# Supplementary material for: CSF Proteomic Alzheimer’s Disease-Predictive Subtypes in Cognitively Intact Amyloid Negative Individuals
Source: Proteomes. 2021 Aug 2;9(3):36. doi: 10.3390/proteomes9030036 (PMC8396164; doi:10.3390/proteomes9030036)
Supplement: Supplementary file 1 [file proteomes-09-00036-s001.zip]

Archive with 1 entries (1 files):
- proteomes-1282015-supplementary.xlsx
