# Supplementary material for: CSF Proteomic Alzheimer’s Disease-Predictive Subtypes in Cognitively Intact Amyloid Negative Individuals
Source: Proteomes. 2021 Aug 2;9(3):36. doi: 10.3390/proteomes9030036 (PMC8396164; doi:10.3390/proteomes9030036)
Supplement: Supplementary file 1 [file proteomes-09-00036-s001.zip › proteomes-1282015-supplementary.xlsx]

## Sheet: Supplementary table S1
Supplementary table S1. Average (SD) protein levels for AD groups. All values are scaled according to the mean (SD) of the control group per cohort.
											Control vs AD all		Control vs AD NC		Control vs AD MCI		Control vs AD dementia		Control vs AD normal t-tau		Control vs AD abnormal t-tau
Gene	Uniprot	Assay	Cohort	Selected for clustering	AD all	AD NC	AD MCI	AD dementia	AD normal t-tau	AD abnormal t-tau	Kruskal-Wallis chi2	p value	Kruskal-Wallis chi2	p value	Kruskal-Wallis chi2	p value	Kruskal-Wallis chi2	p value	Kruskal-Wallis chi2	p value	Kruskal-Wallis chi2	p value	CV
A1BG	P04217	TMT	EMIF-AD MBD	TRUE	0.03 (1.02)	-0.1 (1.07)	0.04 (0.89)	0.11 (1.13)	0.3 (1.1)	-0.11 (0.96)	0.118	0.731	0.014	0.905	0.021	0.886	0.553	0.457	4.7	0.03	0.628	0.428	2.35901
A2M	P01023	TMT	EMIF-AD MBD	TRUE	0.16 (0.84)	0.26 (1.03)	0.2 (0.7)	0.02 (0.84)	0.04 (0.93)	0.22 (0.79)	4.118	0.042	2.942	0.086	5.41	0.02	0.661	0.416	0.101	0.751	7.222	0.007	5.55997
ACTB	P60709	TMT	EMIF-AD MBD	TRUE	0.08 (0.75)	-0.09 (0.67)	0.18 (0.76)	0.08 (0.77)	-0.04 (0.46)	0.13 (0.85)	5.986	0.014	0.017	0.898	10.573	0.001	4.898	0.027	0.003	0.953	11.773	0.001	5.70513
ACTBL2	Q56R1	TMT	EMIF-AD MBD	TRUE	0.09 (0.8)	-0.05 (0.65)	0.16 (0.82)	0.1 (0.86)	0.02 (0.45)	0.13 (0.92)	3.848	0.05	0.065	0.799	6.506	0.011	3.833	0.05	0.009	0.924	7.415	0.006	2.21819
ACTG1	P63261	TMT	EMIF-AD MBD	TRUE	0.08 (0.75)	-0.09 (0.67)	0.18 (0.76)	0.08 (0.77)	-0.04 (0.46)	0.13 (0.85)	5.986	0.014	0.017	0.898	10.573	0.001	4.898	0.027	0.003	0.953	11.773	0.001	5.70513
ADAM11	O75078	TMT	EMIF-AD MBD	TRUE	-0.05 (0.81)	-0.03 (0.86)	-0.01 (0.77)	-0.11 (0.83)	-0.4 (0.87)	0.12 (0.72)	0.414	0.52	0.315	0.575	0.046	0.831	0.692	0.405	7.832	0.005	0.549	0.459	11.9406
ADAM22	Q9P0K1	TMT	EMIF-AD MBD	TRUE	0.03 (0.86)	0.02 (0.85)	0.09 (0.82)	-0.02 (0.91)	-0.39 (0.95)	0.25 (0.72)	0.021	0.886	0.041	0.84	0.272	0.602	0.008	0.93	6.611	0.01	2.964	0.085	1.42996
ADGRB1	O14514	TMT	EMIF-AD MBD	TRUE	0.03 (0.91)	-0.03 (0.9)	0.15 (0.87)	-0.06 (0.95)	-0.45 (0.85)	0.28 (0.84)	0.002	0.964	0.099	0.753	0.347	0.556	0.269	0.604	9.547	0.002	3.099	0.078	4.96157
ADGRB2	O60241	TMT	EMIF-AD MBD	TRUE	-0.1 (1.09)	-0.06 (0.95)	0.05 (1.05)	-0.3 (1.2)	-0.76 (1.02)	0.24 (0.97)	0.388	0.533	0.222	0.638	0.216	0.642	2.607	0.106	19.767	<.001	3.038	0.081	3.80448
ADGRL1	O94910	TMT	EMIF-AD MBD	TRUE	-0.04 (0.89)	-0.08 (0.93)	0.02 (0.86)	-0.07 (0.88)	-0.54 (0.82)	0.22 (0.8)	0.192	0.661	0.614	0.433	0.06	0.807	0.471	0.492	14.347	<.001	2.611	0.106	3.91052
ADGRL3	Q9HAR2	TMT	EMIF-AD MBD	TRUE	-0.06 (0.88)	-0.02 (1)	-0.01 (0.8)	-0.16 (0.88)	-0.42 (0.98)	0.12 (0.77)	0.421	0.517	0.058	0.81	0.044	0.834	1.215	0.27	8.017	0.005	0.567	0.451	5.96399
AFM	P43652	TMT	EMIF-AD MBD	TRUE	-0.13 (0.95)	-0.21 (1.08)	-0.18 (0.89)	-0.02 (0.94)	0.21 (0.87)	-0.3 (0.95)	0.586	0.444	0.79	0.374	1.129	0.288	0.008	0.927	2.454	0.117	4.039	0.044	5.05786
AGRN	O00468	TMT	EMIF-AD MBD	TRUE	0.1 (0.88)	0.09 (0.84)	0.18 (0.85)	0.01 (0.94)	-0.26 (0.85)	0.28 (0.84)	0.597	0.44	0.269	0.604	1.429	0.232	0.005	0.945	2.641	0.104	4.221	0.04	5.62227
AJAP1	Q9UKB5	TMT	EMIF-AD MBD	TRUE	0.11 (0.95)	0.11 (0.88)	0.22 (0.92)	-0.03 (1.03)	-0.47 (0.9)	0.4 (0.84)	0.5	0.48	0.064	0.801	2.558	0.11	0.109	0.742	11.004	0.001	8.762	0.003	2.71394
ALB	P02768	TMT	EMIF-AD MBD	TRUE	-0.05 (0.97)	-0.13 (1.04)	-0.08 (0.83)	0.04 (1.08)	0.3 (0.85)	-0.23 (0.98)	0.296	0.586	0.357	0.55	0.655	0.418	0.01	0.922	3.496	0.062	3.517	0.061	3.79825
ALCAM	Q13740	TMT	EMIF-AD MBD	TRUE	0.11 (0.85)	0.07 (0.9)	0.17 (0.8)	0.06 (0.88)	-0.38 (0.82)	0.35 (0.76)	0.502	0.479	0.06	0.807	1.191	0.275	0.063	0.802	6.979	0.008	6.57	0.01	5.20663
ALDOA	P04075	TMT	EMIF-AD MBD	TRUE	0.56 (1.07)	0.25 (1.03)	0.71 (0.96)	0.61 (1.18)	-0.29 (1.01)	1 (0.81)	18.07	<.001	1.259	0.262	22.291	<.001	14.627	<.001	4.156	0.041	52.211	<.001	1.50508
ALDOC	P09972	TMT	EMIF-AD MBD	TRUE	0.28 (0.94)	0.14 (0.85)	0.37 (0.92)	0.27 (1.02)	-0.33 (0.92)	0.59 (0.79)	4.182	0.041	0.03	0.862	6.825	0.009	3.051	0.081	6.798	0.009	19.683	<.001	11.8454
APCS	P02743	TMT	EMIF-AD MBD	TRUE	-0.31 (0.83)	-0.26 (0.95)	-0.34 (0.77)	-0.32 (0.82)	-0.14 (0.92)	-0.4 (0.77)	6.55	0.01	2.565	0.109	5.616	0.018	4.417	0.036	0.978	0.323	9.251	0.002	34.5573
APLP1	P51693	TMT	EMIF-AD MBD	TRUE	0.05 (0.89)	-0.01 (0.86)	0.14 (0.84)	-0.01 (0.97)	-0.52 (0.89)	0.34 (0.74)	0.161	0.688	0.064	0.801	1.029	0.31	0	0.995	12.468	<.001	7.043	0.008	3.68508
APLP2	Q06481	TMT	EMIF-AD MBD	TRUE	0.09 (0.89)	0.13 (0.85)	0.07 (0.84)	0.1 (0.96)	-0.3 (0.93)	0.3 (0.79)	0.659	0.417	0.515	0.473	0.234	0.628	0.642	0.423	3.274	0.07	4.921	0.027	1.46077
APOA1	P02647	TMT	EMIF-AD MBD	TRUE	-0.06 (0.9)	-0.02 (1.06)	-0.14 (0.74)	-0.01 (0.97)	0.25 (0.85)	-0.22 (0.89)	0.315	0.575	0.001	0.973	1.415	0.234	0.002	0.968	2.748	0.097	3.146	0.076	5.6628
APOA2	P02652	TMT	EMIF-AD MBD	TRUE	-0.1 (0.91)	-0.07 (0.99)	-0.09 (0.83)	-0.13 (0.96)	0.23 (0.86)	-0.27 (0.89)	0.757	0.384	0.049	0.825	1.017	0.313	0.551	0.458	2.007	0.157	4.279	0.039	8.43615
APOC1	P02654	TMT	EMIF-AD MBD	TRUE	-0.06 (0.88)	0.21 (1)	-0.19 (0.83)	-0.1 (0.8)	0.01 (1.02)	-0.09 (0.79)	0.57	0.45	1.096	0.295	2.82	0.093	0.519	0.471	0	0.997	1.148	0.284	5.66724
APOC2	P02655	TMT	EMIF-AD MBD	TRUE	-0.04 (0.89)	0.3 (0.97)	-0.17 (0.88)	-0.13 (0.79)	0.09 (1.01)	-0.1 (0.82)	0.001	0.973	3.838	0.05	0.762	0.383	0.419	0.517	0.722	0.396	0.302	0.583	6.89196
APOD	P05090	TMT	EMIF-AD MBD	TRUE	0.31 (0.98)	0.35 (1.11)	0.23 (0.92)	0.37 (0.94)	0.4 (1.04)	0.26 (0.94)	6.859	0.009	6.18	0.013	2.933	0.087	5.202	0.023	9.451	0.002	3.59	0.058	6.39844
APOE	P02649	TMT	EMIF-AD MBD	TRUE	-0.04 (0.87)	0 (0.89)	0 (0.85)	-0.11 (0.88)	-0.48 (0.93)	0.19 (0.74)	0.449	0.503	0.11	0.74	0.152	0.696	0.77	0.38	10.563	0.001	0.94	0.332	6.78782
APOH	P02749	TMT	EMIF-AD MBD	TRUE	-0.11 (0.9)	-0.22 (1.03)	-0.06 (0.82)	-0.08 (0.9)	0.15 (0.83)	-0.24 (0.91)	1.316	0.251	1.142	0.285	0.885	0.347	0.642	0.423	0.876	0.349	4.742	0.029	4.43432
APOL1	O14791	TMT	EMIF-AD MBD	TRUE	-0.15 (0.85)	-0.19 (1.01)	-0.24 (0.73)	-0.01 (0.85)	0.07 (0.93)	-0.26 (0.79)	1.598	0.206	2.095	0.148	3.153	0.076	0.025	0.874	0.073	0.787	3.805	0.051	6.19728
APOM	O95445	TMT	EMIF-AD MBD	TRUE	0 (0.92)	0.05 (0.94)	-0.08 (0.82)	0.05 (1.02)	0.27 (0.89)	-0.14 (0.91)	0.102	0.75	0.011	0.915	1.069	0.301	0.105	0.745	2.788	0.095	2.067	0.15	5.52089
APP	P05067	TMT	EMIF-AD MBD	TRUE	0.07 (0.93)	0.13 (0.92)	0.05 (0.88)	0.05 (0.99)	-0.37 (0.97)	0.29 (0.82)	0.308	0.579	0.645	0.422	0.011	0.918	0.311	0.577	5.104	0.024	4.497	0.034	3.49586
ART3	Q13508	TMT	EMIF-AD MBD	TRUE	0.19 (0.81)	0.12 (0.83)	0.25 (0.8)	0.19 (0.82)	-0.27 (0.82)	0.43 (0.7)	2.139	0.144	0.37	0.543	2.496	0.114	1.417	0.234	4.85	0.028	11.372	0.001	4.40083
ASPH	Q12797	TMT	EMIF-AD MBD	TRUE	-0.07 (0.88)	-0.15 (0.99)	-0.02 (0.81)	-0.08 (0.88)	-0.57 (1)	0.18 (0.69)	0.336	0.562	0.844	0.358	0.031	0.86	0.195	0.659	11.666	0.001	1.43	0.232	7.76823
ATP6AP1	Q15904	TMT	EMIF-AD MBD	TRUE	0 (0.87)	-0.03 (0.82)	0.07 (0.85)	-0.06 (0.92)	-0.47 (0.86)	0.24 (0.77)	0.108	0.742	0.245	0.621	0.066	0.797	0.453	0.501	11.188	0.001	2.277	0.131	7.6676
AXL	P30530	TMT	EMIF-AD MBD	TRUE	0.07 (0.91)	0.07 (0.99)	0.1 (0.79)	0.02 (0.97)	-0.34 (0.94)	0.27 (0.82)	0.088	0.767	0.035	0.852	0.096	0.756	0.04	0.841	5.887	0.015	3.43	0.064	7.38046
AZGP1	P25311	TMT	EMIF-AD MBD	TRUE	0.11 (0.98)	0.06 (0.92)	0.07 (0.91)	0.21 (1.09)	0.28 (0.91)	0.03 (1)	0.678	0.41	0.472	0.492	0.227	0.634	0.741	0.389	3.356	0.067	0.007	0.933	6.92117
B2M	P61769	TMT	EMIF-AD MBD	TRUE	0.17 (0.86)	0.03 (0.97)	0.29 (0.85)	0.14 (0.78)	-0.26 (0.91)	0.39 (0.74)	2.552	0.11	0.058	0.81	5.12	0.024	1.067	0.302	2.731	0.098	10.491	0.001	14.7299
B3GALNT1	O75752	TMT	EMIF-AD MBD	TRUE	-0.02 (0.95)	-0.07 (0.89)	0.08 (0.91)	-0.1 (1.03)	-0.5 (0.97)	0.23 (0.84)	0.002	0.96	0.136	0.713	0.28	0.597	0.176	0.675	8.816	0.003	2.833	0.092	5.08192
B3GNT2	Q9NY97	TMT	EMIF-AD MBD	TRUE	0.07 (1)	-0.06 (0.84)	0.22 (1.14)	-0.02 (0.9)	-0.3 (1.21)	0.26 (0.81)	0.005	0.942	0.332	0.565	0.695	0.404	0.095	0.758	7.822	0.005	3.081	0.079	10.1247
B4GAT1	O43505	TMT	EMIF-AD MBD	TRUE	0.09 (0.87)	0.1 (0.92)	0.15 (0.8)	0.02 (0.92)	-0.37 (0.88)	0.33 (0.77)	0.4	0.527	0.095	0.758	0.733	0.392	0.082	0.775	6.252	0.012	5.631	0.018	2.6786
BASP1	P80723	TMT	EMIF-AD MBD	TRUE	0.44 (1.1)	0.15 (1.05)	0.56 (0.99)	0.51 (1.24)	-0.42 (0.93)	0.88 (0.91)	11.152	0.001	0.264	0.607	15.527	<.001	9.211	0.002	8.173	0.004	41.201	<.001	3.40087
BCAM	P50895	TMT	EMIF-AD MBD	TRUE	0.14 (1.04)	0.02 (1.02)	0.24 (1.11)	0.1 (0.95)	-0.37 (0.91)	0.4 (1)	1.679	0.195	0	1	3.405	0.065	0.962	0.327	4.377	0.036	9.431	0.002	12.3141
BCAN	Q96GW7	TMT	EMIF-AD MBD	TRUE	0.11 (0.83)	0.12 (0.89)	0.12 (0.77)	0.09 (0.87)	-0.24 (0.9)	0.29 (0.73)	0.985	0.321	0.712	0.399	0.619	0.431	0.621	0.431	1.891	0.169	4.921	0.027	3.44348
BSG	P35613	TMT	EMIF-AD MBD	TRUE	0.04 (0.87)	-0.02 (0.87)	0.12 (0.83)	-0.01 (0.93)	-0.47 (0.85)	0.3 (0.77)	0.04	0.842	0.137	0.711	0.631	0.427	0.017	0.896	10.834	0.001	4.952	0.026	2.65971
BTD	P43251	TMT	EMIF-AD MBD	TRUE	0.12 (0.74)	0.15 (0.83)	0.1 (0.69)	0.12 (0.75)	-0.18 (0.68)	0.27 (0.73)	0.344	0.557	0.38	0.537	0.1	0.752	0.291	0.59	3.477	0.062	3.734	0.053	5.93008
C14orf37	Q86TY3	TMT	EMIF-AD MBD	TRUE	0.06 (0.81)	0.09 (0.85)	0.12 (0.76)	-0.03 (0.85)	-0.41 (0.93)	0.3 (0.62)	0.077	0.782	0.157	0.692	0.42	0.517	0.15	0.699	7.385	0.007	3.99	0.046	3.01211
C16orf89	Q6UX73	TMT	EMIF-AD MBD	TRUE	0.14 (0.9)	0.1 (1)	0.23 (0.82)	0.08 (0.91)	-0.31 (0.94)	0.38 (0.78)	1.213	0.271	0.662	0.416	2.482	0.115	0.033	0.855	5.525	0.019	8.69	0.003	5.00469
C1QA	P02745	TMT	EMIF-AD MBD	TRUE	0.17 (0.9)	0.16 (0.94)	0.23 (0.89)	0.1 (0.88)	-0.07 (0.91)	0.29 (0.87)	2.708	0.1	1.495	0.221	3.021	0.082	0.919	0.338	0.105	0.746	6.363	0.012	4.12581
C1QB	P02746	TMT	EMIF-AD MBD	TRUE	0.14 (0.96)	0.12 (1)	0.18 (0.97)	0.1 (0.93)	-0.14 (0.98)	0.28 (0.92)	1.694	0.193	0.97	0.325	1.469	0.226	0.858	0.354	0.424	0.515	4.966	0.026	4.73194
C1QC	P02747	TMT	EMIF-AD MBD	TRUE	0.1 (0.96)	0.09 (1.01)	0.16 (0.93)	0.04 (0.97)	-0.12 (1)	0.22 (0.92)	0.981	0.322	0.435	0.51	1.365	0.243	0.25	0.617	0.331	0.565	3.038	0.081	6.19832
C1R	P00736	TMT	EMIF-AD MBD	TRUE	0.15 (0.82)	0.06 (0.76)	0.22 (0.79)	0.13 (0.89)	-0.1 (0.76)	0.28 (0.82)	2.918	0.088	0.832	0.362	4.191	0.041	1.009	0.315	0.078	0.78	6.68	0.01	3.13979
C1RL	Q9NZP8	TMT	EMIF-AD MBD	TRUE	-0.03 (0.79)	-0.27 (0.89)	0.12 (0.69)	-0.02 (0.78)	-0.01 (0.93)	-0.03 (0.71)	0.218	0.641	2.854	0.091	0.626	0.429	0.426	0.514	0.055	0.815	0.64	0.424	4.2417
C1S	P09871	TMT	EMIF-AD MBD	TRUE	0.12 (0.89)	0 (0.8)	0.2 (0.87)	0.12 (0.97)	-0.18 (0.81)	0.28 (0.9)	1.18	0.277	0.01	0.922	2.286	0.131	0.613	0.434	1.232	0.267	4.813	0.028	3.17778
C2	P06681	TMT	EMIF-AD MBD	TRUE	-0.09 (0.93)	-0.26 (0.84)	-0.06 (0.85)	0 (1.06)	0.12 (0.83)	-0.2 (0.95)	1.802	0.179	4.226	0.04	1.278	0.258	0.072	0.788	0.31	0.578	4.975	0.026	3.49729
C4A	P0C0L4	TMT	EMIF-AD MBD	TRUE	0.23 (0.85)	0.12 (0.77)	0.25 (0.9)	0.28 (0.85)	0.02 (0.78)	0.33 (0.87)	3.475	0.062	0.594	0.441	2.82	0.093	3.592	0.058	0.101	0.751	6.019	0.014	6.70826
C4B	P0C0L5	TMT	EMIF-AD MBD	TRUE	0.1 (1.26)	0.23 (0.83)	-0.07 (1.47)	0.21 (1.24)	0 (1.39)	0.15 (1.19)	2.673	0.102	2.279	0.131	0.754	0.385	2.83	0.093	0.607	0.436	3.445	0.063	6.06141
C4orf48	Q5BLP8	TMT	EMIF-AD MBD	TRUE	0.09 (0.92)	0.13 (0.89)	0.16 (0.93)	-0.03 (0.94)	-0.34 (0.87)	0.31 (0.88)	0.248	0.619	0.518	0.472	0.882	0.348	0.202	0.653	5.104	0.024	4.158	0.041	2.12352
C6	P13671	TMT	EMIF-AD MBD	TRUE	0.1 (0.86)	0.01 (0.92)	0.05 (0.79)	0.24 (0.89)	0.31 (0.86)	0 (0.85)	0.757	0.384	0.017	0.896	0.077	0.781	3.384	0.066	3.457	0.063	0.018	0.893	2.23843
C7	P10643	TMT	EMIF-AD MBD	TRUE	0.36 (1.1)	0.03 (1.08)	0.48 (1.09)	0.46 (1.09)	-0.05 (1.03)	0.57 (1.07)	8.839	0.003	0.045	0.832	12.158	<.001	8.526	0.004	0	0.997	17.756	<.001	2.73148
C8A	P07357	TMT	EMIF-AD MBD	TRUE	0.02 (0.85)	-0.02 (0.79)	-0.05 (0.84)	0.14 (0.91)	0.25 (0.77)	-0.1 (0.87)	0.034	0.854	0.017	0.898	0.203	0.652	0.7	0.403	3.005	0.083	0.582	0.445	7.19352
C8B	P07358	TMT	EMIF-AD MBD	TRUE	0.05 (0.85)	-0.03 (0.77)	0.03 (0.87)	0.12 (0.89)	0.26 (0.77)	-0.06 (0.88)	0.235	0.628	0.001	0.981	0.088	0.766	0.623	0.43	2.899	0.089	0.101	0.75	5.72889
C9	P02748	TMT	EMIF-AD MBD	TRUE	0.14 (1.03)	0.08 (0.92)	0.09 (1.12)	0.24 (1.01)	0.34 (1.15)	0.04 (0.96)	0.879	0.349	0.109	0.742	0.356	0.551	1.63	0.202	3.819	0.051	0.03	0.862	5.10064
CACNA2D1	P54289	TMT	EMIF-AD MBD	TRUE	0 (0.94)	0.01 (0.97)	0.14 (0.89)	-0.17 (0.97)	-0.59 (0.88)	0.3 (0.83)	0.046	0.829	0.025	0.874	0.586	0.444	1.54	0.215	15.505	<.001	4.08	0.043	3.25941
CACNA2D2	Q9NY47	TMT	EMIF-AD MBD	TRUE	-0.06 (0.84)	-0.06 (0.94)	0.01 (0.75)	-0.14 (0.88)	-0.46 (0.94)	0.14 (0.71)	0.813	0.367	0.521	0.471	0.131	0.718	1.314	0.252	10.418	0.001	0.395	0.529	5.54579
CACNA2D3	Q8IZS8	TMT	EMIF-AD MBD	TRUE	0.07 (0.99)	0.09 (1.03)	0.17 (0.92)	-0.05 (1.05)	-0.46 (0.86)	0.35 (0.95)	0.178	0.673	0.039	0.844	0.999	0.318	0.081	0.776	9.568	0.002	5.875	0.015	9.80794
CADM1	Q9BY67	TMT	EMIF-AD MBD	TRUE	0 (0.81)	-0.06 (0.75)	0.06 (0.79)	-0.02 (0.87)	-0.43 (0.83)	0.22 (0.7)	0.08	0.778	1.061	0.303	0.028	0.867	0.002	0.969	11.027	0.001	2.437	0.119	13.9803
CADM2	Q8N3J6	TMT	EMIF-AD MBD	TRUE	0.05 (0.9)	-0.02 (0.87)	0.15 (0.84)	-0.01 (1)	-0.5 (0.87)	0.34 (0.78)	0.182	0.67	0.068	0.794	0.931	0.335	0.017	0.898	11.315	0.001	6.712	0.01	3.33037
CADM3	Q8N126	TMT	EMIF-AD MBD	TRUE	0.03 (0.86)	-0.05 (0.83)	0.13 (0.82)	-0.02 (0.92)	-0.51 (0.88)	0.3 (0.71)	0.008	0.928	0.455	0.5	0.631	0.427	0.022	0.883	12.468	<.001	4.894	0.027	5.49903
CADM4	Q8NFZ8	TMT	EMIF-AD MBD	TRUE	0.01 (0.86)	0.01 (0.92)	0.05 (0.81)	-0.04 (0.9)	-0.36 (0.94)	0.2 (0.76)	0.002	0.962	0.032	0.857	0.169	0.681	0.043	0.835	5.12	0.024	1.969	0.161	4.99213
CALB1	P05937	TMT	EMIF-AD MBD	TRUE	0.12 (0.86)	0 (0.86)	0.26 (0.85)	0.05 (0.86)	-0.21 (0.97)	0.29 (0.74)	0.931	0.335	0.007	0.935	3.24	0.072	0.1	0.752	2.09	0.148	4.93	0.026	5.27137
CALM1	P0DP23	TMT	EMIF-AD MBD	TRUE	0.36 (1.05)	0.03 (1)	0.44 (1)	0.51 (1.09)	-0.2 (0.85)	0.64 (1.03)	9.469	0.002	0.029	0.866	11.617	0.001	12.631	<.001	3.047	0.081	29.052	<.001	59.2543
CALR	P27797	TMT	EMIF-AD MBD	TRUE	0.12 (0.86)	0.08 (0.91)	0.21 (0.81)	0.03 (0.87)	-0.37 (0.9)	0.36 (0.72)	0.76	0.383	0.099	0.753	2.156	0.142	0.025	0.875	6.408	0.011	7.454	0.006	2.30668
CAMK2A	Q9UQM7	TMT	EMIF-AD MBD	TRUE	0.44 (1.06)	0.28 (0.98)	0.51 (0.94)	0.49 (1.25)	-0.17 (1.09)	0.76 (0.91)	11.754	0.001	1.878	0.171	11.311	0.001	10.342	0.001	0.736	0.391	28.768	<.001	7.10649
CANT1	Q8WVQ1	TMT	EMIF-AD MBD	TRUE	0.08 (0.88)	0.09 (0.9)	0.17 (0.82)	-0.03 (0.93)	-0.35 (0.93)	0.3 (0.77)	0.619	0.432	0.469	0.493	1.562	0.211	0.008	0.927	3.859	0.049	5.172	0.023	5.71878
CANX	P27824	TMT	EMIF-AD MBD	TRUE	0.15 (0.74)	0.11 (0.78)	0.24 (0.77)	0.09 (0.69)	-0.21 (0.78)	0.34 (0.65)	0.644	0.422	0	0.983	2.268	0.132	0.047	0.829	4.435	0.035	5.665	0.017	14.687
CARTPT	Q16568	TMT	EMIF-AD MBD	TRUE	0.03 (0.79)	0.02 (0.79)	0.16 (0.74)	-0.12 (0.84)	-0.3 (0.68)	0.2 (0.8)	0.001	0.982	0.002	0.966	1.383	0.24	1.793	0.181	7.162	0.007	2.395	0.122	9.08718
CASC4	Q6P4E1	TMT	EMIF-AD MBD	TRUE	0.05 (0.9)	-0.1 (0.92)	0.22 (0.85)	-0.03 (0.92)	-0.49 (0.8)	0.33 (0.82)	0.045	0.833	1.651	0.199	2.259	0.133	0.03	0.862	13.549	<.001	6.114	0.013	2.78651
CBLN1	P23435	TMT	EMIF-AD MBD	TRUE	-0.03 (0.89)	0.06 (0.79)	-0.08 (0.89)	-0.03 (0.97)	-0.3 (0.98)	0.11 (0.82)	0.204	0.651	0	0.988	0.672	0.412	0.024	0.876	3.812	0.051	0.263	0.608	8.0719
CBLN3	Q6UW01	TMT	EMIF-AD MBD	TRUE	-0.09 (0.92)	0.01 (0.89)	-0.13 (0.89)	-0.1 (0.99)	-0.37 (0.99)	0.06 (0.85)	0.815	0.367	0.112	0.738	1.079	0.299	0.485	0.486	5.904	0.015	0.024	0.876	8.46453
CBLN4	Q9NTU7	TMT	EMIF-AD MBD	TRUE	-0.13 (1.08)	-0.08 (1.07)	-0.01 (1)	-0.31 (1.15)	-0.75 (1.05)	0.18 (0.95)	0.943	0.331	0.546	0.46	0.009	0.926	2.553	0.11	18.918	<.001	1.422	0.233	5.80207
CD109	Q6YHK3	TMT	EMIF-AD MBD	TRUE	0.18 (1.02)	0.05 (1.07)	0.16 (1.07)	0.3 (0.94)	-0.02 (1.03)	0.28 (1.01)	1.734	0.188	0.001	0.969	1.188	0.276	3.409	0.065	0.199	0.655	4.532	0.033	4.31258
CD14	P08571	TMT	EMIF-AD MBD	TRUE	0.37 (0.9)	0.12 (0.95)	0.54 (0.85)	0.36 (0.88)	-0.12 (0.87)	0.63 (0.8)	11.378	0.001	1.197	0.274	14.974	<.001	7.484	0.006	0.351	0.553	26.302	<.001	5.12018
CD163	Q86VB7	TMT	EMIF-AD MBD	TRUE	0.28 (0.9)	0.13 (0.79)	0.39 (0.93)	0.26 (0.94)	-0.06 (0.8)	0.45 (0.9)	4.939	0.026	0.518	0.472	7.103	0.008	2.802	0.094	0.133	0.715	11.317	0.001	3.80206
CD44	P16070	TMT	EMIF-AD MBD	TRUE	0.37 (0.86)	0.26 (0.94)	0.38 (0.81)	0.42 (0.86)	0.06 (0.91)	0.52 (0.79)	12.992	<.001	5.639	0.018	8.614	0.003	11.005	0.001	0.885	0.347	20.708	<.001	2.37456
CD55	P08174	TMT	EMIF-AD MBD	TRUE	0.05 (0.86)	0.03 (0.91)	0.1 (0.82)	0.02 (0.89)	-0.42 (0.87)	0.29 (0.76)	0.154	0.694	0.004	0.947	0.481	0.488	0.009	0.925	7.88	0.005	4.903	0.027	5.17759
CD59	P13987	TMT	EMIF-AD MBD	TRUE	0.05 (0.83)	0.03 (0.9)	0.15 (0.79)	-0.04 (0.82)	-0.41 (0.86)	0.29 (0.71)	0.012	0.912	0	0.997	0.612	0.434	0.379	0.538	9.399	0.002	3.865	0.049	16.21
CD5L	O43866	TMT	EMIF-AD MBD	TRUE	-0.14 (1.01)	-0.07 (1.14)	-0.17 (0.89)	-0.14 (1.05)	0.05 (1.16)	-0.23 (0.91)	1.314	0.252	0.458	0.499	0.891	0.345	1.223	0.269	0.119	0.73	3.34	0.068	7.16457
CD99L2	Q8TCZ2	TMT	EMIF-AD MBD	TRUE	0.12 (0.89)	0.06 (0.85)	0.21 (0.87)	0.07 (0.93)	-0.44 (0.84)	0.41 (0.76)	0.834	0.361	0.073	0.787	1.886	0.17	0.157	0.692	9.032	0.003	9.412	0.002	4.70886
CDH10	Q9Y6N8	TMT	EMIF-AD MBD	TRUE	-0.16 (0.95)	-0.27 (0.96)	-0.13 (1)	-0.11 (0.89)	-0.53 (1.03)	0.03 (0.85)	1.666	0.197	2.754	0.097	0.643	0.423	0.686	0.407	12.48	<.001	0.066	0.797	7.8905
CDH11	P55287	TMT	EMIF-AD MBD	TRUE	-0.08 (0.87)	-0.1 (0.96)	0.03 (0.8)	-0.18 (0.86)	-0.39 (0.87)	0.08 (0.82)	0.359	0.549	0.128	0.721	0.052	0.82	1.913	0.167	5.493	0.019	0.286	0.592	4.7634
CDH13	P55290	TMT	EMIF-AD MBD	TRUE	0.1 (0.98)	0.03 (0.96)	0.26 (0.88)	-0.03 (1.08)	-0.56 (0.91)	0.44 (0.83)	0.422	0.516	0.04	0.842	2.825	0.093	0.04	0.842	13.209	<.001	9.4	0.002	2.67564
CDH15	P55291	TMT	EMIF-AD MBD	TRUE	-0.12 (0.99)	-0.18 (1.1)	-0.05 (0.94)	-0.15 (0.98)	-0.38 (1.07)	0.02 (0.93)	1.319	0.251	1.723	0.189	0.272	0.602	1.171	0.279	5.771	0.016	0.044	0.835	6.03891
CDH2	P19022	TMT	EMIF-AD MBD	TRUE	0.1 (0.9)	-0.05 (0.93)	0.23 (0.85)	0.07 (0.92)	-0.52 (0.84)	0.42 (0.75)	0.855	0.355	0.329	0.566	3.1	0.078	0.428	0.513	13.562	<.001	12.139	<.001	4.26601
CDH6	P55285	TMT	EMIF-AD MBD	TRUE	-0.01 (0.83)	-0.06 (0.85)	0.16 (0.77)	-0.18 (0.85)	-0.44 (0.85)	0.2 (0.74)	0.082	0.775	0.266	0.606	1.051	0.305	2.003	0.157	8.472	0.004	1.726	0.189	5.11731
CDH8	P55286	TMT	EMIF-AD MBD	TRUE	-0.26 (0.96)	-0.3 (0.94)	-0.15 (0.92)	-0.37 (1.02)	-0.8 (0.92)	0.01 (0.86)	4.46	0.035	4.181	0.041	0.69	0.406	5.879	0.015	24.189	<.001	0.008	0.93	10.3381
CELSR2	Q9HCU4	TMT	EMIF-AD MBD	TRUE	0.03 (1)	0.05 (0.96)	0.1 (0.96)	-0.05 (1.07)	-0.54 (0.99)	0.32 (0.87)	0.101	0.75	0.052	0.82	0.258	0.611	0	1	10.529	0.001	5.602	0.018	8.45923
CFB	P00751	TMT	EMIF-AD MBD	TRUE	-0.19 (0.95)	-0.13 (0.86)	-0.22 (0.93)	-0.21 (1.03)	0.2 (0.9)	-0.4 (0.91)	3.347	0.067	0.315	0.575	2.99	0.084	3.702	0.054	1.48	0.224	10.957	0.001	5.34218
CFD	P00746	TMT	EMIF-AD MBD	TRUE	0.17 (1.13)	-0.19 (1.18)	0.37 (1.11)	0.22 (1.07)	-0.18 (1.13)	0.36 (1.09)	1.216	0.27	0.896	0.344	4.531	0.033	0.913	0.339	1.232	0.267	4.916	0.027	9.3366
CFHR2	P36980	TMT	EMIF-AD MBD	TRUE	0.08 (1.02)	-0.07 (1.04)	0.08 (1.06)	0.18 (0.95)	0.33 (0.96)	-0.05 (1.02)	0.538	0.463	0.019	0.889	0.493	0.482	1.099	0.295	4.212	0.04	0.03	0.863	6.13636
CFI	P05156	TMT	EMIF-AD MBD	TRUE	-0.17 (0.98)	-0.21 (1.03)	-0.18 (0.93)	-0.13 (1.01)	0.17 (0.97)	-0.34 (0.94)	2.35	0.125	1.651	0.199	2.081	0.149	0.952	0.329	1.131	0.288	7.836	0.005	2.17473
CGREF1	Q99674	TMT	EMIF-AD MBD	TRUE	-0.06 (1.01)	-0.05 (0.95)	0.08 (0.98)	-0.24 (1.08)	-0.67 (0.96)	0.25 (0.89)	0.167	0.683	0.145	0.703	0.399	0.528	1.876	0.171	17.449	<.001	3.563	0.059	1.67652
CHAD	O15335	TMT	EMIF-AD MBD	TRUE	-0.09 (0.9)	-0.04 (0.83)	-0.1 (0.96)	-0.11 (0.9)	-0.34 (0.99)	0.04 (0.83)	0.382	0.536	0.059	0.809	0.502	0.479	0.221	0.638	3.996	0.046	0.093	0.761	5.93609
CHGA	P10645	TMT	EMIF-AD MBD	TRUE	0.03 (1.03)	0.01 (0.95)	0.15 (1.02)	-0.11 (1.1)	-0.64 (0.93)	0.36 (0.91)	0.028	0.866	0.003	0.954	0.68	0.41	0.232	0.63	15.887	<.001	6.722	0.01	6.23804
CHGB	P05060	TMT	EMIF-AD MBD	TRUE	-0.07 (0.89)	0 (0.86)	0.02 (0.82)	-0.23 (0.99)	-0.48 (1.03)	0.14 (0.73)	0.676	0.411	0.067	0.796	0.058	0.809	2.134	0.144	9.063	0.003	0.375	0.54	0.579966
CHI3L1	P36222	TMT	EMIF-AD MBD	TRUE	0.69 (0.98)	0.44 (1.01)	0.8 (0.96)	0.73 (0.95)	0.07 (0.89)	1 (0.87)	28.491	<.001	7.084	0.008	27.11	<.001	21.368	<.001	0.308	0.579	52.328	<.001	6.91364
CHL1	O00533	TMT	EMIF-AD MBD	TRUE	0.01 (0.94)	-0.02 (0.89)	0.12 (0.94)	-0.1 (0.96)	-0.57 (0.91)	0.3 (0.8)	0.014	0.905	0.091	0.763	0.342	0.559	0.488	0.485	13.448	<.001	3.986	0.046	3.25477
CHRD	Q9H2X0	TMT	EMIF-AD MBD	TRUE	0.12 (0.97)	0.01 (0.97)	0.21 (0.93)	0.09 (1.02)	-0.49 (0.95)	0.43 (0.83)	1.054	0.305	0	0.991	2.458	0.117	0.444	0.505	9.147	0.002	10.497	0.001	9.35023
CHST10	O43529	TMT	EMIF-AD MBD	TRUE	0 (1.02)	-0.05 (0.9)	0.09 (0.96)	-0.09 (1.15)	-0.56 (0.88)	0.28 (0.97)	0.039	0.843	0.269	0.604	0.217	0.641	0.334	0.563	14.596	<.001	3.905	0.048	6.50439
CLEC3B	P05452	TMT	EMIF-AD MBD	TRUE	0.06 (0.98)	-0.02 (1.01)	0.09 (1.01)	0.06 (0.93)	-0.41 (1.04)	0.29 (0.86)	0.207	0.649	0.041	0.839	0.418	0.518	0.034	0.854	5.206	0.023	3.966	0.046	3.93669
CLSTN1	O94985	TMT	EMIF-AD MBD	TRUE	0.11 (0.92)	0.16 (0.87)	0.17 (0.9)	0.01 (0.97)	-0.36 (0.97)	0.36 (0.79)	0.44	0.507	0.472	0.492	0.848	0.357	0	0.988	5.639	0.018	5.482	0.019	3.76137
CLSTN3	Q9BQT9	TMT	EMIF-AD MBD	TRUE	-0.01 (0.97)	0.13 (0.96)	0.01 (0.88)	-0.13 (1.08)	-0.43 (1.03)	0.2 (0.87)	0.001	0.981	0.38	0.537	0.006	0.939	0.396	0.529	6.575	0.01	2.192	0.139	4.26373
CLU	P10909	TMT	EMIF-AD MBD	TRUE	0.15 (0.97)	0 (0.97)	0.19 (0.85)	0.21 (1.09)	-0.24 (1.03)	0.35 (0.87)	1.518	0.218	0.082	0.774	1.433	0.231	1.771	0.183	1.414	0.234	5.989	0.014	7.37842
CNDP1	Q96KN2	TMT	EMIF-AD MBD	TRUE	-0.05 (0.88)	0.02 (0.97)	-0.02 (0.76)	-0.13 (0.95)	-0.34 (0.95)	0.1 (0.81)	0.355	0.551	0.006	0.939	0.275	0.6	0.767	0.381	4.581	0.032	0.176	0.675	5.61864
CNTFR	P26992	TMT	EMIF-AD MBD	TRUE	-0.01 (0.81)	0 (0.85)	0.06 (0.72)	-0.11 (0.87)	-0.43 (0.95)	0.2 (0.63)	0.381	0.537	0.195	0.659	0.001	0.98	1.156	0.282	9.42	0.002	0.88	0.348	7.49363
CNTN1	Q12860	TMT	EMIF-AD MBD	TRUE	0.11 (0.78)	0.11 (0.81)	0.14 (0.78)	0.08 (0.78)	-0.28 (0.82)	0.31 (0.69)	0.621	0.431	0.424	0.515	0.807	0.369	0.111	0.739	4.1	0.043	5.345	0.021	2.18121
CNTN2	Q02246	TMT	EMIF-AD MBD	TRUE	0.09 (0.86)	0.12 (0.88)	0.06 (0.79)	0.11 (0.93)	-0.2 (0.9)	0.24 (0.8)	1.713	0.191	1.293	0.256	0.754	0.385	1.461	0.227	0.319	0.572	4.786	0.029	3.71553
CNTN3	Q9P232	TMT	EMIF-AD MBD	TRUE	-0.04 (0.99)	-0.05 (1.01)	0.05 (0.94)	-0.15 (1.05)	-0.54 (1.04)	0.21 (0.87)	0.089	0.766	0.102	0.75	0.111	0.739	0.678	0.41	10.087	0.001	2.111	0.146	3.06342
CNTN4	Q8IWV2	TMT	EMIF-AD MBD	TRUE	0.06 (0.89)	0.06 (0.87)	0.15 (0.89)	-0.05 (0.9)	-0.35 (0.91)	0.26 (0.81)	0.01	0.922	0.019	0.891	0.58	0.446	0.266	0.606	6.924	0.009	2.864	0.091	3.14638
CNTN6	Q9UQ52	TMT	EMIF-AD MBD	TRUE	-0.11 (0.86)	-0.09 (1.04)	-0.09 (0.85)	-0.16 (0.73)	-0.49 (0.82)	0.08 (0.82)	2.903	0.088	2.089	0.148	1.048	0.306	2.963	0.085	15.114	<.001	0.014	0.906	1.55208
CNTNAP2	Q9UHC6	TMT	EMIF-AD MBD	TRUE	0.05 (0.92)	0.03 (0.9)	0.14 (0.91)	-0.05 (0.95)	-0.47 (0.89)	0.31 (0.82)	0.185	0.667	0.001	0.98	0.885	0.347	0.004	0.95	8.96	0.003	5.65	0.017	5.36669
COCH	O43405	TMT	EMIF-AD MBD	TRUE	0.1 (0.96)	-0.08 (0.9)	0.18 (0.97)	0.13 (0.99)	-0.27 (0.96)	0.28 (0.91)	0.63	0.427	0.14	0.708	1.082	0.298	0.995	0.318	1.807	0.179	3.679	0.055	2.98979
COL18A1	P39060	TMT	EMIF-AD MBD	TRUE	0.13 (0.87)	0.11 (0.92)	0.16 (0.84)	0.11 (0.88)	-0.12 (0.87)	0.26 (0.85)	0.872	0.35	0.478	0.489	1.372	0.241	0.114	0.735	0.728	0.394	3.336	0.068	1.44361
COL6A1	P12109	TMT	EMIF-AD MBD	TRUE	0.07 (0.89)	0.06 (0.98)	0.13 (0.81)	0.01 (0.92)	-0.27 (0.95)	0.24 (0.81)	0.32	0.571	0.185	0.667	0.605	0.437	0.014	0.904	2.754	0.097	3.175	0.075	1.47871
COL6A3	P12111	TMT	EMIF-AD MBD	TRUE	0.19 (0.9)	0.04 (1.04)	0.28 (0.83)	0.2 (0.86)	-0.02 (0.94)	0.3 (0.86)	5.849	0.016	1.119	0.29	7.66	0.006	3.074	0.08	0.67	0.413	8.66	0.003	3.58148
COLEC12	Q5KU26	TMT	EMIF-AD MBD	TRUE	0.25 (0.85)	0.14 (0.95)	0.32 (0.8)	0.25 (0.85)	-0.25 (0.89)	0.5 (0.71)	5.251	0.022	1.505	0.22	6.119	0.013	2.723	0.099	1.77	0.183	16.254	<.001	3.42348
COMP	P49747	TMT	EMIF-AD MBD	TRUE	0.12 (1.17)	-0.22 (1.09)	0.32 (1.19)	0.12 (1.18)	-0.01 (1.15)	0.18 (1.18)	0.672	0.412	1.484	0.223	4.271	0.039	0.329	0.567	0	0.995	1.357	0.244	6.85345
COTL1	Q14019	TMT	EMIF-AD MBD	TRUE	0.19 (0.91)	0.05 (1.11)	0.21 (0.81)	0.25 (0.87)	-0.32 (0.92)	0.44 (0.8)	2.748	0.097	0.2	0.655	2.544	0.111	3.098	0.078	4.121	0.042	12.583	<.001	5.39101
CP	P00450	TMT	EMIF-AD MBD	TRUE	0.13 (1.06)	0.16 (1.05)	0.06 (1.01)	0.18 (1.14)	0.52 (1.11)	-0.07 (0.99)	0.221	0.638	0.362	0.547	0.013	0.908	0.581	0.446	7.631	0.006	0.931	0.335	4.43804
CPB2	Q96IY4	TMT	EMIF-AD MBD	TRUE	-0.16 (0.98)	-0.32 (0.95)	-0.14 (0.88)	-0.08 (1.1)	0.21 (0.94)	-0.35 (0.95)	2.204	0.138	3.016	0.082	1.443	0.23	0.602	0.438	1.684	0.194	8.234	0.004	20.8272
CRTAC1	Q9NQ79	TMT	EMIF-AD MBD	TRUE	0.05 (0.96)	0.01 (0.88)	0.15 (0.94)	-0.04 (1.03)	-0.55 (0.86)	0.36 (0.85)	0.21	0.647	0.023	0.879	1.379	0.24	0.014	0.906	13.945	<.001	8.147	0.004	4.14492
CSF1	P09603	TMT	EMIF-AD MBD	TRUE	0.27 (0.92)	0.26 (0.93)	0.31 (0.84)	0.22 (1)	0.03 (0.98)	0.39 (0.86)	4.375	0.036	2.789	0.095	4.666	0.031	1.397	0.237	0.199	0.655	7.288	0.007	9.58634
CSPG5	O95196	TMT	EMIF-AD MBD	TRUE	-0.09 (0.91)	-0.06 (0.9)	0 (0.83)	-0.23 (1.01)	-0.59 (0.9)	0.16 (0.81)	1.158	0.282	0.571	0.45	0.079	0.778	2.624	0.105	15.709	<.001	0.666	0.414	2.78992
CST3	P01034	TMT	EMIF-AD MBD	TRUE	0.1 (0.95)	-0.05 (0.96)	0.24 (0.88)	0.04 (1)	-0.47 (0.85)	0.38 (0.86)	0.371	0.542	0.264	0.607	2.314	0.128	0.018	0.894	11.2	0.001	8.06	0.005	3.0893
CST6	Q15828	TMT	EMIF-AD MBD	TRUE	-0.09 (0.92)	-0.08 (1.04)	0.06 (0.88)	-0.27 (0.83)	-0.21 (0.97)	-0.04 (0.89)	0.819	0.365	0.38	0.537	0.106	0.745	4.035	0.045	1.816	0.178	0.237	0.627	6.09552
CTBS	Q01459	TMT	EMIF-AD MBD	TRUE	0.1 (0.92)	0.27 (0.99)	0 (0.9)	0.1 (0.88)	0.09 (1.03)	0.11 (0.86)	0.468	0.494	2.74	0.098	0.01	0.921	0.172	0.679	0.345	0.557	0.387	0.534	7.96701
CTGF	P29279	TMT	EMIF-AD MBD	TRUE	0.29 (1)	0.07 (0.99)	0.46 (0.93)	0.24 (1.07)	-0.17 (0.88)	0.52 (0.98)	5.313	0.021	0.1	0.751	11.979	0.001	1.673	0.196	0.975	0.323	14.81	<.001	11.6693
CTSB	P07858	TMT	EMIF-AD MBD	TRUE	0.14 (0.8)	0.17 (0.86)	0.08 (0.8)	0.2 (0.77)	-0.09 (0.84)	0.27 (0.76)	2.099	0.147	2.132	0.144	0.347	0.556	2.548	0.11	0.132	0.716	5.14	0.023	4.11473
CTSD	P07339	TMT	EMIF-AD MBD	TRUE	0.09 (1)	0.28 (1.19)	-0.04 (0.89)	0.11 (0.97)	0.25 (1.12)	0.01 (0.93)	0.47	0.493	2.92	0.088	0.174	0.676	0.536	0.464	3.231	0.072	0.008	0.928	6.06019
CTSS	P25774	TMT	EMIF-AD MBD	TRUE	0.29 (0.9)	0.16 (0.95)	0.4 (0.79)	0.27 (0.97)	0 (0.95)	0.44 (0.83)	5.521	0.019	0.949	0.33	7.761	0.005	2.679	0.102	0.001	0.981	10.984	0.001	4.75626
CUTA	O60888	TMT	EMIF-AD MBD	TRUE	0.06 (0.84)	0.05 (0.81)	0.08 (0.81)	0.05 (0.9)	-0.29 (0.87)	0.24 (0.77)	0.004	0.95	0.002	0.968	0.06	0.807	0.025	0.875	4.449	0.035	1.782	0.182	17.6541
CXorf36	Q9H7Y0	TMT	EMIF-AD MBD	TRUE	0.15 (0.9)	0.21 (0.95)	0.14 (0.86)	0.11 (0.91)	-0.25 (0.94)	0.35 (0.81)	1.216	0.27	1.623	0.203	0.629	0.428	0.49	0.484	2.777	0.096	6.482	0.011	8.22329
CYCS	P99999	TMT	EMIF-AD MBD	TRUE	0.21 (1.01)	0.02 (1.08)	0.35 (0.89)	0.18 (1.08)	-0.48 (1.06)	0.56 (0.78)	2.239	0.135	0.137	0.711	5.876	0.015	1.2	0.273	10.463	0.001	16.237	<.001	6.32771
DAG1	Q14118	TMT	EMIF-AD MBD	TRUE	0.12 (0.87)	-0.02 (0.93)	0.17 (0.84)	0.15 (0.86)	-0.45 (0.88)	0.41 (0.71)	1.406	0.236	0.018	0.894	2.534	0.111	1.234	0.267	9.283	0.002	12.104	0.001	6.72036
DCC	P43146	TMT	EMIF-AD MBD	TRUE	-0.16 (0.95)	-0.18 (0.93)	-0.05 (0.9)	-0.28 (1.01)	-0.68 (0.92)	0.1 (0.85)	1.341	0.247	1.202	0.273	0.088	0.766	2.331	0.127	17.349	<.001	0.671	0.413	33.4086
DCD	P81605	TMT	EMIF-AD MBD	TRUE	0.09 (0.9)	0.28 (0.88)	0 (0.86)	0.04 (0.96)	0.24 (0.94)	0.01 (0.88)	1.235	0.266	4.836	0.028	0.098	0.754	0.278	0.598	3.548	0.06	0.213	0.644	34.2918
DCN	P07585	TMT	EMIF-AD MBD	TRUE	-0.05 (1.05)	0.12 (1.21)	-0.2 (0.9)	0 (1.06)	0.19 (1.09)	-0.18 (1.01)	0.036	0.85	0.937	0.333	2.415	0.12	0.285	0.593	2.788	0.095	1.572	0.21	7.66191
DDAH1	O94760	TMT	EMIF-AD MBD	TRUE	0.55 (1.01)	0.23 (1)	0.63 (0.99)	0.7 (1.02)	-0.24 (0.93)	0.96 (0.79)	19.017	<.001	1.564	0.211	18.458	<.001	19.879	<.001	2.176	0.14	49.683	<.001	5.33039
DKK3	Q9UBP4	TMT	EMIF-AD MBD	TRUE	0.03 (0.83)	-0.03 (0.84)	0.07 (0.83)	0.03 (0.84)	-0.46 (0.8)	0.28 (0.73)	0.013	0.911	0.032	0.859	0.132	0.716	0	0.997	10.429	0.001	4.267	0.039	9.70224
DNAJC3	Q13217	TMT	EMIF-AD MBD	TRUE	0.07 (1.08)	-0.2 (1.03)	0.1 (0.96)	0.23 (1.22)	-0.27 (1.1)	0.24 (1.04)	0.402	0.526	0.896	0.344	0.409	0.523	2.321	0.128	1.697	0.193	2.782	0.095	10.8637
DNER	Q8NFT8	TMT	EMIF-AD MBD	TRUE	0.02 (0.79)	0.01 (0.78)	0.07 (0.77)	-0.04 (0.82)	-0.4 (0.82)	0.23 (0.68)	0.04	0.841	0.185	0.667	0.061	0.805	0.169	0.681	8.322	0.004	2.012	0.156	6.40556
DPP7	Q9UHL4	TMT	EMIF-AD MBD	TRUE	0.05 (1.03)	0.16 (1.37)	0.04 (0.81)	-0.02 (0.97)	-0.06 (1.21)	0.11 (0.92)	0.6	0.439	2.804	0.094	0.088	0.766	0.028	0.867	0.107	0.743	0.816	0.366	1.64696
DSC2	Q02487	TMT	EMIF-AD MBD	TRUE	0.14 (1.01)	-0.16 (1.14)	0.25 (0.91)	0.24 (0.99)	-0.18 (1.06)	0.31 (0.95)	0.647	0.421	1.352	0.245	1.752	0.186	1.762	0.184	2.176	0.14	4.043	0.044	7.99584
ECM1	Q16610	TMT	EMIF-AD MBD	TRUE	0.03 (0.82)	-0.02 (0.81)	0.13 (0.82)	-0.04 (0.82)	-0.39 (0.71)	0.25 (0.79)	0.205	0.651	0.095	0.758	1.017	0.313	0.096	0.757	6.807	0.009	4.76	0.029	3.26445
ECM2	O94769	TMT	EMIF-AD MBD	TRUE	0.19 (0.96)	0.21 (0.97)	0.13 (0.9)	0.25 (1.01)	0.07 (0.99)	0.25 (0.94)	2.918	0.088	3.113	0.078	0.612	0.434	3.062	0.08	1.037	0.308	3.307	0.069	8.94007
EFCAB14	O75071	TMT	EMIF-AD MBD	TRUE	-0.02 (0.85)	-0.2 (0.78)	0.1 (0.88)	-0.03 (0.87)	-0.48 (0.78)	0.22 (0.8)	0.02	0.886	2.6	0.107	0.636	0.425	0.002	0.966	12.202	<.001	3.46	0.063	10.342
EFEMP1	Q12805	TMT	EMIF-AD MBD	TRUE	0.36 (0.9)	0.27 (1.02)	0.36 (0.83)	0.44 (0.89)	-0.04 (0.94)	0.57 (0.8)	9.602	0.002	3.06	0.08	7.338	0.007	8.262	0.004	0.068	0.795	20.643	<.001	6.86206
EFNA3	P52797	TMT	EMIF-AD MBD	TRUE	0.06 (0.91)	0.04 (0.98)	0.12 (0.85)	0.01 (0.93)	-0.39 (0.97)	0.29 (0.78)	0.309	0.578	0.019	0.889	0.94	0.332	0.012	0.911	5.963	0.015	4.971	0.026	7.63162
EFNB2	P52799	TMT	EMIF-AD MBD	TRUE	0.03 (0.87)	-0.03 (0.89)	0.11 (0.83)	-0.01 (0.92)	-0.5 (0.88)	0.31 (0.74)	0.003	0.959	0.169	0.681	0.373	0.542	0.057	0.812	11.903	0.001	4.454	0.035	3.97967
ENDOD1	O94919	TMT	EMIF-AD MBD	TRUE	0.14 (0.84)	0.11 (0.84)	0.19 (0.84)	0.11 (0.85)	-0.34 (0.84)	0.39 (0.73)	1.544	0.214	0.475	0.491	2.055	0.152	0.597	0.44	5.787	0.016	10.118	0.001	0.667865
ENO1	P06733	TMT	EMIF-AD MBD	TRUE	0.42 (1.03)	0.26 (1)	0.46 (1.04)	0.49 (1.04)	-0.04 (0.86)	0.66 (1.03)	16.506	<.001	2.912	0.088	16.079	<.001	13.824	<.001	0.37	0.543	37.387	<.001	4.26337
ENO2	P09104	TMT	EMIF-AD MBD	TRUE	0.45 (0.99)	0.23 (0.94)	0.52 (0.88)	0.52 (1.13)	-0.2 (0.93)	0.78 (0.85)	11.764	0.001	1.298	0.255	12.507	<.001	10.287	0.001	2.156	0.142	32.785	<.001	6.57107
EPDR1	Q9UM22	TMT	EMIF-AD MBD	TRUE	0.15 (1.04)	0.21 (1.02)	0.12 (0.99)	0.14 (1.13)	-0.12 (1.09)	0.29 (0.99)	2.383	0.123	2.027	0.154	1.208	0.272	1.63	0.202	0.039	0.843	5.307	0.021	15.4264
EPHA4	P54764	TMT	EMIF-AD MBD	TRUE	-0.01 (0.93)	-0.06 (0.87)	0.11 (0.88)	-0.11 (1.03)	-0.63 (0.9)	0.31 (0.78)	0.065	0.798	0.415	0.519	0.28	0.597	0.471	0.492	17.898	<.001	4.562	0.033	1.53366
EPHA5	P54756	TMT	EMIF-AD MBD	TRUE	-0.08 (0.97)	-0.11 (0.99)	0.05 (0.98)	-0.22 (0.93)	-0.65 (0.91)	0.21 (0.87)	1.024	0.311	0.756	0.385	0.005	0.945	3.146	0.076	18.383	<.001	1.205	0.272	7.51135
EPHA7	Q15375	TMT	EMIF-AD MBD	TRUE	0.06 (0.84)	-0.01 (0.78)	0.18 (0.78)	-0.03 (0.94)	-0.33 (0.82)	0.26 (0.78)	0.271	0.603	0.029	0.864	1.696	0.193	0.01	0.921	5.221	0.022	4.356	0.037	6.37375
EPHB6	O15197	TMT	EMIF-AD MBD	TRUE	0.04 (1.01)	-0.01 (0.94)	0.21 (0.92)	-0.11 (1.12)	-0.45 (0.89)	0.3 (0.97)	0.027	0.87	0.22	0.639	1.462	0.227	0.362	0.547	8.765	0.003	3.917	0.048	18.5432
ERAP1	Q9NZ08	TMT	EMIF-AD MBD	TRUE	0.13 (0.92)	0.05 (0.92)	0.2 (0.97)	0.09 (0.87)	-0.04 (1)	0.21 (0.87)	1.361	0.243	0.273	0.601	2.477	0.116	0.323	0.57	0.009	0.923	2.922	0.087	7.8221
EXTL2	Q9UBQ6	TMT	EMIF-AD MBD	TRUE	0.02 (0.89)	0.09 (0.85)	0.07 (0.89)	-0.11 (0.9)	-0.47 (0.94)	0.26 (0.75)	0.009	0.926	0.185	0.667	0.217	0.641	0.415	0.519	8.352	0.004	3.377	0.066	7.6517
F12	P00748	TMT	EMIF-AD MBD	TRUE	-0.07 (0.94)	-0.06 (1.02)	-0.09 (0.88)	-0.05 (0.95)	0.16 (0.94)	-0.19 (0.92)	0.609	0.435	0.085	0.771	0.865	0.352	0.317	0.573	0.938	0.333	2.812	0.094	4.06734
F13B	P05160	TMT	EMIF-AD MBD	TRUE	-0.15 (0.99)	-0.18 (1.26)	-0.17 (0.74)	-0.1 (1.04)	0.11 (1.1)	-0.28 (0.91)	1.507	0.22	1.768	0.184	1.194	0.274	0.377	0.539	0.291	0.59	4.233	0.04	5.138
F2	P00734	TMT	EMIF-AD MBD	TRUE	0 (0.93)	-0.12 (0.9)	0.01 (0.91)	0.07 (0.98)	0.28 (0.86)	-0.14 (0.94)	0.01	0.92	0.404	0.525	0.015	0.904	0.161	0.689	3.356	0.067	1.498	0.221	10.3137
F5	P12259	TMT	EMIF-AD MBD	TRUE	-0.07 (0.98)	0.18 (1.19)	-0.19 (0.84)	-0.11 (0.96)	0.26 (1.02)	-0.24 (0.92)	0.13	0.718	0.748	0.387	1.224	0.269	0.085	0.771	3.132	0.077	2.421	0.12	5.36948
F9	P00740	TMT	EMIF-AD MBD	TRUE	0.03 (0.95)	-0.08 (0.97)	0.04 (0.91)	0.08 (0.98)	0.4 (0.9)	-0.17 (0.92)	0.091	0.763	0.129	0.719	0.033	0.856	0.626	0.429	8.362	0.004	1.639	0.201	13.5113
FAIM2	Q9BWQ8	TMT	EMIF-AD MBD	TRUE	0.21 (0.92)	0.13 (0.91)	0.35 (0.84)	0.1 (1.01)	-0.4 (0.87)	0.52 (0.79)	2.2	0.138	0.134	0.714	6.03	0.014	0.201	0.654	8.888	0.003	14.912	<.001	7.49967
FAM198B	Q6UWH4	TMT	EMIF-AD MBD	TRUE	0.15 (0.8)	0.18 (0.81)	0.23 (0.78)	0.03 (0.82)	-0.25 (0.83)	0.36 (0.71)	1.109	0.292	1.443	0.23	2.165	0.141	0.014	0.904	3.144	0.076	6.446	0.011	9.15031
FAM19A5	Q7Z5A7	TMT	EMIF-AD MBD	TRUE	0.12 (0.91)	0.02 (0.92)	0.2 (0.9)	0.09 (0.91)	-0.45 (0.9)	0.41 (0.77)	0.776	0.379	0.022	0.881	1.808	0.179	0.467	0.495	10.065	0.002	9.74	0.002	6.97197
FAM20C	Q8IXL6	TMT	EMIF-AD MBD	TRUE	-0.05 (0.89)	-0.14 (0.93)	-0.04 (0.83)	-0.01 (0.93)	-0.37 (0.8)	0.11 (0.89)	0.46	0.498	0.88	0.348	0.046	0.829	0.377	0.539	6.726	0.009	0.326	0.568	9.64878
FAM3C	Q92520	TMT	EMIF-AD MBD	TRUE	0.08 (0.91)	0.04 (0.86)	0.16 (0.91)	0.02 (0.96)	-0.49 (0.85)	0.37 (0.81)	0.251	0.616	0.005	0.945	1.082	0.298	0.005	0.946	11.819	0.001	7.509	0.006	6.08691
FAT2	Q9NYQ8	TMT	EMIF-AD MBD	TRUE	-0.07 (1)	-0.09 (1.05)	0 (0.91)	-0.13 (1.06)	-0.44 (1.13)	0.12 (0.86)	0.368	0.544	0.228	0.633	0.069	0.793	0.574	0.449	5.887	0.015	0.328	0.567	3.18071
FBLN2	P98095	TMT	EMIF-AD MBD	TRUE	0.12 (0.9)	0.34 (1.05)	0.08 (0.75)	0 (0.92)	0.01 (1)	0.17 (0.84)	1.049	0.306	4.12	0.042	0.541	0.462	0	0.987	0.029	0.865	1.823	0.177	3.35515
FBLN5	Q9UBX5	TMT	EMIF-AD MBD	TRUE	0.26 (1.05)	0.25 (1.14)	0.3 (0.97)	0.23 (1.08)	-0.09 (1.07)	0.44 (0.99)	4.292	0.038	2.847	0.092	5.216	0.022	0.965	0.326	0.005	0.942	8.865	0.003	6.78306
FETUB	Q9UGM5	TMT	EMIF-AD MBD	TRUE	-0.19 (1.17)	-0.35 (1.25)	-0.16 (1.11)	-0.1 (1.2)	0.08 (1.29)	-0.32 (1.09)	3.287	0.07	3.697	0.055	2.67	0.102	0.84	0.359	0.113	0.737	7.655	0.006	3.84159
FGFR1	P11362	TMT	EMIF-AD MBD	TRUE	-0.03 (0.85)	-0.01 (0.92)	0.05 (0.77)	-0.12 (0.88)	-0.44 (0.99)	0.18 (0.69)	0.051	0.822	0	0.985	0.095	0.758	0.741	0.389	6.925	0.009	1.524	0.217	3.24227
FGFR2	P21802	TMT	EMIF-AD MBD	TRUE	0.03 (0.97)	0.09 (1.05)	0.05 (0.84)	-0.03 (1.04)	-0.36 (0.94)	0.23 (0.92)	0.396	0.529	0.41	0.522	0.337	0.562	0.105	0.745	4.435	0.035	4.558	0.033	2.32227
FGFR3	P22607	TMT	EMIF-AD MBD	TRUE	0.01 (0.89)	-0.04 (0.89)	0.04 (0.86)	0.02 (0.95)	-0.48 (0.82)	0.26 (0.83)	0.115	0.734	0.715	0.398	0.024	0.878	0.002	0.968	11.95	0.001	2.433	0.119	5.31998
FMOD	Q06828	TMT	EMIF-AD MBD	TRUE	0.11 (0.87)	0.16 (1.02)	0.09 (0.84)	0.11 (0.8)	0.28 (0.92)	0.02 (0.84)	1.136	0.286	1.273	0.259	0.528	0.467	0.645	0.422	4.98	0.026	0.037	0.847	3.28297
FN1	P02751	TMT	EMIF-AD MBD	TRUE	0.15 (0.85)	0.04 (0.73)	0.29 (0.78)	0.06 (0.98)	-0.24 (0.75)	0.35 (0.82)	1.772	0.183	0.001	0.98	4.627	0.031	0.548	0.459	3.017	0.082	8.475	0.004	1.9724
FOLR2	P14207	TMT	EMIF-AD MBD	TRUE	0.13 (0.91)	0.02 (0.92)	0.22 (0.92)	0.1 (0.9)	-0.37 (0.79)	0.38 (0.87)	1.152	0.283	0.033	0.856	2.374	0.123	0.428	0.513	5.566	0.018	8.487	0.004	1.0017
FRZB	Q92765	TMT	EMIF-AD MBD	TRUE	0.28 (0.98)	0.12 (0.94)	0.21 (1.05)	0.48 (0.9)	-0.03 (1.09)	0.44 (0.88)	6.324	0.012	1.288	0.256	3.116	0.078	9.262	0.002	0.231	0.631	10.749	0.001	8.70798
FSTL4	Q6MZW2	TMT	EMIF-AD MBD	TRUE	0.01 (0.91)	0.07 (0.93)	0.01 (0.9)	-0.03 (0.91)	-0.32 (0.96)	0.18 (0.84)	0.016	0.9	0.155	0.694	0.005	0.941	0.01	0.922	3.496	0.062	1.644	0.2	2.9075
FSTL5	Q8N475	TMT	EMIF-AD MBD	TRUE	-0.06 (0.93)	0.03 (0.91)	-0.1 (0.91)	-0.07 (0.97)	-0.34 (0.97)	0.08 (0.88)	0.451	0.502	0.009	0.923	0.937	0.333	0.176	0.675	4.326	0.038	0.077	0.782	7.21012
GAA	P10253	TMT	EMIF-AD MBD	TRUE	0.14 (0.82)	0.17 (0.75)	0.17 (0.77)	0.1 (0.92)	-0.13 (0.84)	0.28 (0.77)	0.727	0.394	0.659	0.417	0.45	0.502	0.377	0.539	1.251	0.263	3.49	0.062	5.07716
GALNT10	Q86SR1	TMT	EMIF-AD MBD	TRUE	0.17 (0.87)	0.07 (0.97)	0.29 (0.87)	0.11 (0.79)	-0.02 (0.95)	0.27 (0.82)	1.516	0.218	0.149	0.7	3.642	0.056	0.205	0.65	0	0.989	3.07	0.08	8.73365
GALNT18	Q6P9A2	TMT	EMIF-AD MBD	TRUE	-0.04 (0.84)	0.01 (0.83)	0 (0.85)	-0.12 (0.85)	-0.33 (0.91)	0.1 (0.77)	0.458	0.499	0.041	0.839	0.163	0.686	0.958	0.328	6.834	0.009	0.342	0.558	3.06924
GALNT2	Q10471	TMT	EMIF-AD MBD	TRUE	0.11 (0.88)	0.11 (0.91)	0.14 (0.86)	0.09 (0.89)	-0.25 (0.9)	0.3 (0.81)	1.286	0.257	0.832	0.362	1.265	0.261	0.474	0.491	1.973	0.16	5.934	0.015	3.15457
GALNT7	Q86SF2	TMT	EMIF-AD MBD	TRUE	0.06 (0.84)	0.07 (0.85)	0.14 (0.77)	-0.04 (0.92)	-0.27 (0.84)	0.23 (0.8)	0.003	0.958	0.058	0.81	0.508	0.476	0.749	0.387	4.82	0.028	1.879	0.17	4.24895
GANAB	Q14697	TMT	EMIF-AD MBD	TRUE	-0.18 (0.94)	-0.03 (0.91)	-0.16 (0.88)	-0.32 (1.02)	-0.47 (1.06)	-0.04 (0.83)	1.564	0.211	0.038	0.846	1.231	0.267	3.434	0.064	6.005	0.014	0.105	0.745	7.02181
GAP43	P17677	TMT	EMIF-AD MBD	TRUE	0.53 (1.08)	0.24 (0.99)	0.64 (1.01)	0.61 (1.19)	-0.37 (0.91)	0.99 (0.85)	15.006	<.001	0.666	0.415	18.123	<.001	13.686	<.001	7.423	0.006	50.36	<.001	5.57797
GAPDH	P04406	TMT	EMIF-AD MBD	TRUE	0.17 (0.91)	0.17 (0.84)	0.14 (0.93)	0.2 (0.93)	-0.03 (0.87)	0.27 (0.91)	3.135	0.077	1.802	0.179	1.211	0.271	3.51	0.061	0.003	0.956	6.129	0.013	5.232
GAS6	Q14393	TMT	EMIF-AD MBD	TRUE	0.26 (0.96)	0.24 (0.96)	0.4 (1)	0.13 (0.91)	0.01 (1.03)	0.39 (0.91)	3.795	0.051	2.132	0.144	6.444	0.011	0.342	0.559	0.304	0.581	5.924	0.015	10.8322
GC	P02774	TMT	EMIF-AD MBD	TRUE	-0.01 (1.07)	-0.07 (1.09)	-0.06 (0.9)	0.07 (1.24)	0.42 (0.91)	-0.24 (1.08)	0.061	0.805	0	0.997	0.412	0.521	0.021	0.886	6.879	0.009	3.601	0.058	5.47292
GDA	Q9Y2T3	TMT	EMIF-AD MBD	TRUE	0.64 (1.05)	0.36 (1.01)	0.71 (1)	0.76 (1.1)	-0.17 (0.95)	1.05 (0.84)	22.394	<.001	3.158	0.076	21.403	<.001	20.671	<.001	1.489	0.222	55.118	<.001	7.58571
GDI1	P31150	TMT	EMIF-AD MBD	TRUE	0.68 (1.1)	0.25 (1.05)	0.79 (0.95)	0.86 (1.22)	-0.19 (0.99)	1.12 (0.87)	23.189	<.001	0.912	0.34	26.008	<.001	23.629	<.001	1.835	0.176	58.088	<.001	4.93925
GFRA2	O00451	TMT	EMIF-AD MBD	TRUE	-0.02 (1.03)	-0.03 (1.01)	0.1 (1.01)	-0.16 (1.06)	-0.66 (0.88)	0.3 (0.94)	0.194	0.66	0.322	0.57	0.161	0.688	1.078	0.299	19.129	<.001	3.837	0.05	5.53848
GM2A	P17900	TMT	EMIF-AD MBD	TRUE	0.09 (0.88)	-0.07 (0.88)	0.21 (0.86)	0.07 (0.88)	-0.46 (0.87)	0.37 (0.73)	0.704	0.401	0.329	0.566	2.607	0.106	0.381	0.537	9.75	0.002	9.195	0.002	4.98802
GNPTG	Q9UJJ9	TMT	EMIF-AD MBD	TRUE	0.13 (0.85)	0.01 (0.87)	0.15 (0.9)	0.18 (0.78)	-0.13 (0.99)	0.25 (0.75)	0.533	0.466	0	0.988	0.303	0.582	1.238	0.266	1.468	0.226	3.06	0.08	3.07743
GOLIM4	O00461	TMT	EMIF-AD MBD	TRUE	0.04 (0.94)	-0.06 (0.89)	0.13 (1)	0 (0.89)	-0.32 (0.89)	0.22 (0.91)	0.366	0.545	0.026	0.872	1.299	0.254	0.074	0.785	4.241	0.039	4.296	0.038	8.21035
GOLM1	Q8NBJ4	TMT	EMIF-AD MBD	TRUE	0.03 (0.82)	0.01 (0.79)	0.09 (0.8)	-0.04 (0.87)	-0.34 (0.81)	0.22 (0.75)	0.101	0.751	0.06	0.807	0.371	0.543	0.017	0.898	4.95	0.026	3.11	0.078	2.97426
GOT1	P17174	TMT	EMIF-AD MBD	TRUE	0.38 (0.97)	0.23 (0.94)	0.49 (0.91)	0.34 (1.06)	-0.34 (0.89)	0.74 (0.79)	9.089	0.003	1.278	0.258	11.803	0.001	5.523	0.019	5.746	0.017	32.332	<.001	0.57076
GOT2	P00505	TMT	EMIF-AD MBD	TRUE	0.29 (0.9)	0.06 (0.85)	0.39 (0.85)	0.33 (0.97)	-0.28 (0.88)	0.58 (0.76)	5.1	0.024	0.052	0.819	7.095	0.008	4.611	0.032	3.206	0.073	18.117	<.001	4.41727
GPC1	P35052	TMT	EMIF-AD MBD	TRUE	0.06 (0.87)	0.13 (0.87)	0.04 (0.82)	0.05 (0.93)	-0.2 (0.9)	0.2 (0.82)	0.906	0.341	0.778	0.378	0.291	0.589	0.881	0.348	0.583	0.445	3.237	0.072	5.11885
GPLD1	P80108	TMT	EMIF-AD MBD	TRUE	-0.53 (0.96)	-0.45 (1.06)	-0.62 (0.85)	-0.49 (1)	-0.34 (1.02)	-0.63 (0.91)	16.506	<.001	6.116	0.013	17.854	<.001	8.242	0.004	4.442	0.035	20.348	<.001	8.51848
GPR37	O15354	TMT	EMIF-AD MBD	TRUE	0.07 (0.86)	0.02 (0.89)	0.17 (0.85)	0 (0.86)	-0.33 (0.89)	0.28 (0.77)	0.476	0.49	0.058	0.81	1.224	0.269	0.037	0.847	4.752	0.029	5.126	0.024	4.97015
GRIA4	P48058	TMT	EMIF-AD MBD	TRUE	0.02 (0.85)	0.03 (0.84)	0.06 (0.84)	-0.04 (0.89)	-0.44 (0.86)	0.25 (0.75)	0.012	0.914	0.002	0.964	0.112	0.738	0.007	0.931	8.154	0.004	3.381	0.066	5.02931
GSN	P06396	TMT	EMIF-AD MBD	TRUE	0.31 (0.84)	0.21 (0.93)	0.34 (0.82)	0.34 (0.82)	0.06 (0.91)	0.43 (0.78)	7.732	0.005	2.151	0.142	7.371	0.007	5.484	0.019	0.438	0.508	12.59	<.001	7.38431
HABP2	Q14520	TMT	EMIF-AD MBD	TRUE	-0.14 (0.95)	-0.29 (0.96)	-0.18 (0.91)	0.01 (0.98)	0.11 (0.89)	-0.27 (0.96)	1.145	0.284	2.47	0.116	1.473	0.225	0.007	0.934	0.529	0.467	3.785	0.052	5.23596
HBA1	P69905	TMT	EMIF-AD MBD	TRUE	-0.07 (0.95)	0.14 (0.95)	0.1 (1.08)	-0.41 (0.67)	-0.02 (1.04)	-0.09 (0.91)	0.609	0.435	1.004	0.316	0.04	0.841	8.138	0.004	0.252	0.616	0.655	0.418	32.0208
HBB	P68871	TMT	EMIF-AD MBD	TRUE	-0.08 (0.98)	0.14 (0.95)	0.11 (1.11)	-0.46 (0.68)	-0.01 (1.06)	-0.11 (0.93)	0.522	0.47	0.983	0.321	0.157	0.692	8.577	0.003	0.085	0.771	0.725	0.394	7.48935
HBD	P02042	TMT	EMIF-AD MBD	TRUE	-0.05 (0.94)	0.09 (0.96)	0.13 (1.07)	-0.36 (0.66)	-0.01 (1.03)	-0.08 (0.9)	0.254	0.615	0.782	0.377	0.295	0.587	6.212	0.013	0.121	0.728	0.258	0.612	9.6262
HLA-C	P10321	TMT	EMIF-AD MBD	TRUE	0.15 (1.09)	0.18 (0.99)	0.29 (1.17)	-0.03 (1.04)	0.02 (1.16)	0.22 (1.05)	1.23	0.267	0.712	0.399	3.636	0.057	0.038	0.846	0.075	0.784	3.003	0.083	10.8073
HLA-C	P30499	TMT	EMIF-AD MBD	TRUE	0.16 (1.06)	0.22 (0.96)	0.29 (1.15)	-0.04 (1)	0.01 (1.11)	0.24 (1.03)	0.91	0.34	0.697	0.404	3.449	0.063	0.247	0.619	0.198	0.657	2.605	0.107	10.2563
HLA-C	Q29865	TMT	EMIF-AD MBD	TRUE	0.12 (1.18)	0.18 (1.03)	0.28 (1.28)	-0.1 (1.13)	-0.05 (1.25)	0.21 (1.13)	0.664	0.415	0.461	0.497	3.427	0.064	0.483	0.487	0.507	0.477	2.478	0.115	8.35856
HLA-C	Q29963	TMT	EMIF-AD MBD	TRUE	0.13 (1.17)	0.15 (1.03)	0.29 (1.26)	-0.08 (1.14)	-0.03 (1.26)	0.2 (1.12)	0.863	0.353	0.388	0.533	3.712	0.054	0.218	0.641	0.26	0.61	2.614	0.106	8.77738
HPX	P02790	TMT	EMIF-AD MBD	TRUE	-0.07 (1.09)	-0.13 (1.18)	-0.11 (0.97)	0.02 (1.16)	0.42 (1.02)	-0.32 (1.03)	0.434	0.51	0.212	0.645	1.188	0.276	0.001	0.972	6.762	0.009	6.094	0.014	3.02888
HS6ST3	Q8IZP7	TMT	EMIF-AD MBD	TRUE	-0.01 (1.07)	-0.06 (0.98)	0.13 (1.06)	-0.14 (1.15)	-0.74 (0.98)	0.36 (0.92)	0.016	0.9	0.107	0.743	0.975	0.323	0.306	0.58	18.56	<.001	7.409	0.006	5.36126
HSP90B1	P14625	TMT	EMIF-AD MBD	TRUE	0.24 (1.08)	0.14 (1.25)	0.34 (1.08)	0.19 (0.95)	-0.2 (1.14)	0.46 (0.99)	2.381	0.123	0.059	0.809	3.585	0.058	1.735	0.188	2.011	0.156	9.14	0.003	5.3193
HSPA5	P11021	TMT	EMIF-AD MBD	TRUE	0 (0.98)	-0.08 (0.91)	0.17 (1)	-0.14 (0.99)	-0.38 (0.98)	0.19 (0.93)	0.005	0.942	0.291	0.589	0.725	0.394	0.49	0.484	6.356	0.012	1.921	0.166	12.5134
HSPA8	P11142	TMT	EMIF-AD MBD	TRUE	0.25 (0.99)	0.09 (0.93)	0.37 (0.89)	0.22 (1.13)	-0.22 (0.73)	0.49 (1.02)	6.739	0.009	0.136	0.713	10.81	0.001	4.546	0.033	5.631	0.018	25.793	<.001	11.923
HSPG2	P98160	TMT	EMIF-AD MBD	TRUE	0.25 (0.91)	0.16 (1.01)	0.34 (0.83)	0.22 (0.92)	0.01 (0.86)	0.38 (0.9)	3.194	0.074	0.974	0.324	5.34	0.021	0.698	0.404	0	1	6.41	0.011	5.68149
HTRA1	Q92743	TMT	EMIF-AD MBD	TRUE	0.31 (1.02)	0.2 (1.08)	0.28 (1.01)	0.41 (0.98)	-0.06 (1.08)	0.5 (0.93)	7.022	0.008	1.925	0.165	4.531	0.033	7.586	0.006	0.012	0.914	13.614	<.001	6.53556
HYOU1	Q9Y4L1	TMT	EMIF-AD MBD	TRUE	0.02 (0.89)	-0.08 (0.85)	0.11 (0.89)	-0.02 (0.93)	-0.5 (0.86)	0.28 (0.79)	0.081	0.777	0.212	0.645	0.653	0.419	0.016	0.9	9.675	0.002	5.012	0.025	9.24145
ICAM5	Q9UMF0	TMT	EMIF-AD MBD	TRUE	0.07 (1.05)	0.05 (1.04)	0.18 (0.96)	-0.05 (1.15)	-0.54 (1.02)	0.38 (0.92)	0.409	0.523	0	0.998	1.6	0.206	0.008	0.93	10.743	0.001	8.071	0.004	6.97823
ICOSLG	O75144	TMT	EMIF-AD MBD	TRUE	0.01 (0.95)	0 (1.09)	0.14 (0.91)	-0.12 (0.88)	-0.5 (1)	0.28 (0.81)	0.537	0.464	0.102	0.75	2.665	0.103	0.128	0.72	8.322	0.004	7.515	0.006	7.05754
IDS	P22304	TMT	EMIF-AD MBD	TRUE	0.09 (0.85)	0.15 (0.91)	0.11 (0.81)	0.02 (0.86)	-0.22 (0.91)	0.25 (0.77)	0.678	0.41	0.908	0.341	0.71	0.399	0.058	0.81	2.146	0.143	4.125	0.042	4.19277
IGFALS	P35858	TMT	EMIF-AD MBD	TRUE	-0.18 (1.03)	-0.08 (0.95)	-0.27 (0.99)	-0.15 (1.13)	0.11 (0.92)	-0.33 (1.05)	1.303	0.254	0.3	0.584	2.611	0.106	0.195	0.659	1.109	0.292	5.011	0.025	2.35817
IGFBP2	P18065	TMT	EMIF-AD MBD	TRUE	0.18 (0.88)	0 (0.97)	0.21 (0.85)	0.26 (0.84)	-0.07 (0.95)	0.3 (0.82)	1.624	0.203	0.024	0.877	1.965	0.161	1.704	0.192	0.083	0.774	3.901	0.048	2.47716
IGFBP4	P22692	TMT	EMIF-AD MBD	TRUE	0.21 (0.87)	0.13 (0.94)	0.32 (0.83)	0.14 (0.87)	-0.03 (0.84)	0.33 (0.87)	3.942	0.047	1.407	0.236	6.904	0.009	0.623	0.43	0.118	0.732	6.812	0.009	3.36278
IGFBP6	P24592	TMT	EMIF-AD MBD	TRUE	0.05 (0.92)	-0.08 (1.17)	0.07 (0.76)	0.13 (0.89)	0.09 (1.12)	0.03 (0.8)	1.369	0.242	0.347	0.556	1.218	0.27	1.106	0.293	3.059	0.08	0.39	0.532	4.20735
IGFBP7	Q16270	TMT	EMIF-AD MBD	TRUE	-0.1 (0.96)	0.08 (1.15)	-0.18 (0.81)	-0.14 (0.96)	0.21 (1.08)	-0.26 (0.85)	1.013	0.314	0.058	0.81	2.218	0.136	0.788	0.375	1.872	0.171	4.989	0.026	3.57567
IGHG1	P01857	TMT	EMIF-AD MBD	TRUE	-0.09 (0.9)	-0.29 (1.03)	-0.05 (0.78)	0.02 (0.91)	0.05 (0.86)	-0.16 (0.92)	0.973	0.324	3.383	0.066	0.468	0.494	0.01	0.919	0.028	0.867	2.237	0.135	1.66708
IGHG3	P01860	TMT	EMIF-AD MBD	TRUE	-0.16 (1.17)	-0.06 (1.09)	-0.31 (1.29)	-0.05 (1.08)	0.15 (1.17)	-0.31 (1.15)	1.224	0.269	0.218	0.641	2.444	0.118	0.232	0.63	0.736	0.391	4.301	0.038	8.51401
IGHM	P01871	TMT	EMIF-AD MBD	TRUE	-0.19 (1.06)	-0.05 (1.17)	-0.2 (0.99)	-0.28 (1.06)	0.04 (1.15)	-0.31 (0.99)	2.587	0.108	0.193	0.661	1.857	0.173	3.65	0.056	0.088	0.767	6.019	0.014	3.75764
IGHV1-2	P23083	TMT	EMIF-AD MBD	TRUE	-0.16 (1.02)	0 (1.02)	-0.32 (0.98)	-0.09 (1.05)	-0.09 (0.92)	-0.19 (1.06)	1.753	0.186	0.056	0.812	4.111	0.043	0.428	0.513	0.539	0.463	2.079	0.149	11.7351
IGHV3-30	P01768	TMT	EMIF-AD MBD	TRUE	-0.29 (1)	-0.26 (1.02)	-0.3 (0.94)	-0.3 (1.07)	-0.03 (1.05)	-0.42 (0.95)	8.409	0.004	3.881	0.049	9.008	0.003	3.625	0.057	1.298	0.255	11.801	0.001	10.9955
IGHV3-43D	NAP0DP04	TMT	EMIF-AD MBD	TRUE	-0.31 (1.13)	-0.17 (1.52)	-0.47 (0.85)	-0.21 (1.06)	-0.12 (0.97)	-0.4 (1.19)	5.646	0.017	1.745	0.186	9.606	0.002	1.153	0.283	0.514	0.473	8.66	0.003	12.37
IGHV3-64D	A0A0J9YX35	TMT	EMIF-AD MBD	TRUE	-0.19 (0.91)	-0.24 (1.01)	-0.21 (0.87)	-0.12 (0.91)	-0.07 (0.93)	-0.25 (0.9)	3.204	0.073	2.912	0.088	3.371	0.066	0.65	0.42	0.374	0.541	4.729	0.03	12.2401
IGHV3-7	P01780	TMT	EMIF-AD MBD	TRUE	-0.24 (1.05)	-0.2 (1.19)	-0.34 (1.02)	-0.15 (0.99)	0 (1.05)	-0.36 (1.04)	2.729	0.099	1.264	0.261	4.614	0.032	0.35	0.554	0.001	0.982	5.539	0.019	7.33575
IGHV3-72	A0A0B4J1Y9	TMT	EMIF-AD MBD	TRUE	-0.19 (1.01)	-0.06 (0.98)	-0.32 (1.03)	-0.13 (1.01)	0.15 (0.9)	-0.36 (1.02)	2.319	0.128	0.367	0.545	4.864	0.027	0.4	0.527	0.347	0.556	6.276	0.012	6.67108
IGHV3-9	P01782	TMT	EMIF-AD MBD	TRUE	-0.31 (1.13)	-0.17 (1.52)	-0.47 (0.85)	-0.21 (1.06)	-0.12 (0.97)	-0.4 (1.19)	5.646	0.017	1.745	0.186	9.606	0.002	1.153	0.283	0.514	0.473	8.66	0.003	12.37
IGHV4-30-4	P0DP06	TMT	EMIF-AD MBD	TRUE	-0.05 (0.95)	-0.27 (1.01)	-0.05 (0.83)	0.12 (1.02)	-0.02 (0.86)	-0.06 (1)	0.468	0.494	2.84	0.092	0.535	0.465	0.293	0.588	0.15	0.698	0.547	0.459	3.47889
IGHV4-34	P06331	TMT	EMIF-AD MBD	TRUE	-0.05 (0.95)	-0.27 (1.01)	-0.05 (0.83)	0.12 (1.02)	-0.02 (0.86)	-0.06 (1)	0.469	0.494	2.832	0.092	0.532	0.466	0.287	0.592	0.149	0.699	0.55	0.458	3.47889
IGHV4-38-2	P0DP08	TMT	EMIF-AD MBD	TRUE	-0.05 (0.95)	-0.27 (1.01)	-0.05 (0.83)	0.12 (1.02)	-0.02 (0.86)	-0.06 (1)	0.468	0.494	2.84	0.092	0.535	0.465	0.293	0.588	0.15	0.698	0.547	0.459	3.47889
IGHV4-39	P01824	TMT	EMIF-AD MBD	TRUE	-0.05 (0.95)	-0.27 (1.01)	-0.05 (0.83)	0.12 (1.02)	-0.02 (0.86)	-0.06 (1)	0.468	0.494	2.84	0.092	0.535	0.465	0.293	0.588	0.15	0.698	0.547	0.459	3.47889
IGHV4-59	P01825	TMT	EMIF-AD MBD	TRUE	-0.05 (0.95)	-0.27 (1.01)	-0.05 (0.83)	0.12 (1.02)	-0.02 (0.86)	-0.06 (1)	0.468	0.494	2.84	0.092	0.535	0.465	0.293	0.588	0.15	0.698	0.547	0.459	3.47889
IGHV4-61	A0A0C4DH41	TMT	EMIF-AD MBD	TRUE	-0.05 (0.95)	-0.27 (1.01)	-0.05 (0.83)	0.12 (1.02)	-0.02 (0.86)	-0.06 (1)	0.468	0.494	2.84	0.092	0.535	0.465	0.293	0.588	0.15	0.698	0.547	0.459	3.47889
IGKC	P01834; P0DOX7	TMT	EMIF-AD MBD	TRUE	-0.17 (1.04)	-0.23 (1.15)	-0.24 (0.98)	-0.03 (1.03)	0.06 (0.96)	-0.28 (1.07)	2.284	0.131	2.423	0.12	3.444	0.063	0.061	0.805	0.015	0.904	4.284	0.038	4.63967
IGKV1-5	P01602	TMT	EMIF-AD MBD	TRUE	-0.09 (0.71)	-0.17 (0.9)	-0.05 (0.55)	-0.06 (0.72)	-0.03 (0.81)	-0.12 (0.65)	2.19	0.139	1.797	0.18	1.365	0.243	1.241	0.265	0.228	0.633	3.292	0.07	3.28188
IGKV2-24	A0A0C4DH68	TMT	EMIF-AD MBD	TRUE	-0.18 (0.93)	-0.13 (0.94)	-0.23 (0.91)	-0.16 (0.95)	0.08 (0.91)	-0.31 (0.91)	1.918	0.166	0.604	0.437	1.987	0.159	1.135	0.287	0.075	0.784	4.51	0.034	3.58375
IGKV2-29	A2NJV5	TMT	EMIF-AD MBD	TRUE	-0.17 (1.06)	-0.22 (1.13)	-0.18 (0.98)	-0.13 (1.11)	0.1 (1.1)	-0.31 (1.02)	1.882	0.17	0.832	0.362	2.626	0.105	0.478	0.489	0.083	0.774	4.467	0.035	6.33902
IGKV2D-26	A0A0A0MRZ7	TMT	EMIF-AD MBD	TRUE	-0.17 (1.06)	-0.21 (1.13)	-0.18 (0.98)	-0.13 (1.1)	0.1 (1.09)	-0.31 (1.01)	1.982	0.159	0.797	0.372	2.78	0.095	0.546	0.46	0.071	0.789	4.632	0.031	6.31154
IGKV2D-29	A0A075B6S2	TMT	EMIF-AD MBD	TRUE	-0.17 (1.06)	-0.22 (1.13)	-0.18 (0.98)	-0.13 (1.11)	0.1 (1.1)	-0.31 (1.02)	1.882	0.17	0.832	0.362	2.626	0.105	0.478	0.489	0.083	0.774	4.467	0.035	6.33902
IGKV2D-30	NAA0A075B6S6	TMT	EMIF-AD MBD	TRUE	-0.18 (1.01)	-0.2 (1.06)	-0.19 (0.99)	-0.16 (1.02)	0.1 (1.01)	-0.32 (0.98)	2.45	0.118	0.904	0.342	2.917	0.088	1.036	0.309	0.064	0.8	5.602	0.018	6.92746
IGKV3-11	P04433	TMT	EMIF-AD MBD	TRUE	-0.22 (0.97)	-0.19 (1.1)	-0.29 (0.92)	-0.15 (0.95)	-0.08 (1.01)	-0.29 (0.95)	2.543	0.111	1.03	0.31	3.683	0.055	0.64	0.424	0.133	0.715	4.175	0.041	3.63952
IGKV3-20	P01619; A0A0C4DH25	TMT	EMIF-AD MBD	TRUE	-0.25 (1.05)	-0.23 (1.12)	-0.35 (1.06)	-0.14 (0.99)	-0.12 (1.02)	-0.31 (1.07)	3.899	0.048	1.937	0.164	5.25	0.022	0.958	0.328	0.704	0.401	5.298	0.021	7.73006
IGKV3D-11	A0A0A0MRZ8	TMT	EMIF-AD MBD	TRUE	-0.22 (0.97)	-0.19 (1.1)	-0.29 (0.92)	-0.15 (0.95)	-0.08 (1.01)	-0.29 (0.95)	2.543	0.111	1.03	0.31	3.683	0.055	0.64	0.424	0.133	0.715	4.175	0.041	3.63952
IGLC2	P0DOY2	TMT	EMIF-AD MBD	TRUE	-0.15 (1.01)	-0.06 (1.25)	-0.17 (0.92)	-0.2 (0.93)	0.1 (0.98)	-0.28 (1)	1.525	0.217	0.094	0.759	1.214	0.27	2.041	0.153	0.531	0.466	4.751	0.029	8.48499
IGLC3	P0DOY3	TMT	EMIF-AD MBD	TRUE	-0.15 (1.01)	-0.06 (1.25)	-0.17 (0.92)	-0.2 (0.93)	0.1 (0.98)	-0.28 (1)	1.525	0.217	0.094	0.759	1.214	0.27	2.041	0.153	0.531	0.466	4.751	0.029	8.48499
IGLON5	A6NGN9	TMT	EMIF-AD MBD	TRUE	-0.01 (0.85)	-0.08 (0.89)	0.08 (0.77)	-0.08 (0.91)	-0.44 (0.89)	0.21 (0.74)	0.136	0.712	0.904	0.342	0.083	0.773	0.195	0.659	10.374	0.001	1.901	0.168	7.12088
IGLV3-10	A0A075B6K4	TMT	EMIF-AD MBD	TRUE	-0.13 (0.93)	-0.12 (1.06)	-0.11 (0.85)	-0.16 (0.94)	0.02 (1.01)	-0.21 (0.89)	2.977	0.084	1.785	0.182	2.178	0.14	1.825	0.177	0.253	0.615	4.61	0.032	4.75562
IGLV9-49	A0A0B4J1Y8	TMT	EMIF-AD MBD	TRUE	-0.15 (1.22)	-0.06 (1.54)	-0.06 (1.1)	-0.33 (1.1)	-0.02 (1.34)	-0.22 (1.16)	1.085	0.298	0.022	0.883	0.223	0.637	3.261	0.071	0.167	0.683	2.947	0.086	13.9243
IGSF21	Q96ID5	TMT	EMIF-AD MBD	TRUE	0.02 (0.9)	0.01 (0.88)	0.09 (0.84)	-0.06 (0.98)	-0.47 (0.94)	0.26 (0.77)	0.078	0.779	0.046	0.83	0.68	0.41	0.009	0.923	9.168	0.002	4.773	0.029	2.94346
IGSF8	Q969P0	TMT	EMIF-AD MBD	TRUE	0.12 (0.91)	-0.03 (0.98)	0.19 (0.87)	0.13 (0.9)	-0.31 (0.97)	0.33 (0.79)	1.161	0.281	0.037	0.847	2.282	0.131	0.988	0.32	3.255	0.071	6.717	0.01	4.95232
IL18BP	O95998	TMT	EMIF-AD MBD	TRUE	0.23 (0.82)	0.16 (0.92)	0.27 (0.81)	0.24 (0.76)	-0.23 (0.79)	0.47 (0.73)	2.92	0.087	1.114	0.291	2.374	0.123	2.134	0.144	3.262	0.071	12.16	<.001	4.49536
IL1RAP	Q9NPH3	TMT	EMIF-AD MBD	TRUE	0.18 (0.95)	0.02 (0.97)	0.2 (0.96)	0.26 (0.93)	0.26 (1)	0.13 (0.93)	4.086	0.043	0.123	0.725	2.815	0.093	6.753	0.009	5.104	0.024	2.339	0.126	7.38566
IL6ST	P40189	TMT	EMIF-AD MBD	TRUE	0.08 (0.86)	0.08 (0.82)	0.11 (0.87)	0.05 (0.9)	-0.4 (0.89)	0.33 (0.74)	0.441	0.507	0.106	0.745	0.629	0.428	0.173	0.677	7.348	0.007	6.456	0.011	4.10796
IMPAD1	Q9NX62	TMT	EMIF-AD MBD	TRUE	0.04 (0.93)	0 (0.9)	0.11 (0.91)	-0.01 (0.98)	-0.6 (0.93)	0.37 (0.74)	0.246	0.62	0.021	0.884	1.051	0.305	0.017	0.895	15.316	<.001	9.078	0.003	4.74248
ISLR	O14498	TMT	EMIF-AD MBD	TRUE	0.16 (0.78)	0.08 (0.88)	0.2 (0.74)	0.17 (0.78)	-0.17 (0.85)	0.33 (0.69)	1.361	0.243	0.543	0.461	1.4	0.237	0.7	0.403	1.816	0.178	5.994	0.014	5.73169
ITIH3	Q06033	TMT	EMIF-AD MBD	TRUE	0.21 (0.9)	0.08 (0.99)	0.22 (0.84)	0.28 (0.91)	0.37 (1.1)	0.12 (0.77)	2.95	0.086	0.173	0.678	2.917	0.088	3.236	0.072	5.541	0.019	1.088	0.297	7.67924
ITM2B	Q9Y287	TMT	EMIF-AD MBD	TRUE	0.11 (0.95)	0.1 (0.94)	0.12 (0.9)	0.11 (1.03)	-0.03 (1.03)	0.19 (0.9)	1.829	0.176	1.564	0.211	0.981	0.322	1.178	0.278	0.068	0.795	3.106	0.078	11.5253
JAM3	Q9BX67	TMT	EMIF-AD MBD	TRUE	-0.02 (0.88)	-0.17 (0.96)	0.06 (0.91)	0.01 (0.77)	-0.29 (0.9)	0.12 (0.83)	0.127	0.721	2.015	0.156	0.097	0.755	0.005	0.945	3.606	0.058	0.379	0.538	17.3756
KIT	P10721	TMT	EMIF-AD MBD	TRUE	-0.14 (0.94)	-0.15 (0.94)	-0.06 (0.91)	-0.24 (0.97)	-0.5 (1.12)	0.04 (0.77)	2.367	0.124	1.645	0.2	0.598	0.439	3.033	0.082	9.084	0.003	0.16	0.689	7.03164
KLK6	Q92876	TMT	EMIF-AD MBD	TRUE	0.12 (0.81)	0.12 (0.93)	0.18 (0.76)	0.06 (0.8)	-0.24 (0.89)	0.31 (0.7)	1.04	0.308	0.621	0.431	1.596	0.206	0.131	0.717	2.492	0.114	5.65	0.017	5.98656
KLKB1	P03952	TMT	EMIF-AD MBD	TRUE	-0.15 (0.91)	-0.2 (1.08)	-0.21 (0.8)	-0.04 (0.89)	0.08 (0.9)	-0.27 (0.89)	1.293	0.256	1.521	0.217	2.323	0.127	0	0.995	0.499	0.48	4.113	0.043	4.27854
KNG1	P01042	TMT	EMIF-AD MBD	TRUE	-0.26 (0.92)	-0.42 (1.02)	-0.23 (0.8)	-0.18 (0.96)	0.04 (0.89)	-0.41 (0.9)	2.935	0.087	3.714	0.054	2.35	0.125	0.626	0.429	0.221	0.638	7.315	0.007	4.10386
KRT1	P04264	TMT	EMIF-AD MBD	TRUE	0.13 (1.03)	0.29 (1.05)	-0.01 (0.95)	0.17 (1.1)	0.34 (1.01)	0.02 (1.03)	1.007	0.316	2.318	0.128	0.008	0.927	1.117	0.291	3.792	0.052	0.074	0.786	75.2584
KRT16	P08779	TMT	EMIF-AD MBD	TRUE	0.08 (1.03)	0.3 (1.01)	-0.1 (0.98)	0.12 (1.07)	0.23 (0.98)	0 (1.05)	0.417	0.518	2.861	0.091	0.249	0.618	0.553	0.457	1.497	0.221	0.037	0.847	53.9684
KRT9	P35527	TMT	EMIF-AD MBD	TRUE	0.13 (0.98)	0.32 (0.98)	-0.01 (0.88)	0.17 (1.08)	0.37 (0.95)	0.01 (0.98)	1.332	0.248	3.212	0.073	0.09	0.764	0.932	0.334	5.98	0.014	0.037	0.848	88.9134
L1CAM	P32004	TMT	EMIF-AD MBD	TRUE	0.12 (0.91)	0.13 (0.92)	0.12 (0.87)	0.11 (0.95)	-0.42 (0.97)	0.39 (0.74)	1.008	0.315	0.357	0.55	0.813	0.367	0.776	0.378	6.098	0.014	8.299	0.004	3.25486
LAMA2	P24043	TMT	EMIF-AD MBD	TRUE	0.01 (0.99)	-0.08 (0.98)	0.11 (0.95)	-0.03 (1.04)	-0.2 (1)	0.12 (0.96)	0.362	0.547	0.255	0.613	0.011	0.917	1.287	0.257	2.794	0.095	0.018	0.893	5.70393
LAMB1	P07942	TMT	EMIF-AD MBD	TRUE	-0.06 (0.99)	-0.06 (1.03)	0.01 (0.94)	-0.15 (1.01)	-0.29 (1.02)	0.05 (0.95)	0.928	0.335	0.28	0.597	0.024	0.877	2.808	0.094	3.739	0.053	0.05	0.824	12.6546
LAMB2	P55268	TMT	EMIF-AD MBD	TRUE	0.09 (0.96)	-0.11 (0.89)	0.18 (0.89)	0.13 (1.06)	-0.28 (0.91)	0.28 (0.93)	0.011	0.915	1.469	0.226	0.703	0.402	0.072	0.788	4.121	0.042	1.823	0.177	4.48565
LAMP1	P11279	TMT	EMIF-AD MBD	TRUE	0.23 (0.88)	0.28 (1.05)	0.21 (0.78)	0.22 (0.88)	-0.02 (1)	0.36 (0.79)	3.596	0.058	2.377	0.123	2.205	0.138	2.499	0.114	0.001	0.977	7.124	0.008	3.92837
LAMP2	P13473	TMT	EMIF-AD MBD	TRUE	0.18 (0.85)	0.15 (0.92)	0.2 (0.79)	0.18 (0.87)	-0.25 (0.86)	0.4 (0.76)	2.876	0.09	0.584	0.445	2.486	0.115	2.624	0.105	2.161	0.142	10.696	0.001	13.6174
LCAT	P04180	TMT	EMIF-AD MBD	TRUE	-0.11 (0.84)	-0.06 (0.97)	-0.11 (0.74)	-0.15 (0.85)	-0.44 (0.94)	0.06 (0.72)	0.845	0.358	0.332	0.565	0.778	0.378	0.519	0.471	8.332	0.004	0.162	0.688	3.10285
LDHA	P00338	TMT	EMIF-AD MBD	TRUE	0.34 (0.94)	0.21 (0.86)	0.44 (0.9)	0.32 (1.03)	-0.17 (0.8)	0.6 (0.9)	7.129	0.008	0.467	0.495	10.204	0.001	4.676	0.031	3.672	0.055	24.146	<.001	3.82295
LDHB	P07195	TMT	EMIF-AD MBD	TRUE	0.32 (0.84)	0.19 (0.79)	0.39 (0.84)	0.33 (0.88)	-0.29 (0.74)	0.63 (0.71)	6.266	0.012	0.634	0.426	7.989	0.005	4.381	0.036	6.064	0.014	25.003	<.001	6.01855
LGALS1	P09382	TMT	EMIF-AD MBD	TRUE	0.17 (0.85)	-0.09 (0.93)	0.25 (0.74)	0.27 (0.87)	-0.16 (0.91)	0.34 (0.76)	2.306	0.129	0.502	0.478	3.906	0.048	3.676	0.055	1.16	0.281	7.768	0.005	4.25425
LINGO1	Q96FE5	TMT	EMIF-AD MBD	TRUE	0.01 (0.95)	0.1 (0.99)	0.06 (0.93)	-0.11 (0.94)	-0.32 (0.99)	0.19 (0.88)	0.195	0.659	0.455	0.5	0.365	0.546	0.03	0.863	2.72	0.099	2.555	0.11	4.08698
LMAN2	Q12907	TMT	EMIF-AD MBD	TRUE	0.11 (0.81)	0.09 (0.85)	0.15 (0.78)	0.07 (0.84)	-0.35 (0.83)	0.34 (0.7)	0.691	0.406	0.329	0.566	1.152	0.283	0.09	0.765	6.047	0.014	6.914	0.009	2.86861
LRG1	P02750	TMT	EMIF-AD MBD	TRUE	0.22 (1.06)	0.26 (0.93)	0.12 (1.1)	0.29 (1.11)	0.56 (1.18)	0.04 (0.96)	1.167	0.28	1.048	0.306	0.221	0.638	1.457	0.227	6.443	0.011	0.001	0.975	2.50955
LRP1	Q07954	TMT	EMIF-AD MBD	TRUE	0.23 (0.89)	0.14 (0.94)	0.26 (0.85)	0.25 (0.92)	-0.17 (0.9)	0.43 (0.82)	3.421	0.064	0.797	0.372	3.186	0.074	2.712	0.1	0.788	0.375	9.887	0.002	5.34654
LRP11	Q86VZ4	TMT	EMIF-AD MBD	TRUE	-0.01 (0.87)	0.03 (0.83)	0.02 (0.89)	-0.07 (0.88)	-0.42 (0.8)	0.2 (0.83)	0.001	0.982	0.064	0.801	0.099	0.753	0.249	0.618	7.311	0.007	2.654	0.103	5.57482
LRRC4	Q9HBW1	TMT	EMIF-AD MBD	TRUE	0.18 (0.82)	0.15 (0.81)	0.23 (0.82)	0.14 (0.83)	-0.23 (0.86)	0.39 (0.71)	3.337	0.068	1.495	0.221	3.735	0.053	1.361	0.243	1.518	0.218	10.991	0.001	6.02315
LRRC4B	Q9NT99	TMT	EMIF-AD MBD	TRUE	0.12 (0.88)	0.08 (0.86)	0.17 (0.85)	0.08 (0.92)	-0.31 (0.93)	0.33 (0.77)	1.346	0.246	0.271	0.603	1.685	0.194	0.746	0.388	3.212	0.073	7.299	0.007	3.29004
LSAMP	Q13449	TMT	EMIF-AD MBD	TRUE	0.09 (0.85)	0.04 (0.84)	0.18 (0.8)	0.01 (0.9)	-0.44 (0.82)	0.36 (0.72)	0.437	0.509	0	0.997	1.596	0.207	0.018	0.892	10.219	0.001	7.973	0.005	2.07609
LTBP1	Q14766	TMT	EMIF-AD MBD	TRUE	0.21 (1.1)	0.04 (1.06)	0.3 (1.04)	0.23 (1.2)	-0.07 (0.98)	0.36 (1.14)	2.545	0.111	0.18	0.672	3.978	0.046	1.401	0.237	0.02	0.888	5.492	0.019	5.61449
LTBP2	Q14767	TMT	EMIF-AD MBD	TRUE	0.27 (1)	0.1 (0.88)	0.35 (0.96)	0.31 (1.13)	0.13 (1.01)	0.34 (1)	4.345	0.037	0.549	0.459	4.666	0.031	3.605	0.058	0.699	0.403	6.049	0.014	45.9588
LUM	P51884	TMT	EMIF-AD MBD	TRUE	0.13 (1.15)	0.22 (1.05)	0.17 (1.01)	0.02 (1.37)	0.4 (0.89)	-0.01 (1.25)	1.764	0.184	2.417	0.12	1.857	0.173	0.137	0.711	8.065	0.005	0.042	0.838	4.41868
LY6H	O94772	TMT	EMIF-AD MBD	TRUE	-0.07 (0.93)	-0.14 (0.86)	0.09 (0.84)	-0.21 (1.05)	-0.65 (0.87)	0.22 (0.81)	0.804	0.37	1.174	0.279	0.077	0.781	2.451	0.117	18.829	<.001	1.67	0.196	4.78413
LYNX1	P0DP58	TMT	EMIF-AD MBD	TRUE	0.02 (0.96)	-0.02 (0.91)	0.17 (0.92)	-0.13 (1)	-0.47 (0.89)	0.27 (0.89)	0.038	0.845	0.073	0.787	1.313	0.252	0.373	0.542	9.869	0.002	4.549	0.033	15.3654
LYVE1	Q9Y5Y7	TMT	EMIF-AD MBD	TRUE	0.05 (0.96)	0.02 (0.77)	0.12 (1.03)	-0.03 (1)	-0.32 (0.77)	0.23 (0.99)	0.134	0.715	0.004	0.95	0.928	0.335	0.072	0.788	5.182	0.023	3.468	0.063	5.76287
LYZ	P61626	TMT	EMIF-AD MBD	TRUE	0.29 (1.12)	0.01 (1.31)	0.39 (1.11)	0.36 (0.96)	0.26 (1.25)	0.3 (1.05)	6.035	0.014	0.139	0.709	7.063	0.008	6.287	0.012	3.805	0.051	5.42	0.02	0.837597
MAG	P20916	TMT	EMIF-AD MBD	TRUE	0.16 (0.98)	0.12 (1.13)	0.14 (0.87)	0.23 (0.98)	-0.13 (1.12)	0.31 (0.86)	1.56	0.212	0.349	0.555	0.629	0.428	2.51	0.113	0.398	0.528	4.588	0.032	5.70621
MAN1A1	P33908	TMT	EMIF-AD MBD	TRUE	-0.11 (0.89)	-0.12 (0.96)	-0.03 (0.88)	-0.19 (0.87)	-0.56 (0.87)	0.13 (0.81)	0.931	0.335	0.475	0.491	0.073	0.787	2.027	0.155	13.221	<.001	0.609	0.435	3.76574
MAN1C1	Q9NR34	TMT	EMIF-AD MBD	TRUE	0.1 (0.94)	-0.07 (1.02)	0.12 (0.86)	0.2 (0.96)	-0.23 (0.95)	0.27 (0.89)	0.353	0.552	0.087	0.768	0.161	0.688	1.397	0.237	2.585	0.108	3.207	0.073	11.3448
MAN2A1	Q16706	TMT	EMIF-AD MBD	TRUE	0.15 (0.88)	0.01 (0.91)	0.21 (0.85)	0.18 (0.87)	-0.25 (0.79)	0.36 (0.85)	1.412	0.235	0	0.991	2.004	0.157	1.482	0.223	3.12	0.077	7.431	0.006	12.0814
MAN2A2	P49641	TMT	EMIF-AD MBD	TRUE	0 (0.97)	-0.08 (0.89)	0.11 (0.94)	-0.06 (1.07)	-0.59 (0.86)	0.31 (0.89)	0	0.996	0.458	0.499	0.239	0.625	0	0.999	15.356	<.001	5.387	0.02	9.32978
MANEAL	Q5VSG8	TMT	EMIF-AD MBD	TRUE	0 (1.01)	0.04 (0.82)	0.1 (0.87)	-0.15 (1.25)	-0.28 (1.3)	0.14 (0.78)	0	0.986	0.162	0.687	0.641	0.423	1.578	0.209	4.588	0.032	1.539	0.215	7.81363
MANSC1	Q9H8J5	TMT	EMIF-AD MBD	TRUE	0.02 (0.98)	-0.03 (0.96)	0.13 (0.96)	-0.06 (1.03)	-0.62 (0.92)	0.35 (0.85)	0.071	0.789	0.123	0.725	1.026	0.311	0.053	0.818	14.781	<.001	7.016	0.008	1.48942
MARCKS	P29966	TMT	EMIF-AD MBD	TRUE	0.3 (0.94)	0.13 (1.05)	0.37 (0.88)	0.33 (0.93)	-0.25 (0.91)	0.58 (0.83)	5.43	0.02	0.438	0.508	7.224	0.007	3.794	0.051	2.465	0.116	17.876	<.001	10.2275
MASP1	P48740	TMT	EMIF-AD MBD	TRUE	0.22 (1)	0.25 (1.01)	0.08 (0.95)	0.35 (1.03)	0.12 (1)	0.26 (1)	2.633	0.105	2.292	0.13	0.179	0.672	4.618	0.032	0.931	0.335	2.989	0.084	1.48572
MCAM	P43121	TMT	EMIF-AD MBD	TRUE	0.05 (0.84)	0.02 (0.88)	0.12 (0.78)	0 (0.88)	-0.33 (0.94)	0.25 (0.71)	0.013	0.909	0.052	0.819	0.29	0.59	0.023	0.879	5.011	0.025	2.204	0.138	3.58423
MDH1	P40925	TMT	EMIF-AD MBD	TRUE	0.58 (1.04)	0.3 (0.95)	0.69 (1)	0.66 (1.12)	-0.22 (0.96)	0.99 (0.82)	19.256	<.001	2.189	0.139	20.234	<.001	16.936	<.001	1.982	0.159	49.669	<.001	2.18281
MEGF10	Q96KG7	TMT	EMIF-AD MBD	TRUE	0.13 (0.89)	0.17 (0.91)	0.23 (0.76)	-0.02 (0.99)	-0.3 (0.97)	0.35 (0.75)	1.037	0.308	0.469	0.493	2.8	0.094	0	0.984	4.588	0.032	7.332	0.007	14.1646
MEGF8	Q7Z7M0	TMT	EMIF-AD MBD	TRUE	0.05 (0.88)	0.04 (0.92)	0.11 (0.85)	0 (0.9)	-0.37 (0.88)	0.27 (0.81)	0.162	0.687	0	0.985	0.821	0.365	0.007	0.933	5.862	0.015	3.998	0.046	2.04786
MEGF9	Q9H1U4	TMT	EMIF-AD MBD	TRUE	-0.02 (0.97)	-0.03 (0.98)	0.01 (0.92)	-0.04 (1.02)	-0.53 (0.98)	0.25 (0.85)	0.005	0.941	0.08	0.777	0.021	0.884	0.013	0.908	10.53	0.001	3.281	0.07	4.59379
METTL18	O95568	TMT	EMIF-AD MBD	TRUE	-0.21 (0.83)	-0.25 (0.76)	-0.13 (1.01)	-0.28 (0.64)	-0.23 (0.89)	-0.21 (0.81)	2.871	0.09	1.327	0.249	2.558	0.11	1.651	0.199	0.908	0.341	3.377	0.066	37.2988
MFGE8	Q08431	TMT	EMIF-AD MBD	TRUE	-0.1 (0.97)	0.03 (0.87)	-0.03 (0.87)	-0.28 (1.13)	-0.34 (0.94)	0.02 (0.97)	0.747	0.388	0.006	0.939	0.285	0.594	2.239	0.135	4.965	0.026	0.008	0.927	10.4302
MGAT1	P26572	TMT	EMIF-AD MBD	TRUE	0.12 (1.03)	-0.14 (1.04)	0.25 (0.97)	0.16 (1.07)	-0.35 (0.99)	0.36 (0.97)	1.845	0.174	0.415	0.519	3.665	0.056	2.43	0.119	3.548	0.06	9.22	0.002	10.2217
MGP	P08493	TMT	EMIF-AD MBD	TRUE	0.23 (1)	-0.05 (0.93)	0.34 (0.92)	0.31 (1.11)	0.03 (0.95)	0.33 (1.01)	4.094	0.043	0.003	0.959	5.803	0.016	4.082	0.043	0.461	0.497	6.079	0.014	34.2386
MINPP1	Q9UNW1	TMT	EMIF-AD MBD	TRUE	0.09 (0.82)	0.04 (0.81)	0.18 (0.83)	0.02 (0.82)	-0.27 (0.77)	0.27 (0.79)	0.82	0.365	0.247	0.619	1.965	0.161	0.028	0.867	2.596	0.107	4.993	0.025	1.96515
MLEC	Q14165	TMT	EMIF-AD MBD	TRUE	0.11 (0.88)	0 (1)	0.22 (0.8)	0.06 (0.87)	-0.36 (0.92)	0.36 (0.75)	1.024	0.311	0.022	0.881	2.82	0.093	0.145	0.704	4.581	0.032	7.277	0.007	3.88777
MMP11	P24347	TMT	EMIF-AD MBD	TRUE	0.19 (0.91)	0.15 (0.98)	0.24 (0.91)	0.18 (0.86)	-0.02 (0.99)	0.3 (0.85)	3.331	0.068	2.6	0.107	3.159	0.076	1.06	0.303	0.149	0.699	5.559	0.018	11.1708
MMP2	P08253	TMT	EMIF-AD MBD	TRUE	0.14 (0.89)	0.09 (0.97)	0.2 (0.86)	0.1 (0.86)	-0.06 (0.99)	0.24 (0.82)	1.92	0.166	1.302	0.254	2.309	0.129	0.43	0.512	0.001	0.978	3.789	0.052	2.63218
MMRN2	Q9H8L6	TMT	EMIF-AD MBD	TRUE	0.02 (0.95)	-0.06 (0.95)	0.1 (0.91)	0 (1)	-0.39 (0.77)	0.23 (0.97)	0.293	0.588	0.024	0.876	1.091	0.296	0.051	0.821	5.525	0.019	4.645	0.031	5.70146
MOG	Q16653	TMT	EMIF-AD MBD	TRUE	0.2 (0.93)	0.11 (0.98)	0.24 (0.89)	0.22 (0.94)	-0.18 (1.04)	0.4 (0.8)	3.29	0.07	0.888	0.346	2.938	0.087	2.569	0.109	0.591	0.442	9.14	0.003	5.71311
MRC1	P22897	TMT	EMIF-AD MBD	TRUE	0.08 (1.01)	-0.06 (0.93)	0.21 (0.99)	0.04 (1.09)	-0.29 (0.86)	0.27 (1.03)	0.066	0.797	0.493	0.482	1.289	0.256	0.013	0.91	4.648	0.031	2.681	0.102	5.24075
MSLN	Q13421	TMT	EMIF-AD MBD	TRUE	-0.16 (0.91)	0.09 (1)	-0.16 (0.88)	-0.33 (0.83)	-0.27 (0.98)	-0.1 (0.87)	1.595	0.207	0.322	0.57	0.899	0.343	5.555	0.018	3.732	0.053	0.42	0.517	4.13986
MSN	P26038	TMT	EMIF-AD MBD	TRUE	0.17 (0.93)	-0.07 (0.98)	0.24 (0.8)	0.28 (1)	-0.13 (0.79)	0.33 (0.95)	3.35	0.067	0.176	0.675	5.659	0.017	3.887	0.049	0.112	0.738	7.785	0.005	3.74349
MST1	P26927	TMT	EMIF-AD MBD	TRUE	-0.04 (0.89)	-0.28 (0.84)	-0.01 (0.79)	0.09 (1)	0.04 (1.01)	-0.09 (0.82)	0.26	0.61	3.615	0.057	0.117	0.732	0.469	0.493	0.274	0.6	1.065	0.302	6.85436
MST1L	Q2TV78	TMT	EMIF-AD MBD	TRUE	0 (0.89)	-0.27 (0.88)	0.02 (0.82)	0.18 (0.94)	0.11 (1)	-0.05 (0.82)	0.004	0.947	3.113	0.078	0	0.996	1.54	0.215	1.016	0.313	0.476	0.49	4.35909
MSTN	O14793	TMT	EMIF-AD MBD	TRUE	-0.14 (0.84)	-0.15 (0.86)	-0.12 (0.83)	-0.17 (0.84)	-0.46 (0.78)	0.01 (0.83)	2.412	0.12	1.192	0.275	1.299	0.254	2.295	0.13	10.496	0.001	0.082	0.774	4.22627
MT3	P25713	TMT	EMIF-AD MBD	TRUE	0.16 (0.99)	0.05 (0.9)	0.25 (0.98)	0.13 (1.07)	-0.4 (0.93)	0.45 (0.9)	1.149	0.284	0.003	0.954	2.563	0.109	0.597	0.44	8.105	0.004	10.235	0.001	4.56387
MXRA8	Q9BRK3	TMT	EMIF-AD MBD	TRUE	0.09 (0.94)	-0.13 (0.95)	0.25 (0.97)	0.07 (0.85)	-0.09 (0.96)	0.19 (0.91)	1.29	0.256	0.011	0.915	2.881	0.09	0.729	0.393	0.003	0.957	2.691	0.101	10.4041
NAXE	Q8NCW5	TMT	EMIF-AD MBD	TRUE	0.28 (1.06)	0.19 (1.13)	0.35 (0.95)	0.25 (1.14)	-0.46 (0.99)	0.66 (0.88)	4.17	0.041	0.904	0.342	5.045	0.025	2.362	0.124	8.95	0.003	21.71	<.001	3.83456
NBL1	P41271	TMT	EMIF-AD MBD	TRUE	0.01 (0.89)	-0.05 (0.93)	0.1 (0.91)	-0.05 (0.82)	-0.45 (0.87)	0.25 (0.8)	0.036	0.849	0.005	0.945	0.708	0.4	0.195	0.659	8.643	0.003	4.022	0.045	6.64703
NCAM1	P13591	TMT	EMIF-AD MBD	TRUE	0.08 (0.84)	0.03 (0.85)	0.13 (0.79)	0.05 (0.89)	-0.43 (0.83)	0.33 (0.72)	0.42	0.517	0.004	0.95	0.767	0.381	0.244	0.622	8.775	0.003	7.113	0.008	3.55502
NCAM2	O15394	TMT	EMIF-AD MBD	TRUE	0.09 (0.84)	0.01 (0.88)	0.17 (0.78)	0.04 (0.88)	-0.39 (0.87)	0.33 (0.71)	0.492	0.483	0.005	0.942	1.39	0.238	0.15	0.699	6.807	0.009	6.425	0.011	4.06957
NCAN	O14594	TMT	EMIF-AD MBD	TRUE	0.07 (0.94)	0.06 (0.89)	0.18 (0.91)	-0.03 (0.99)	-0.45 (0.94)	0.34 (0.82)	0.3	0.584	0.031	0.861	1.198	0.274	0.006	0.938	8.582	0.003	6.276	0.012	3.81011
NECTIN1	Q15223	TMT	EMIF-AD MBD	TRUE	-0.03 (0.78)	-0.1 (0.75)	0.01 (0.76)	-0.03 (0.81)	-0.47 (0.71)	0.2 (0.71)	0.516	0.473	1.612	0.204	0.047	0.828	0.198	0.657	15.833	<.001	1.774	0.183	5.20876
NEGR1	Q7Z3B1	TMT	EMIF-AD MBD	TRUE	0.03 (0.85)	0.02 (0.86)	0.11 (0.81)	-0.05 (0.89)	-0.45 (0.89)	0.28 (0.72)	0.116	0.733	0.005	0.944	0.697	0.404	0.006	0.938	8.016	0.005	4.645	0.031	3.03488
NELL2	Q99435	TMT	EMIF-AD MBD	TRUE	0.01 (0.92)	0.04 (0.88)	0.11 (0.88)	-0.11 (0.99)	-0.52 (0.94)	0.29 (0.78)	0.001	0.979	0	0.998	0.321	0.571	0.33	0.565	11.13	0.001	4.031	0.045	5.27925
NENF	Q9UMX5	TMT	EMIF-AD MBD	TRUE	0.09 (0.84)	0.02 (0.85)	0.14 (0.78)	0.09 (0.91)	-0.36 (0.8)	0.32 (0.77)	1.115	0.291	0.086	0.769	1.736	0.188	0.602	0.438	5.05	0.025	7.968	0.005	3.15701
NEO1	Q92859	TMT	EMIF-AD MBD	TRUE	0.07 (0.86)	0.05 (0.89)	0.13 (0.8)	0 (0.92)	-0.42 (0.9)	0.32 (0.73)	0.305	0.581	0	0.988	1.026	0.311	0.031	0.86	8.391	0.004	6.215	0.013	4.64842
NFASC	O94856	TMT	EMIF-AD MBD	TRUE	0.07 (0.86)	0.07 (0.89)	0.12 (0.81)	0.01 (0.9)	-0.37 (0.9)	0.3 (0.74)	0.514	0.473	0.117	0.732	1.094	0.295	0.059	0.808	5.639	0.018	5.845	0.016	2.62357
NOV	P48745	TMT	EMIF-AD MBD	TRUE	-0.03 (0.86)	0.01 (0.88)	-0.03 (0.79)	-0.04 (0.92)	-0.26 (0.93)	0.09 (0.8)	0.552	0.458	0.054	0.815	0.603	0.438	0.481	0.488	3.515	0.061	0.003	0.956	4.15769
NPC2	P61916	TMT	EMIF-AD MBD	TRUE	0.24 (0.81)	0.23 (0.93)	0.23 (0.73)	0.25 (0.82)	-0.08 (0.87)	0.4 (0.73)	4.327	0.038	3.375	0.066	2.77	0.096	2.494	0.114	0.171	0.679	10.183	0.001	3.32299
NPPC	P23582	TMT	EMIF-AD MBD	TRUE	0.03 (0.84)	0.05 (0.88)	0.07 (0.8)	-0.04 (0.87)	-0.38 (0.93)	0.23 (0.71)	0.003	0.954	0.029	0.864	0.05	0.822	0.273	0.601	6.566	0.01	2.05	0.152	5.20623
NPTX1	Q15818	TMT	EMIF-AD MBD	TRUE	-0.08 (0.85)	-0.07 (0.83)	-0.01 (0.82)	-0.18 (0.9)	-0.55 (0.89)	0.15 (0.72)	0.777	0.378	0.496	0.481	0.072	0.788	1.482	0.223	13.689	<.001	0.876	0.349	2.35287
NPTX2	P47972	TMT	EMIF-AD MBD	TRUE	-0.46 (0.95)	-0.22 (0.92)	-0.36 (0.87)	-0.74 (1)	-0.79 (1.01)	-0.29 (0.87)	12.724	<.001	1.469	0.226	6.809	0.009	20.364	<.001	20.634	<.001	5.621	0.018	3.1918
NPTXR	O95502	TMT	EMIF-AD MBD	TRUE	-0.26 (0.93)	-0.15 (0.91)	-0.14 (0.85)	-0.49 (1)	-0.72 (1.01)	-0.03 (0.8)	4.515	0.034	0.763	0.382	1.224	0.269	9.428	0.002	18.873	<.001	0.198	0.657	5.05878
NRCAM	Q92823	TMT	EMIF-AD MBD	TRUE	0.05 (0.87)	0.04 (0.82)	0.12 (0.86)	-0.01 (0.91)	-0.51 (0.86)	0.35 (0.72)	0.138	0.71	0.016	0.899	0.854	0.355	0.004	0.95	12.565	<.001	6.86	0.009	2.18853
NRN1	Q9NPD7	TMT	EMIF-AD MBD	TRUE	0.02 (0.92)	0.02 (0.95)	0.12 (0.92)	-0.11 (0.9)	-0.57 (0.86)	0.31 (0.8)	0.035	0.851	0.023	0.879	0.857	0.355	0.514	0.473	13.209	<.001	5.816	0.016	3.87749
NRP1	O14786	TMT	EMIF-AD MBD	TRUE	0.12 (0.95)	-0.02 (0.9)	0.27 (0.9)	0.05 (1.03)	-0.35 (0.88)	0.36 (0.9)	0.742	0.389	0.187	0.665	3.823	0.051	0.031	0.86	6.132	0.013	7.195	0.007	7.09797
NRP2	O60462	TMT	EMIF-AD MBD	TRUE	-0.05 (0.98)	-0.25 (0.83)	0.06 (0.93)	-0.03 (1.11)	-0.36 (0.83)	0.11 (1.01)	0.363	0.547	3.583	0.058	0.158	0.691	0.137	0.711	7.593	0.006	0.598	0.439	7.97391
NRXN1	Q9ULB1	TMT	EMIF-AD MBD	TRUE	0.07 (0.89)	0.06 (0.87)	0.13 (0.83)	-0.01 (0.98)	-0.45 (0.96)	0.33 (0.74)	0.241	0.623	0.024	0.876	0.655	0.418	0.016	0.9	8.412	0.004	5.801	0.016	3.04627
NRXN2	Q9P2S2	TMT	EMIF-AD MBD	TRUE	-0.04 (0.89)	-0.01 (0.86)	-0.02 (0.86)	-0.09 (0.96)	-0.52 (0.94)	0.2 (0.76)	0.177	0.674	0.077	0.781	0.092	0.762	0.186	0.666	10.754	0.001	1.796	0.18	5.72678
NRXN2	P58401	TMT	EMIF-AD MBD	TRUE	0 (0.91)	-0.04 (0.84)	0.01 (0.85)	0.01 (1.02)	-0.5 (0.92)	0.25 (0.79)	0.063	0.801	0.481	0.488	0.04	0.842	0.032	0.858	10.936	0.001	2.549	0.11	6.16953
NRXN3	Q9Y4C0	TMT	EMIF-AD MBD	TRUE	0.01 (0.87)	0.07 (0.87)	0.07 (0.84)	-0.11 (0.9)	-0.48 (0.89)	0.25 (0.75)	0.003	0.959	0.073	0.787	0.135	0.713	0.556	0.456	9.989	0.002	3.218	0.073	1.39684
NSG1	P42857	TMT	EMIF-AD MBD	TRUE	0.05 (0.83)	0.02 (0.78)	0.09 (0.83)	0.02 (0.89)	-0.33 (0.84)	0.24 (0.76)	0	0.997	0.011	0.918	0.073	0.787	0.054	0.817	5.812	0.016	2.009	0.156	4.36274
NTM	Q9P121	TMT	EMIF-AD MBD	TRUE	0.05 (0.85)	0.02 (0.84)	0.14 (0.81)	-0.03 (0.9)	-0.46 (0.87)	0.31 (0.7)	0.054	0.816	0.03	0.862	0.775	0.379	0.092	0.762	10.709	0.001	5.117	0.024	6.6965
NTNG1	Q9Y2I2	TMT	EMIF-AD MBD	TRUE	-0.08 (0.86)	0.05 (0.87)	-0.07 (0.82)	-0.17 (0.9)	-0.38 (0.89)	0.07 (0.81)	0.107	0.744	0.344	0.557	0.116	0.733	0.723	0.395	3.712	0.054	0.455	0.5	7.86369
NTRK2	Q16620	TMT	EMIF-AD MBD	TRUE	0.09 (0.93)	0.09 (0.93)	0.13 (0.85)	0.02 (1.02)	-0.26 (0.89)	0.26 (0.9)	0.392	0.531	0.087	0.768	0.513	0.474	0.192	0.661	3.639	0.056	4.055	0.044	13.3546
NXPH4	O95158	TMT	EMIF-AD MBD	TRUE	-0.04 (0.88)	-0.21 (0.88)	0.07 (0.82)	-0.06 (0.94)	-0.44 (0.93)	0.16 (0.78)	0.714	0.398	2.669	0.102	0.02	0.887	0.291	0.59	8.673	0.003	0.294	0.588	6.56128
OLFM1	Q99784	TMT	EMIF-AD MBD	TRUE	0.06 (0.93)	0.05 (1)	0.08 (0.88)	0.05 (0.93)	-0.38 (0.93)	0.29 (0.84)	0.334	0.564	0.037	0.847	0.293	0.588	0.36	0.548	5.896	0.015	5.071	0.024	7.61113
OLFML3	Q9NRN5	TMT	EMIF-AD MBD	TRUE	0.09 (0.96)	0.11 (1.16)	0.09 (0.87)	0.07 (0.92)	-0.22 (1.11)	0.25 (0.84)	0.625	0.429	1.564	0.211	0.293	0.588	0.071	0.789	1.016	0.313	2.943	0.086	5.57604
OMD	Q99983	TMT	EMIF-AD MBD	TRUE	0.22 (0.99)	0.19 (1.12)	0.18 (0.87)	0.29 (1.02)	0.04 (1.07)	0.32 (0.93)	3.876	0.049	2.912	0.088	1.8	0.18	3.176	0.075	0.609	0.435	5.42	0.02	4.74086
OMG	P23515	TMT	EMIF-AD MBD	TRUE	0.05 (0.85)	0.09 (0.9)	0.08 (0.8)	-0.01 (0.88)	-0.36 (0.89)	0.26 (0.75)	0.306	0.58	0.222	0.638	0.369	0.544	0.062	0.804	4.752	0.029	4.288	0.038	13.9786
OPCML	Q14982	TMT	EMIF-AD MBD	TRUE	0.02 (0.88)	0.01 (0.82)	0.11 (0.83)	-0.09 (0.97)	-0.53 (0.86)	0.29 (0.75)	0.003	0.955	0.041	0.839	0.45	0.502	0.211	0.646	13.059	<.001	4.898	0.027	5.83568
OPTN	Q96CV9	TMT	EMIF-AD MBD	TRUE	0.03 (0.93)	-0.04 (0.99)	0.08 (0.94)	0.01 (0.88)	0.19 (0.83)	-0.06 (0.97)	0.65	0.42	0.268	0.604	1.139	0.286	0.085	0.771	3.626	0.057	0	0.986	8.88761
ORM1	P02763	TMT	EMIF-AD MBD	TRUE	0.05 (1.15)	0.07 (1.25)	-0.04 (1.02)	0.14 (1.23)	0.41 (1.24)	-0.14 (1.07)	0.003	0.956	0.002	0.966	0.282	0.596	0.476	0.49	4.003	0.045	1.219	0.27	19.7357
P0DOX2	P0DOX2	TMT	EMIF-AD MBD	TRUE	-0.08 (0.93)	0.1 (1.07)	-0.25 (0.85)	-0.03 (0.9)	0.04 (0.85)	-0.15 (0.97)	0.483	0.487	0.187	0.665	2.933	0.087	0.003	0.954	0.026	0.873	1.166	0.28	7.87512
P0DOX5	P0DOX5	TMT	EMIF-AD MBD	TRUE	-0.09 (0.9)	-0.29 (1.03)	-0.06 (0.78)	0.02 (0.91)	0.05 (0.86)	-0.16 (0.91)	1.004	0.316	3.367	0.067	0.498	0.481	0.014	0.906	0.027	0.87	2.299	0.129	1.78904
P0DOX7	P0DOX7	TMT	EMIF-AD MBD	TRUE	-0.13 (1.04)	-0.19 (1.23)	-0.24 (0.91)	0.05 (1.03)	0.09 (0.98)	-0.24 (1.05)	1.826	0.177	1.878	0.171	3.829	0.05	0.009	0.923	0.001	0.97	3.75	0.053	7.21444
P4HB	P07237	TMT	EMIF-AD MBD	TRUE	0.03 (0.85)	-0.07 (0.94)	0.17 (0.73)	-0.07 (0.89)	-0.2 (0.82)	0.15 (0.84)	0	0.993	0.329	0.566	1.011	0.315	0.485	0.486	2.922	0.087	0.992	0.319	5.12593
PAM	P19021	TMT	EMIF-AD MBD	TRUE	-0.05 (0.92)	-0.07 (0.91)	0.07 (0.9)	-0.18 (0.95)	-0.65 (0.88)	0.25 (0.79)	0.2	0.655	0.226	0.635	0.228	0.633	1.47	0.225	17.091	<.001	3.27	0.071	3.89228
PAPLN	O95428	TMT	EMIF-AD MBD	TRUE	0.26 (0.81)	-0.01 (0.85)	0.39 (0.74)	0.29 (0.81)	-0.14 (0.82)	0.46 (0.72)	6.227	0.013	0.006	0.937	9.208	0.002	6.415	0.011	1.116	0.291	17.295	<.001	5.87242
PARK7	Q99497	TMT	EMIF-AD MBD	TRUE	0.28 (0.97)	0.18 (0.91)	0.35 (0.96)	0.27 (1.04)	-0.4 (0.95)	0.63 (0.78)	5.636	0.018	0.809	0.368	7.208	0.007	3.484	0.062	5.879	0.015	22.99	<.001	4.02271
PCDH1	Q08174	TMT	EMIF-AD MBD	TRUE	0.06 (0.89)	-0.06 (0.86)	0.2 (0.83)	-0.02 (0.97)	-0.44 (0.88)	0.31 (0.79)	0.082	0.774	0.568	0.451	1.728	0.189	0.042	0.838	9.451	0.002	4.934	0.026	2.45712
PCDH10	Q9P2E7	TMT	EMIF-AD MBD	TRUE	0.09 (1.01)	-0.03 (1.05)	0.24 (0.96)	0 (1.04)	-0.4 (1.05)	0.34 (0.9)	0.526	0.468	0.074	0.786	2.74	0.098	0.004	0.947	6.056	0.014	6.155	0.013	12.4503
PCDH17	O14917	TMT	EMIF-AD MBD	TRUE	0 (0.95)	0.09 (0.97)	0.09 (0.89)	-0.17 (0.97)	-0.3 (0.99)	0.15 (0.89)	0.04	0.842	0.214	0.644	0.614	0.433	0.602	0.438	3.047	0.081	1.723	0.189	5.60322
PCDH9	Q9HC56	TMT	EMIF-AD MBD	TRUE	0.05 (0.91)	0.02 (0.94)	0.12 (0.84)	-0.01 (0.99)	-0.38 (1.01)	0.27 (0.78)	0.671	0.413	0.114	0.735	1.188	0.276	0.192	0.661	3.496	0.062	5.126	0.024	3.42408
PCDHAC2	Q9Y5I4	TMT	EMIF-AD MBD	TRUE	-0.02 (0.92)	-0.08 (0.76)	0.09 (0.89)	-0.11 (1.06)	-0.53 (1.02)	0.24 (0.75)	0.026	0.873	0.645	0.422	0.202	0.653	0.061	0.805	11.666	0.001	3.204	0.073	4.85134
PCDHGC5	Q9Y5F6	TMT	EMIF-AD MBD	TRUE	-0.2 (1.05)	-0.21 (0.95)	-0.06 (1.03)	-0.36 (1.13)	-0.73 (0.94)	0.07 (1.01)	2.154	0.142	1.878	0.171	0.037	0.847	4.647	0.031	18.904	<.001	0.239	0.625	9.15903
PCMT1	P22061	TMT	EMIF-AD MBD	TRUE	0.1 (0.97)	0 (0.92)	0.24 (0.92)	0.01 (1.05)	-0.53 (1.01)	0.42 (0.78)	0.781	0.377	0.015	0.901	2.611	0.106	0.133	0.715	10.351	0.001	9.931	0.002	1.61398
PCOLCE	Q15113	TMT	EMIF-AD MBD	TRUE	0.16 (0.94)	0.03 (1.09)	0.17 (0.94)	0.23 (0.82)	-0.19 (1.09)	0.33 (0.81)	2.989	0.084	0.816	0.366	2.891	0.089	2.1	0.147	0.213	0.644	7.409	0.006	4.50199
PCSK1	P29120	TMT	EMIF-AD MBD	TRUE	-0.18 (1)	-0.08 (0.88)	-0.02 (0.97)	-0.44 (1.06)	-0.65 (0.96)	0.06 (0.93)	2.027	0.155	0.228	0.633	0.118	0.731	6.701	0.01	14.781	<.001	0.064	0.8	8.81677
PCSK1N	Q9UHG2	TMT	EMIF-AD MBD	TRUE	0.11 (0.99)	-0.17 (0.94)	0.2 (0.93)	0.2 (1.07)	-0.52 (0.95)	0.43 (0.85)	0.959	0.328	0.659	0.417	1.476	0.224	2.504	0.114	10.186	0.001	10.702	0.001	7.92011
PCSK2	P16519	TMT	EMIF-AD MBD	TRUE	-0.19 (1.06)	-0.15 (1)	-0.13 (1.04)	-0.29 (1.12)	-0.61 (0.9)	0.02 (1.07)	2.219	0.136	1.004	0.316	0.799	0.371	2.934	0.087	12.885	<.001	0	0.993	5.82658
PDGFA	P04085	TMT	EMIF-AD MBD	TRUE	0.1 (0.94)	-0.09 (0.95)	0.23 (0.84)	0.09 (1.03)	-0.49 (0.93)	0.4 (0.8)	0.744	0.388	0.291	0.589	2.621	0.105	0.411	0.522	9.858	0.002	9.462	0.002	12.9627
PDGFB	P01127	TMT	EMIF-AD MBD	TRUE	0.02 (0.89)	-0.06 (0.91)	0.21 (0.83)	-0.14 (0.92)	-0.55 (0.88)	0.31 (0.75)	0.005	0.943	0.222	0.638	2.047	0.153	1.135	0.287	13.791	<.001	5.261	0.022	3.66645
PDIA3	P30101	TMT	EMIF-AD MBD	TRUE	0.13 (0.96)	0.11 (0.99)	0.22 (0.96)	0.05 (0.96)	-0.28 (1.07)	0.34 (0.83)	0.532	0.466	0.22	0.639	1.588	0.208	0.005	0.946	3.187	0.074	4.356	0.037	2.98649
PDYN	P01213	TMT	EMIF-AD MBD	TRUE	-0.35 (0.94)	-0.24 (0.88)	-0.31 (0.91)	-0.48 (1.02)	-0.59 (0.87)	-0.23 (0.96)	6.163	0.013	1.017	0.313	3.256	0.071	9.139	0.003	11.478	0.001	2.299	0.129	12.6114
PEBP1	P30086	TMT	EMIF-AD MBD	TRUE	0.43 (0.88)	0.25 (0.86)	0.51 (0.81)	0.47 (0.96)	-0.19 (0.81)	0.75 (0.74)	11.977	0.001	1.64	0.2	13.341	<.001	9.232	0.002	2.535	0.111	34.139	<.001	5.10861
PEBP4	Q96S96	TMT	EMIF-AD MBD	TRUE	0.18 (0.98)	0.19 (1.08)	0.22 (0.89)	0.14 (1.01)	-0.1 (1.15)	0.33 (0.85)	1.311	0.252	0.824	0.364	1.458	0.227	0.389	0.533	0.639	0.424	4.385	0.036	4.83532
PENK	P01210	TMT	EMIF-AD MBD	TRUE	-0.19 (0.86)	-0.12 (0.87)	-0.13 (0.81)	-0.3 (0.9)	-0.47 (0.93)	-0.04 (0.78)	2.116	0.146	0.367	0.545	0.718	0.397	3.98	0.046	8.816	0.003	0.094	0.759	6.61717
PGK1	P00558	TMT	EMIF-AD MBD	TRUE	0.44 (0.7)	0.19 (0.65)	0.49 (0.74)	0.55 (0.65)	0.03 (0.67)	0.64 (0.61)	19.186	<.001	0.828	0.363	22.178	<.001	18.574	<.001	0.109	0.741	40.966	<.001	1.04867
PHLDB3	Q6NSJ2	TMT	EMIF-AD MBD	TRUE	0.14 (0.92)	0.13 (1.01)	0.25 (0.85)	0.03 (0.91)	-0.3 (0.95)	0.37 (0.81)	1.293	0.256	0.912	0.34	2.861	0.091	0.001	0.98	4.618	0.032	8.293	0.004	5.38208
PI16	Q6UXB8	TMT	EMIF-AD MBD	TRUE	0.19 (0.87)	0.2 (0.84)	0.19 (0.84)	0.18 (0.94)	0.17 (0.92)	0.19 (0.85)	3.044	0.081	3.023	0.082	2.36	0.125	1.022	0.312	2.641	0.104	2.286	0.131	5.26626
PIK3IP1	Q96FE7	TMT	EMIF-AD MBD	TRUE	0.1 (0.86)	0.02 (0.89)	0.21 (0.83)	0.02 (0.87)	-0.42 (0.86)	0.36 (0.73)	0.408	0.523	0.002	0.968	2.068	0.15	0.006	0.938	8.312	0.004	6.796	0.009	5.38088
PKM	P14618	TMT	EMIF-AD MBD	TRUE	0.61 (0.97)	0.39 (0.93)	0.69 (0.98)	0.67 (0.98)	-0.17 (0.9)	1.01 (0.74)	22.156	<.001	3.542	0.06	22.951	<.001	17.81	<.001	2.3	0.129	57.207	<.001	1.70201
PLD4	Q96BZ4	TMT	EMIF-AD MBD	TRUE	0.1 (0.94)	-0.12 (1.06)	0.14 (0.89)	0.2 (0.89)	-0.22 (1.01)	0.26 (0.86)	1.557	0.212	0.074	0.786	1.688	0.194	2.87	0.09	1.069	0.301	5.655	0.017	5.84315
PLG	P00747	TMT	EMIF-AD MBD	TRUE	-0.12 (0.99)	-0.2 (1.09)	-0.08 (0.85)	-0.1 (1.08)	0.25 (0.92)	-0.31 (0.97)	0.469	0.494	0.624	0.429	0.358	0.55	0.1	0.752	2.987	0.084	3.962	0.047	2.60138
PLGLA	Q15195	TMT	EMIF-AD MBD	TRUE	-0.11 (1)	-0.08 (0.98)	-0.05 (0.82)	-0.2 (1.2)	0.22 (0.87)	-0.28 (1.02)	0.052	0.819	0	0.986	0.04	0.841	0.09	0.765	4.156	0.041	2.333	0.127	15.0293
PLGLB1	Q02325	TMT	EMIF-AD MBD	TRUE	-0.14 (1.16)	-0.21 (1.1)	-0.1 (0.91)	-0.15 (1.45)	0.2 (1.08)	-0.32 (1.17)	0.566	0.452	0.828	0.363	0.557	0.456	0.046	0.83	1.697	0.193	3.366	0.067	17.669
PLTP	P55058	TMT	EMIF-AD MBD	TRUE	0.17 (0.88)	0.06 (0.93)	0.16 (0.78)	0.25 (0.96)	-0.13 (0.85)	0.32 (0.87)	2.137	0.144	0.332	0.565	1.347	0.246	2.836	0.092	0.62	0.431	6.43	0.011	5.75132
PLXDC2	Q6UX71	TMT	EMIF-AD MBD	TRUE	0.33 (0.93)	0.22 (1.09)	0.37 (0.87)	0.35 (0.89)	-0.13 (0.92)	0.56 (0.85)	7.079	0.008	2.789	0.095	5.876	0.015	4.951	0.026	0.396	0.529	17.143	<.001	9.67541
PLXNB2	O15031	TMT	EMIF-AD MBD	TRUE	0.06 (0.87)	-0.04 (0.93)	0.11 (0.83)	0.07 (0.86)	-0.33 (0.9)	0.26 (0.78)	0.154	0.694	0.011	0.918	0.356	0.551	0.113	0.737	4.093	0.043	3.067	0.08	3.65412
PODXL2	Q9NZ53	TMT	EMIF-AD MBD	TRUE	0.01 (0.77)	-0.02 (0.76)	0.04 (0.75)	-0.02 (0.82)	-0.4 (0.76)	0.22 (0.7)	0.005	0.946	0.117	0.732	0.038	0.845	0.012	0.914	8.442	0.004	2.624	0.105	1.78238
POMGNT1	Q8WZA1	TMT	EMIF-AD MBD	TRUE	0.06 (0.89)	-0.03 (1.01)	0.15 (0.83)	0.03 (0.85)	-0.49 (0.81)	0.35 (0.78)	0.289	0.591	0.021	0.886	1.539	0.215	0	0.991	11.819	0.001	7.796	0.005	5.29095
PON1	P27169	TMT	EMIF-AD MBD	TRUE	-0.14 (0.86)	-0.19 (0.96)	-0.16 (0.74)	-0.08 (0.91)	0.07 (0.83)	-0.25 (0.85)	1.814	0.178	1.797	0.18	1.965	0.161	0.291	0.59	0.057	0.812	4.196	0.041	2.37656
POTEE	Q6S8J3	TMT	EMIF-AD MBD	TRUE	0.08 (0.83)	-0.08 (0.72)	0.19 (0.82)	0.08 (0.9)	-0.02 (0.49)	0.14 (0.96)	6.48	0.011	0.005	0.944	11.362	0.001	5.141	0.023	0.028	0.867	12.303	<.001	12.9413
POTEF	A5A3E0	TMT	EMIF-AD MBD	TRUE	0.08 (0.83)	-0.08 (0.72)	0.18 (0.82)	0.08 (0.9)	-0.03 (0.49)	0.13 (0.96)	6.256	0.012	0.02	0.888	11.22	0.001	5.026	0.025	0.009	0.923	12.153	<.001	13.3314
POTEKP	Q9BYX7	TMT	EMIF-AD MBD	TRUE	0.05 (0.86)	-0.12 (0.8)	0.15 (0.84)	0.06 (0.92)	-0.01 (0.49)	0.08 (1)	4.656	0.031	0.266	0.606	9.217	0.002	4.332	0.037	0.077	0.781	8.369	0.004	19.5936
PPIA	P62937	TMT	EMIF-AD MBD	TRUE	0.39 (0.88)	0.11 (0.87)	0.48 (0.78)	0.49 (0.95)	-0.03 (0.77)	0.6 (0.85)	19.636	<.001	1.074	0.3	21.613	<.001	19.34	<.001	0.014	0.907	38.541	<.001	3.86684
PPIC	P45877	TMT	EMIF-AD MBD	TRUE	0.12 (0.89)	0.01 (0.88)	0.17 (0.96)	0.14 (0.8)	-0.2 (0.92)	0.28 (0.82)	1.332	0.248	0.006	0.94	2.439	0.118	0.821	0.365	1.209	0.272	5.219	0.022	8.82251
PRDX1	Q06830	TMT	EMIF-AD MBD	TRUE	0.18 (0.88)	0.06 (0.88)	0.3 (0.83)	0.13 (0.93)	-0.05 (0.77)	0.3 (0.91)	7.892	0.005	0.308	0.579	12.2	<.001	5.095	0.024	0.424	0.515	19.047	<.001	5.83156
PRDX2	P32119	TMT	EMIF-AD MBD	TRUE	0.09 (0.73)	0.03 (0.67)	0.25 (0.86)	-0.04 (0.58)	-0.05 (0.86)	0.17 (0.65)	5.218	0.022	0.908	0.341	8.936	0.003	1.617	0.204	0.378	0.538	12.954	<.001	2.79634
PRDX4	Q13162	TMT	EMIF-AD MBD	TRUE	0.19 (0.87)	0.11 (0.86)	0.25 (0.83)	0.18 (0.94)	-0.02 (0.69)	0.3 (0.94)	7.771	0.005	0.79	0.374	9.494	0.002	5.781	0.016	0.274	0.6	18.135	<.001	4.69357
PRDX6	P30041	TMT	EMIF-AD MBD	TRUE	0.09 (0.73)	-0.11 (0.69)	0.3 (0.73)	0 (0.69)	0 (0.73)	0.14 (0.72)	6.411	0.011	0.079	0.779	16.261	<.001	2.751	0.097	0.284	0.594	10.709	0.001	11.036
PRKCSH	P14314	TMT	EMIF-AD MBD	TRUE	0.09 (0.93)	0.06 (0.98)	0.15 (0.89)	0.05 (0.96)	-0.46 (0.93)	0.38 (0.8)	0.43	0.512	0.03	0.862	1.023	0.312	0.074	0.785	8.847	0.003	7.211	0.007	2.81307
PRNP	P04156	TMT	EMIF-AD MBD	TRUE	0.04 (0.92)	-0.05 (0.87)	0.14 (0.92)	0 (0.96)	-0.58 (0.94)	0.36 (0.73)	0.14	0.709	0.264	0.607	1.142	0.285	0.007	0.931	13.448	<.001	7.26	0.007	1.68583
PROS1	P07225	TMT	EMIF-AD MBD	TRUE	0.22 (0.96)	0.19 (0.95)	0.23 (0.9)	0.24 (1.03)	0.35 (0.78)	0.16 (1.03)	2.398	0.121	1.288	0.256	1.626	0.202	1.739	0.187	6.988	0.008	0.401	0.527	10.4488
PRRT3	Q5FWE3	TMT	EMIF-AD MBD	TRUE	-0.02 (0.93)	-0.08 (0.89)	0.11 (0.9)	-0.13 (0.97)	-0.6 (0.85)	0.27 (0.82)	0.039	0.843	0.396	0.529	0.7	0.403	0.821	0.365	15.329	<.001	4.129	0.042	3.47215
PSAP	P07602	TMT	EMIF-AD MBD	TRUE	0.12 (0.83)	0.14 (0.93)	0.11 (0.74)	0.13 (0.87)	-0.2 (0.92)	0.29 (0.73)	1.461	0.227	1.352	0.245	0.481	0.488	1.322	0.25	0.982	0.322	5.279	0.022	5.08219
PTGDS	P41222	TMT	EMIF-AD MBD	TRUE	0.18 (0.85)	0.13 (1)	0.24 (0.78)	0.14 (0.8)	-0.2 (0.94)	0.37 (0.73)	2.105	0.147	0.966	0.326	3.016	0.082	0.478	0.489	1.679	0.195	7.956	0.005	10.4914
PTN	P21246	TMT	EMIF-AD MBD	TRUE	0.13 (1.01)	0.2 (1.17)	-0.01 (1.08)	0.24 (0.79)	0.01 (1.15)	0.19 (0.94)	1.401	0.237	2.718	0.099	0.011	0.918	1.876	0.171	0.454	0.5	1.636	0.201	5.88101
PTPRD	P23468	TMT	EMIF-AD MBD	TRUE	0.04 (0.93)	0.04 (0.92)	0.05 (0.86)	0.03 (1.03)	-0.43 (0.95)	0.28 (0.83)	0.076	0.782	0.024	0.876	0.096	0.756	0.182	0.67	8.857	0.003	4.619	0.032	2.84977
PTPRF	P10586	TMT	EMIF-AD MBD	TRUE	0.12 (1.03)	0.05 (0.95)	0.22 (1.06)	0.04 (1.07)	-0.41 (1.14)	0.38 (0.87)	0.419	0.518	0.016	0.899	1.517	0.218	0.058	0.809	9.001	0.003	7.228	0.007	6.05981
PTPRG	P23470	TMT	EMIF-AD MBD	TRUE	0.03 (0.86)	0.03 (0.92)	0.1 (0.8)	-0.04 (0.88)	-0.43 (0.87)	0.27 (0.74)	0.022	0.881	0.013	0.91	0.409	0.523	0.076	0.783	9.126	0.003	3.982	0.046	7.794
PTPRJ	Q12913	TMT	EMIF-AD MBD	TRUE	-0.12 (0.94)	-0.15 (0.79)	-0.1 (0.98)	-0.13 (0.99)	-0.36 (0.97)	0 (0.9)	0.706	0.401	0.945	0.331	0.365	0.546	0.284	0.594	5.988	0.014	0.065	0.799	11.9987
PTPRN	Q16849	TMT	EMIF-AD MBD	TRUE	-0.14 (1)	-0.17 (0.93)	0.03 (0.93)	-0.3 (1.09)	-0.73 (0.86)	0.17 (0.92)	1.334	0.248	1.607	0.205	0.004	0.948	3.206	0.073	22.786	<.001	1.398	0.237	4.48306
PTPRN2	Q92932	TMT	EMIF-AD MBD	TRUE	-0.08 (0.96)	-0.07 (0.96)	0.06 (0.93)	-0.24 (1)	-0.63 (0.85)	0.21 (0.9)	0.717	0.397	0.352	0.553	0.006	0.938	2.602	0.107	17.898	<.001	1.686	0.194	7.85436
PTPRS	Q13332	TMT	EMIF-AD MBD	TRUE	0.06 (0.93)	-0.02 (0.97)	0.16 (0.87)	-0.01 (0.97)	-0.47 (0.87)	0.33 (0.84)	0.191	0.662	0.049	0.825	0.951	0.329	0.012	0.912	9.761	0.002	6.074	0.014	3.89325
PTPRZ1	P23471	TMT	EMIF-AD MBD	TRUE	0.14 (0.84)	0.13 (0.9)	0.14 (0.83)	0.14 (0.83)	-0.24 (0.95)	0.33 (0.71)	1.688	0.194	1.137	0.286	1.054	0.305	1.135	0.287	1.697	0.193	6.812	0.009	1.78017
PVALB	P20472	TMT	EMIF-AD MBD	TRUE	0.17 (0.91)	0.13 (0.89)	0.25 (0.91)	0.11 (0.91)	-0.15 (1.06)	0.34 (0.77)	1.277	0.259	0.515	0.473	1.936	0.164	0.284	0.594	1.19	0.275	5.039	0.025	3.343
PVR	P15151	TMT	EMIF-AD MBD	TRUE	0.03 (0.85)	-0.07 (0.85)	0.11 (0.89)	0.01 (0.82)	-0.4 (0.83)	0.25 (0.78)	0.007	0.935	0.37	0.543	0.407	0.524	0.183	0.669	7.679	0.006	2.311	0.128	7.50347
QDPR	P09417	TMT	EMIF-AD MBD	TRUE	0.13 (0.95)	0.23 (1.03)	0.1 (0.83)	0.11 (1.03)	-0.2 (1.05)	0.3 (0.85)	1.415	0.234	1.673	0.196	0.622	0.43	0.8	0.371	0.879	0.349	5.011	0.025	3.10857
QSOX2	Q6ZRP7	TMT	EMIF-AD MBD	TRUE	0.03 (1.02)	0 (1)	0.18 (1)	-0.12 (1.05)	-0.38 (1.01)	0.24 (0.97)	0.14	0.708	0.002	0.962	1.313	0.252	0.135	0.714	4.058	0.044	2.957	0.085	7.78926
RELN	P78509	TMT	EMIF-AD MBD	TRUE	-0.12 (0.88)	-0.01 (0.85)	-0.16 (0.83)	-0.16 (0.96)	-0.33 (0.92)	-0.01 (0.84)	1.534	0.216	0.171	0.679	1.764	0.184	1.208	0.272	5.308	0.021	0.155	0.694	3.57499
RGMA	Q96B86	TMT	EMIF-AD MBD	TRUE	0.1 (0.81)	0.11 (0.87)	0.15 (0.78)	0.05 (0.8)	-0.32 (0.77)	0.32 (0.74)	0.376	0.54	0.508	0.476	0.582	0.446	0.001	0.98	6.261	0.012	5.506	0.019	4.0668
RGMB	Q6NW40	TMT	EMIF-AD MBD	TRUE	0.04 (0.89)	-0.01 (0.86)	0.13 (0.83)	-0.04 (0.97)	-0.5 (0.88)	0.31 (0.76)	0.095	0.758	0.036	0.849	0.746	0.388	0.009	0.926	10.89	0.001	5.689	0.017	6.05216
RNASE1	P07998	TMT	EMIF-AD MBD	TRUE	0.02 (0.9)	-0.01 (0.94)	0.06 (0.88)	-0.01 (0.89)	-0.38 (0.97)	0.22 (0.79)	0.007	0.935	0	0.985	0.055	0.815	0.007	0.931	5.452	0.02	2.231	0.135	5.9594
RNASE4	P34096	TMT	EMIF-AD MBD	TRUE	0.26 (0.98)	0.22 (1.02)	0.23 (1.05)	0.33 (0.88)	0.13 (0.97)	0.33 (0.99)	4.809	0.028	1.751	0.186	2.227	0.136	5.969	0.015	1.228	0.268	6.014	0.014	6.04543
RNASE6	Q93091	TMT	EMIF-AD MBD	TRUE	0.29 (0.87)	0.22 (1.05)	0.35 (0.79)	0.28 (0.82)	-0.02 (0.94)	0.45 (0.8)	6.773	0.009	2.477	0.116	6.406	0.011	4.179	0.041	0.013	0.908	14.099	<.001	3.07156
RNASET2	O00584	TMT	EMIF-AD MBD	TRUE	0.2 (0.82)	0.18 (0.97)	0.17 (0.75)	0.26 (0.78)	0.02 (0.87)	0.3 (0.78)	2.96	0.085	2.07	0.15	1.275	0.259	2.712	0.1	0.148	0.701	4.885	0.027	3.44738
ROBO1	Q9Y6N7	TMT	EMIF-AD MBD	TRUE	0.08 (0.75)	-0.03 (0.76)	0.22 (0.68)	-0.01 (0.8)	-0.27 (0.77)	0.25 (0.67)	0.019	0.89	0.763	0.382	1.436	0.231	0.108	0.743	6.382	0.012	2.85	0.091	6.52898
RPS27A	P62979	TMT	EMIF-AD MBD	TRUE	0.34 (1.04)	0.15 (1.01)	0.49 (0.98)	0.3 (1.11)	-0.29 (1.05)	0.66 (0.88)	6.368	0.012	0.327	0.568	9.832	0.002	3.887	0.049	5.174	0.023	24.186	<.001	4.59834
RTN4R	Q9BZR6	TMT	EMIF-AD MBD	TRUE	-0.13 (0.9)	-0.05 (0.97)	-0.11 (0.92)	-0.2 (0.82)	-0.44 (0.94)	0.03 (0.84)	0.973	0.324	0.132	0.716	0.535	0.465	1.474	0.225	7.659	0.006	0.056	0.813	7.81314
RTN4RL2	Q86UN3	TMT	EMIF-AD MBD	TRUE	-0.06 (0.96)	-0.05 (0.97)	0.04 (0.94)	-0.17 (0.97)	-0.54 (0.93)	0.19 (0.87)	0.277	0.599	0.303	0.582	0.011	0.917	0.849	0.357	12.395	<.001	1.777	0.183	6.32132
SAA4	P35542	TMT	EMIF-AD MBD	TRUE	0.06 (0.94)	0.07 (1.16)	0.02 (0.75)	0.09 (0.98)	0.3 (1.12)	-0.06 (0.82)	0.17	0.68	0.662	0.416	0.01	0.921	0.193	0.66	3.193	0.074	0.222	0.638	6.88353
SCG2	P13521	TMT	EMIF-AD MBD	TRUE	-0.11 (0.96)	-0.08 (0.88)	0.01 (0.93)	-0.29 (1.03)	-0.65 (0.91)	0.16 (0.86)	0.917	0.338	0.315	0.575	0.002	0.969	3.44	0.064	16.935	<.001	1.152	0.283	3.481
SCG3	Q8WXD2	TMT	EMIF-AD MBD	TRUE	-0.04 (0.91)	-0.08 (0.93)	0.06 (0.91)	-0.15 (0.89)	-0.6 (0.87)	0.24 (0.79)	0.265	0.607	0.759	0.383	0.199	0.655	1.05	0.306	16.568	<.001	2.802	0.094	4.90645
SCG5	P05408	TMT	EMIF-AD MBD	TRUE	0.04 (0.93)	-0.03 (0.87)	0.12 (0.93)	0 (0.98)	-0.48 (0.93)	0.31 (0.82)	0.089	0.766	0.139	0.709	0.519	0.471	0.035	0.851	9.568	0.002	5.057	0.025	8.13919
SCRG1	O75711	TMT	EMIF-AD MBD	TRUE	0.06 (0.96)	-0.19 (1)	0.24 (0.83)	0.04 (1.03)	-0.38 (0.92)	0.29 (0.9)	0.522	0.47	1.096	0.295	3.399	0.065	0.212	0.646	6.278	0.012	6.266	0.012	7.47578
SELENBP1	Q13228	TMT	EMIF-AD MBD	TRUE	-0.25 (0.9)	-0.15 (1)	-0.2 (0.83)	-0.39 (0.88)	-0.58 (0.87)	-0.09 (0.86)	3.45	0.063	0.394	0.53	1.577	0.209	6.094	0.014	12.395	<.001	0.305	0.581	6.29092
SELENOP	P49908	TMT	EMIF-AD MBD	TRUE	0.19 (0.87)	0.11 (0.87)	0.22 (0.85)	0.22 (0.9)	-0.05 (0.9)	0.32 (0.83)	4.28	0.039	0.97	0.325	3.251	0.071	4.283	0.038	0.017	0.896	8.141	0.004	3.94266
SEMA3B	Q13214	TMT	EMIF-AD MBD	TRUE	0.15 (0.92)	0.27 (1)	0.07 (0.87)	0.15 (0.91)	0.26 (0.98)	0.09 (0.88)	1.924	0.165	5.22	0.022	0.267	0.605	0.776	0.378	4.291	0.038	0.55	0.458	4.30287
SEMA3G	Q9NS98	TMT	EMIF-AD MBD	TRUE	0 (0.8)	-0.02 (0.82)	0.08 (0.74)	-0.09 (0.85)	-0.38 (0.75)	0.19 (0.75)	0.037	0.848	0	0.983	0.502	0.479	0.106	0.744	6.426	0.011	3.128	0.077	4.71805
SEMA4B	Q9NPR2	TMT	EMIF-AD MBD	TRUE	0.14 (0.89)	0.04 (0.93)	0.24 (0.81)	0.1 (0.95)	-0.4 (0.81)	0.41 (0.8)	1.037	0.308	0.015	0.903	2.745	0.098	0.404	0.525	8.292	0.004	9.88	0.002	3.11567
SEMA6D	Q8NFY4	TMT	EMIF-AD MBD	TRUE	0.09 (0.79)	0.1 (0.88)	0.12 (0.67)	0.06 (0.85)	-0.21 (0.85)	0.25 (0.71)	0.929	0.335	0.243	0.622	1.386	0.239	0.313	0.576	1.657	0.198	4.519	0.034	3.94965
SERPINA1	P01009	TMT	EMIF-AD MBD	TRUE	0.09 (1.01)	0.01 (0.95)	0.06 (1.01)	0.18 (1.07)	0.42 (0.94)	-0.08 (1.01)	0.636	0.425	0.077	0.781	0.481	0.488	0.773	0.379	6.744	0.009	0.163	0.686	6.83543
SERPINA3	P01011	TMT	EMIF-AD MBD	TRUE	0.32 (0.98)	0.12 (0.82)	0.27 (1.02)	0.53 (1.02)	0.42 (1)	0.28 (0.97)	4.6	0.032	0.062	0.804	2.83	0.093	8.795	0.003	5.309	0.021	2.816	0.093	5.4421
SERPINA4	P29622	TMT	EMIF-AD MBD	TRUE	-0.16 (1.08)	-0.38 (1.11)	-0.18 (0.93)	0.02 (1.18)	0.14 (1.02)	-0.31 (1.07)	1.559	0.212	3.045	0.081	2.151	0.142	0.007	0.933	0.662	0.416	5.057	0.025	6.42038
SERPINA6	P08185	TMT	EMIF-AD MBD	TRUE	0.03 (0.99)	-0.05 (1.02)	0.05 (0.9)	0.06 (1.08)	0.43 (0.9)	-0.18 (0.98)	0.011	0.917	0.004	0.952	0	0.989	0.077	0.782	7.479	0.006	2.153	0.142	8.64445
SERPINA7	P05543	TMT	EMIF-AD MBD	TRUE	0.05 (1.21)	-0.04 (1.23)	-0.03 (1.26)	0.21 (1.14)	0.5 (1.21)	-0.18 (1.15)	0.217	0.642	0.008	0.928	0.014	0.906	1.071	0.301	7.339	0.007	0.884	0.347	2.13693
SERPINC1	P01008	TMT	EMIF-AD MBD	TRUE	0.01 (0.96)	-0.08 (1.01)	-0.03 (0.84)	0.13 (1.06)	0.38 (0.86)	-0.17 (0.96)	0.044	0.834	0.056	0.812	0.477	0.49	0.221	0.638	5.469	0.019	2.812	0.094	9.65174
SERPINF2	P08697	TMT	EMIF-AD MBD	TRUE	-0.18 (0.97)	-0.26 (1.01)	-0.2 (0.81)	-0.09 (1.12)	0.16 (0.88)	-0.35 (0.97)	2.145	0.143	1.884	0.17	3.053	0.081	0.163	0.686	1.313	0.252	7.571	0.006	3.11945
SERPINI1	Q99574	TMT	EMIF-AD MBD	TRUE	0.01 (0.85)	0.05 (0.84)	0.04 (0.84)	-0.05 (0.87)	-0.39 (0.9)	0.21 (0.75)	0.006	0.94	0.044	0.834	0.03	0.862	0.034	0.854	5.639	0.018	2.274	0.132	1.77914
SEZ6	Q53EL9	TMT	EMIF-AD MBD	TRUE	0.01 (0.85)	-0.01 (0.87)	0.03 (0.82)	-0.02 (0.89)	-0.46 (0.97)	0.24 (0.67)	0.004	0.947	0.045	0.832	0.011	0.915	0.012	0.914	8.857	0.003	2.768	0.096	7.31305
SEZ6L	Q9BYH1	TMT	EMIF-AD MBD	TRUE	0.03 (0.94)	-0.01 (0.91)	0.14 (0.84)	-0.07 (1.05)	-0.59 (0.91)	0.34 (0.78)	0	0.997	0.164	0.686	0.399	0.528	0.159	0.69	16.484	<.001	5.718	0.017	11.2031
SEZ6L2	Q6UXD5	TMT	EMIF-AD MBD	TRUE	0.05 (0.92)	-0.01 (0.92)	0.14 (0.89)	0 (0.96)	-0.52 (0.85)	0.35 (0.81)	0.373	0.541	0.023	0.879	1.319	0.251	0.072	0.788	12.034	0.001	8.487	0.004	2.79653
SGCE	O43556	TMT	EMIF-AD MBD	TRUE	0.09 (0.85)	-0.05 (0.92)	0.15 (0.8)	0.11 (0.85)	-0.39 (0.92)	0.33 (0.7)	0.323	0.57	0.266	0.606	0.996	0.318	0.391	0.532	7.498	0.006	5.865	0.015	4.11438
SH3BGRL	O75368	TMT	EMIF-AD MBD	TRUE	0.24 (0.88)	-0.07 (0.91)	0.4 (0.77)	0.27 (0.92)	-0.32 (0.74)	0.53 (0.8)	4.641	0.031	0.251	0.616	9.531	0.002	4.014	0.045	5.206	0.023	19.351	<.001	7.93513
SH3BGRL3	Q9H299	TMT	EMIF-AD MBD	TRUE	0.27 (0.76)	0.07 (0.75)	0.33 (0.69)	0.35 (0.82)	-0.13 (0.69)	0.48 (0.71)	8.169	0.004	0.144	0.705	10.446	0.001	7.859	0.005	0.745	0.388	20.782	<.001	4.98127
SIGLEC14	Q08ET2	TMT	EMIF-AD MBD	TRUE	0.13 (1.22)	-0.01 (1.41)	0.21 (1.24)	0.15 (1.03)	-0.18 (1.15)	0.29 (1.22)	2.49	0.115	0.782	0.377	2.675	0.102	1.397	0.237	0.549	0.459	7.146	0.008	4.99671
SIGLEC5	O15389	TMT	EMIF-AD MBD	TRUE	0.12 (1.21)	-0.03 (1.41)	0.19 (1.22)	0.15 (1.03)	-0.2 (1.17)	0.29 (1.2)	2.457	0.117	0.607	0.436	2.515	0.113	1.677	0.195	1.051	0.305	7.985	0.005	5.2813
SIRPA	P78324	TMT	EMIF-AD MBD	TRUE	-0.05 (0.92)	-0.16 (0.81)	0.07 (0.9)	-0.1 (0.99)	-0.45 (0.86)	0.16 (0.88)	0.279	0.597	1.564	0.211	0.053	0.818	0.266	0.606	10.219	0.001	1.297	0.255	2.21254
SIRPB1	O00241	TMT	EMIF-AD MBD	TRUE	-0.04 (0.89)	-0.13 (0.78)	0.09 (0.87)	-0.11 (0.98)	-0.5 (0.85)	0.2 (0.82)	0.288	0.592	1.422	0.233	0.115	0.734	0.492	0.483	13.702	<.001	2.032	0.154	1.56736
SIRPB1	O00241	TMT	EMIF-AD MBD	TRUE	-0.02 (0.89)	-0.11 (0.79)	0.09 (0.87)	-0.09 (0.97)	-0.41 (0.85)	0.17 (0.85)	0.174	0.677	0.996	0.318	0.1	0.752	0.3	0.584	9.346	0.002	1.476	0.224	3.13806
SIRPG	Q9p1W8	TMT	EMIF-AD MBD	TRUE	-0.02 (0.83)	-0.14 (0.74)	0.1 (0.81)	-0.09 (0.91)	-0.4 (0.78)	0.17 (0.79)	0.481	0.488	2.324	0.127	0.109	0.741	0.64	0.424	11.962	0.001	1.122	0.289	3.44055
SLC38A10	Q9HBR0	TMT	EMIF-AD MBD	TRUE	0.24 (1.11)	0.15 (1.25)	0.26 (0.99)	0.26 (1.14)	-0.04 (1.04)	0.37 (1.12)	1.906	0.167	0.275	0.6	1.995	0.158	1.565	0.211	0.068	0.795	4.45	0.035	8.6373
SLC39A10	Q9ULF5	TMT	EMIF-AD MBD	TRUE	0.09 (1.12)	0.1 (1.21)	0.09 (1.11)	0.07 (1.06)	-0.38 (1.26)	0.32 (0.95)	0.391	0.532	0.208	0.648	0.479	0.489	0.112	0.738	6.201	0.013	5.549	0.018	5.35364
SLC3A2	P08195	TMT	EMIF-AD MBD	TRUE	0.12 (0.91)	0.02 (0.99)	0.25 (0.84)	0.03 (0.91)	-0.31 (0.92)	0.34 (0.82)	1.164	0.281	0.077	0.781	3.677	0.055	0.029	0.866	4.065	0.044	7.393	0.007	2.51883
SLIT1	O75093	TMT	EMIF-AD MBD	TRUE	0.07 (0.94)	0 (0.92)	0.19 (0.91)	-0.01 (1)	-0.56 (0.89)	0.4 (0.8)	0.306	0.58	0.018	0.894	1.491	0.222	0.001	0.97	14.191	<.001	9.047	0.003	9.87806
SLITRK1	Q96PX8	TMT	EMIF-AD MBD	TRUE	0 (0.96)	-0.03 (0.93)	0.15 (0.9)	-0.15 (1.02)	-0.64 (0.87)	0.32 (0.83)	0.058	0.81	0.443	0.505	0.634	0.426	0.871	0.351	19.432	<.001	5.117	0.024	5.1546
SLPI	P03973	TMT	EMIF-AD MBD	TRUE	0.22 (1.04)	0.11 (1.11)	0.16 (0.97)	0.36 (1.07)	0.28 (1.09)	0.19 (1.01)	3.331	0.068	1.087	0.297	1.451	0.228	4.503	0.034	3.927	0.048	2.003	0.157	15.5193
SOD1	P00441	TMT	EMIF-AD MBD	TRUE	0.26 (0.91)	0.19 (0.91)	0.33 (0.87)	0.21 (0.96)	-0.38 (0.84)	0.58 (0.77)	3.292	0.07	0.575	0.448	4.837	0.028	1.453	0.228	8.898	0.003	18.764	<.001	5.28891
SOD2	P04179	TMT	EMIF-AD MBD	TRUE	0.45 (1.02)	0.24 (0.95)	0.63 (1.05)	0.41 (1)	-0.22 (1.06)	0.8 (0.8)	12.439	<.001	1.453	0.228	17.085	<.001	7.364	0.007	3.464	0.063	37.151	<.001	4.44372
SORCS1	Q8WY21	TMT	EMIF-AD MBD	TRUE	0.04 (0.96)	0.05 (1.02)	0.13 (0.94)	-0.07 (0.94)	-0.28 (1.02)	0.21 (0.89)	0.513	0.474	0.357	0.55	1.285	0.257	0.003	0.954	1.531	0.216	3.045	0.081	5.1022
SORCS2	Q96PQ0	TMT	EMIF-AD MBD	TRUE	0.26 (0.8)	0.26 (0.76)	0.31 (0.76)	0.19 (0.89)	-0.16 (0.83)	0.47 (0.71)	3.271	0.07	1.273	0.259	3.9	0.048	1.326	0.25	1.583	0.208	10.923	0.001	9.34777
SORCS3	Q9UPU3	TMT	EMIF-AD MBD	TRUE	0.03 (0.89)	0 (0.89)	0.13 (0.87)	-0.08 (0.91)	-0.53 (0.86)	0.31 (0.76)	0.008	0.927	0.026	0.872	0.557	0.456	0.245	0.62	12.057	0.001	4.751	0.029	8.82077
SORT1	Q99523	TMT	EMIF-AD MBD	TRUE	0.18 (0.95)	0.23 (1.01)	0.15 (0.83)	0.17 (1.04)	0.01 (1.08)	0.27 (0.86)	2.254	0.133	2.69	0.101	1.302	0.254	0.919	0.338	0.097	0.755	3.773	0.052	3.84033
SPARCL1	Q14515	TMT	EMIF-AD MBD	TRUE	0.08 (0.91)	0.1 (0.84)	0.14 (0.91)	-0.01 (0.96)	-0.33 (0.9)	0.29 (0.85)	0.72	0.396	0.645	0.422	1.299	0.254	0.007	0.933	3.287	0.07	5.163	0.023	8.92942
SPOCK1	Q08629	TMT	EMIF-AD MBD	TRUE	0.1 (0.91)	0.11 (0.92)	0.07 (0.83)	0.12 (0.98)	-0.2 (1)	0.25 (0.82)	0.727	0.394	0.435	0.51	0.127	0.722	1.182	0.277	1.259	0.262	3.498	0.061	3.63101
SPOCK2	Q92563	TMT	EMIF-AD MBD	TRUE	0.11 (0.88)	0.11 (0.91)	0.09 (0.83)	0.15 (0.93)	-0.27 (0.96)	0.31 (0.78)	0.276	0.6	0.05	0.824	0.043	0.835	0.684	0.408	4.319	0.038	3.885	0.049	4.47638
SPOCK3	Q9BQ16	TMT	EMIF-AD MBD	TRUE	0.13 (0.82)	0.13 (0.92)	0.1 (0.78)	0.16 (0.79)	-0.07 (0.91)	0.23 (0.76)	1.548	0.213	1.443	0.23	0.559	0.455	1.303	0.254	0.002	0.963	3.204	0.073	5.59444
SPON1	Q9HCB6	TMT	EMIF-AD MBD	TRUE	0.34 (0.98)	0.21 (1.01)	0.33 (0.93)	0.45 (1.02)	-0.21 (1)	0.62 (0.85)	8.206	0.004	2.423	0.12	5.004	0.025	9.027	0.003	0.876	0.349	21.257	<.001	3.07717
SPP1	P10451	TMT	EMIF-AD MBD	TRUE	0.68 (1.02)	0.51 (1.06)	0.73 (0.95)	0.74 (1.06)	-0.08 (1.01)	1.06 (0.79)	27.813	<.001	8.505	0.004	22.735	<.001	22.685	<.001	0.008	0.93	55.042	<.001	11.5906
ST6GAL2	Q96JF0	TMT	EMIF-AD MBD	TRUE	-0.06 (0.95)	-0.08 (0.86)	0.05 (0.89)	-0.17 (1.07)	-0.58 (1.06)	0.21 (0.77)	0.153	0.696	0.372	0.542	0.116	0.733	0.672	0.412	11.455	0.001	2.088	0.148	7.35974
STK31	Q9BXU1	TMT	EMIF-AD MBD	TRUE	0.1 (0.85)	0.05 (0.87)	0.16 (0.81)	0.06 (0.9)	-0.34 (0.88)	0.32 (0.75)	0.843	0.359	0.085	0.771	1.484	0.223	0.319	0.572	4.662	0.031	6.633	0.01	4.79827
SULF2	Q8IWU5	TMT	EMIF-AD MBD	TRUE	0.03 (0.92)	-0.04 (0.94)	0.16 (0.88)	-0.07 (0.93)	-0.42 (0.94)	0.26 (0.82)	0.119	0.73	0.09	0.764	1.634	0.201	0.149	0.7	6.443	0.011	3.949	0.047	7.85698
SUSD5	O60279	TMT	EMIF-AD MBD	TRUE	0.14 (0.91)	0.03 (0.95)	0.28 (0.82)	0.06 (0.96)	-0.41 (0.86)	0.42 (0.8)	1.104	0.293	0.012	0.913	3.432	0.064	0.096	0.757	8.462	0.004	10.281	0.001	2.2692
TAGLN	Q01995	TMT	EMIF-AD MBD	TRUE	0.22 (1.09)	-0.12 (1.12)	0.33 (0.92)	0.33 (1.19)	-0.34 (0.95)	0.5 (1.04)	2.923	0.087	0.9	0.343	6.142	0.013	3.974	0.046	3.613	0.057	12.561	<.001	9.59278
TALDO1	P37837	TMT	EMIF-AD MBD	TRUE	0.17 (0.93)	0.03 (0.87)	0.32 (0.9)	0.09 (0.99)	-0.28 (0.97)	0.4 (0.82)	2.621	0.105	0.029	0.866	8.023	0.005	0.589	0.443	2.72	0.099	10.676	0.001	5.77784
TCN2	P20062	TMT	EMIF-AD MBD	TRUE	-0.09 (0.93)	-0.03 (0.92)	-0.03 (1)	-0.2 (0.87)	-0.17 (0.84)	-0.05 (0.98)	1.523	0.217	0.222	0.638	0.068	0.794	5.019	0.025	2.051	0.152	0.815	0.367	6.94931
TEX15	Q9BXT5	TMT	EMIF-AD MBD	TRUE	0.05 (0.85)	-0.03 (0.87)	0.12 (0.82)	0.02 (0.88)	-0.44 (0.84)	0.3 (0.75)	0.392	0.531	0.042	0.837	1.029	0.31	0.249	0.618	7.098	0.008	6.054	0.014	11.3373
TF	P02787	TMT	EMIF-AD MBD	TRUE	-0.14 (0.97)	-0.4 (0.93)	-0.02 (0.92)	-0.07 (1.03)	-0.09 (0.85)	-0.16 (1.02)	0.511	0.475	3.266	0.071	0.003	0.956	0.101	0.751	0.196	0.658	1.623	0.203	6.58446
TGFBI	Q15582	TMT	EMIF-AD MBD	TRUE	0.22 (1.01)	0.14 (1.08)	0.23 (1.02)	0.28 (0.95)	-0.04 (1.03)	0.36 (0.98)	3.292	0.07	0.443	0.505	2.646	0.104	3.689	0.055	0.011	0.915	6.935	0.008	4.38594
TGFBR3	Q03167	TMT	EMIF-AD MBD	TRUE	0.03 (0.88)	-0.18 (0.92)	0.09 (0.8)	0.09 (0.93)	-0.33 (0.84)	0.21 (0.85)	0.002	0.965	2.133	0.144	0.237	0.626	0.254	0.614	6.244	0.012	1.998	0.158	7.73626
TGOLN2	O43493	TMT	EMIF-AD MBD	TRUE	0.04 (0.86)	-0.02 (0.85)	0.12 (0.84)	-0.01 (0.91)	-0.5 (0.86)	0.31 (0.73)	0.02	0.887	0.114	0.735	0.41	0.522	0.014	0.906	12.492	<.001	5.233	0.022	3.20407
THBS4	P35443	TMT	EMIF-AD MBD	TRUE	0.36 (1.01)	0.07 (1.04)	0.49 (0.95)	0.41 (1.02)	-0.13 (0.94)	0.61 (0.95)	9.21	0.002	0.429	0.512	12.528	<.001	7.056	0.008	0.349	0.554	21.606	<.001	5.27976
THY1	P04216	TMT	EMIF-AD MBD	TRUE	-0.04 (0.94)	0 (0.93)	0.06 (0.87)	-0.19 (1.03)	-0.52 (0.94)	0.21 (0.85)	0.119	0.73	0.026	0.872	0.096	0.756	1.071	0.301	11.478	0.001	2.283	0.131	9.3841
TMEM132A	Q24JP5	TMT	EMIF-AD MBD	TRUE	0.14 (0.95)	0.03 (0.89)	0.26 (0.9)	0.08 (1.05)	-0.46 (1.01)	0.45 (0.76)	1.408	0.235	0.014	0.906	3.829	0.05	0.478	0.489	8.888	0.003	11.843	0.001	6.87937
TMEM132C	Q8N3T6	TMT	EMIF-AD MBD	TRUE	0.13 (0.89)	0.08 (0.9)	0.13 (0.82)	0.15 (0.96)	-0.31 (0.92)	0.35 (0.79)	0.138	0.71	0.054	0.815	0.21	0.647	0.296	0.586	7.489	0.006	4.588	0.032	7.78377
TMEM132D	Q14C87	TMT	EMIF-AD MBD	TRUE	-0.07 (1.02)	-0.15 (1.07)	0.05 (1.01)	-0.16 (0.99)	-0.68 (0.98)	0.24 (0.89)	0.127	0.722	0.774	0.379	0.199	0.655	0.415	0.519	15.047	<.001	3.189	0.074	9.62488
TMSB10	P63313	TMT	EMIF-AD MBD	TRUE	0.43 (1.01)	0.11 (1.07)	0.54 (0.84)	0.54 (1.11)	-0.2 (1)	0.75 (0.86)	13.962	<.001	0.638	0.424	16.444	<.001	13.08	<.001	1.153	0.283	35.133	<.001	9.45743
TMSB4X	P62328	TMT	EMIF-AD MBD	TRUE	0.43 (1.01)	0.11 (1.07)	0.54 (0.84)	0.54 (1.11)	-0.2 (1)	0.75 (0.86)	13.962	<.001	0.638	0.424	16.444	<.001	13.08	<.001	1.153	0.283	35.133	<.001	9.45743
TNFRSF21	O75509	TMT	EMIF-AD MBD	TRUE	0.06 (0.94)	0.02 (0.95)	0.16 (0.88)	-0.03 (1.01)	-0.52 (0.81)	0.35 (0.86)	0.072	0.789	0.022	0.881	0.987	0.321	0.133	0.715	13.334	<.001	6.43	0.011	4.46993
TNR	Q92752	TMT	EMIF-AD MBD	TRUE	0.02 (0.88)	0 (0.95)	-0.02 (0.87)	0.08 (0.84)	-0.31 (1)	0.19 (0.76)	0	0.999	0	0.993	0.112	0.738	0.133	0.715	4.051	0.044	1.408	0.235	4.78031
TNXA	Q16473	TMT	EMIF-AD MBD	TRUE	-0.14 (1.07)	-0.19 (1.21)	-0.24 (0.95)	0.02 (1.09)	-0.13 (1.09)	-0.14 (1.06)	2.502	0.114	1.453	0.228	4.359	0.037	0.184	0.668	0.915	0.339	2.809	0.094	8.45863
TPI1	P60174	TMT	EMIF-AD MBD	TRUE	0.25 (0.92)	0.14 (0.86)	0.33 (0.82)	0.23 (1.05)	-0.25 (1)	0.5 (0.76)	4.39	0.036	0.578	0.447	5.12	0.024	3.218	0.073	2.321	0.128	14.959	<.001	1.78925
TPM1	P09493	TMT	EMIF-AD MBD	TRUE	0.04 (0.81)	-0.15 (0.74)	0.17 (0.84)	0.03 (0.82)	0.01 (0.53)	0.06 (0.93)	2.925	0.087	1.183	0.277	8.936	0.003	2.347	0.126	0.023	0.879	5.444	0.02	11.0298
TPM2	P07951	TMT	EMIF-AD MBD	TRUE	0.05 (0.81)	-0.15 (0.74)	0.18 (0.84)	0.03 (0.82)	0.01 (0.54)	0.06 (0.92)	3.112	0.078	1.048	0.306	9.457	0.002	2.285	0.131	0.063	0.801	5.525	0.019	11.4548
TTR	P02766	TMT	EMIF-AD MBD	TRUE	-0.02 (1)	0.28 (1.24)	-0.14 (0.9)	-0.08 (0.89)	0.34 (1.15)	-0.19 (0.87)	0.276	0.6	0.816	0.366	1.228	0.268	0.499	0.48	2.541	0.111	2.839	0.092	16.1316
TXN	P10599	TMT	EMIF-AD MBD	TRUE	0.32 (0.94)	0.13 (0.98)	0.44 (0.8)	0.33 (1.03)	-0.15 (0.87)	0.57 (0.88)	10.762	0.001	0.367	0.545	14.225	<.001	9.078	0.003	2.443	0.118	31.026	<.001	9.70625
UACA	Q9BZF9	TMT	EMIF-AD MBD	TRUE	-0.18 (1.04)	-0.23 (1.19)	-0.27 (0.95)	-0.03 (1.03)	0.03 (1.01)	-0.28 (1.05)	1.82	0.177	1.58	0.209	3.864	0.049	0	0.982	0	0.999	3.648	0.056	12.8085
UBA52	P62987	TMT	EMIF-AD MBD	TRUE	0.34 (1.04)	0.15 (1.01)	0.49 (0.98)	0.3 (1.11)	-0.29 (1.05)	0.66 (0.88)	6.368	0.012	0.327	0.568	9.832	0.002	3.887	0.049	5.174	0.023	24.186	<.001	4.59834
UBB	P0CG47	TMT	EMIF-AD MBD	TRUE	0.34 (1.04)	0.15 (1.01)	0.49 (0.98)	0.3 (1.11)	-0.29 (1.05)	0.66 (0.88)	6.368	0.012	0.327	0.568	9.832	0.002	3.887	0.049	5.174	0.023	24.186	<.001	4.59834
UBC	P0CG48	TMT	EMIF-AD MBD	TRUE	0.34 (1.04)	0.15 (1.01)	0.49 (0.98)	0.3 (1.11)	-0.29 (1.05)	0.66 (0.88)	6.368	0.012	0.327	0.568	9.832	0.002	3.887	0.049	5.174	0.023	24.186	<.001	4.59834
UGT8	Q16880	TMT	EMIF-AD MBD	TRUE	0.16 (0.75)	0.24 (0.91)	0.17 (0.7)	0.1 (0.67)	0.12 (0.86)	0.19 (0.69)	5.208	0.022	3.983	0.046	4.544	0.033	1.974	0.16	1.761	0.185	5.999	0.014	32.5561
VASN	Q6EMK4	TMT	EMIF-AD MBD	TRUE	0.36 (1.04)	0.05 (1.12)	0.38 (0.98)	0.55 (1.02)	-0.25 (0.88)	0.67 (0.98)	7.509	0.006	0.003	0.959	7.619	0.006	11.527	0.001	3.175	0.075	24.346	<.001	7.06009
VCAM1	P19320	TMT	EMIF-AD MBD	TRUE	0.33 (0.96)	-0.02 (0.96)	0.49 (0.94)	0.41 (0.94)	-0.13 (0.85)	0.57 (0.93)	7.704	0.006	0.004	0.949	11.422	0.001	7.802	0.005	0.562	0.453	19.136	<.001	3.299
VCAN	P13611	TMT	EMIF-AD MBD	TRUE	0.13 (0.78)	0.06 (0.74)	0.17 (0.79)	0.12 (0.79)	-0.18 (0.82)	0.28 (0.71)	0.674	0.412	0.061	0.805	0.846	0.358	0.499	0.48	2.056	0.152	4.039	0.044	2.89297
VGF	O15240	TMT	EMIF-AD MBD	TRUE	-0.25 (1.04)	-0.15 (0.92)	-0.08 (1.04)	-0.51 (1.08)	-0.8 (0.93)	0.04 (0.98)	3.809	0.051	0.84	0.359	0.561	0.454	9.18	0.002	23.901	<.001	0.015	0.903	3.80674
VSIG4	Q9Y279	TMT	EMIF-AD MBD	TRUE	0.52 (1.02)	0.15 (1.07)	0.68 (0.98)	0.59 (0.98)	-0.01 (0.98)	0.79 (0.93)	16.227	<.001	1.537	0.215	18.77	<.001	13.276	<.001	0.16	0.689	29.925	<.001	7.88174
VSTM2A	Q8TAG5	TMT	EMIF-AD MBD	TRUE	0.09 (1.02)	0.02 (1)	0.22 (0.94)	-0.01 (1.11)	-0.61 (0.92)	0.44 (0.88)	0.506	0.477	0.003	0.956	2.086	0.149	0.01	0.922	14.98	<.001	10.843	0.001	5.69806
VSTM2B	A6NLU5	TMT	EMIF-AD MBD	TRUE	-0.16 (0.99)	-0.18 (0.91)	-0.04 (0.93)	-0.3 (1.11)	-0.71 (0.94)	0.11 (0.9)	2.722	0.099	1.931	0.165	0.557	0.456	3.8	0.051	22.491	<.001	0.214	0.643	5.96776
VTN	P04004	TMT	EMIF-AD MBD	TRUE	-0.22 (0.91)	-0.28 (0.95)	-0.26 (0.89)	-0.14 (0.91)	0.09 (0.86)	-0.38 (0.89)	2.12	0.145	1.382	0.24	2.259	0.133	0.661	0.416	0.806	0.369	6.722	0.01	9.38336
WFDC1	Q9HC57	TMT	EMIF-AD MBD	TRUE	-0.29 (0.97)	-0.33 (1)	-0.28 (0.92)	-0.28 (1.01)	-0.58 (0.96)	-0.15 (0.94)	4.828	0.028	3.227	0.072	3.427	0.064	2.813	0.093	11.607	0.001	1.212	0.271	5.54944
WFDC2	Q14508	TMT	EMIF-AD MBD	TRUE	-0.09 (0.95)	-0.1 (1.02)	-0.04 (0.84)	-0.14 (1.03)	-0.44 (0.98)	0.09 (0.89)	1.465	0.226	0.449	0.503	0.731	0.393	1.853	0.173	8.898	0.003	0.002	0.963	6.2525
XXYLT1	Q8NBI6	TMT	EMIF-AD MBD	TRUE	0.01 (0.91)	0.03 (0.94)	0.11 (0.91)	-0.1 (0.88)	-0.46 (0.92)	0.26 (0.8)	0.04	0.841	0.007	0.932	0.796	0.372	0.212	0.646	11.525	0.001	5.242	0.022	8.52941
YIPF3	Q9GZM5	TMT	EMIF-AD MBD	TRUE	0.13 (0.98)	0.17 (0.86)	0.12 (1.11)	0.12 (0.92)	-0.32 (1.12)	0.36 (0.83)	1.04	0.308	1	0.317	1.142	0.285	0.17	0.68	3.633	0.057	6.607	0.01	25.526
YWHAE	P62258	TMT	EMIF-AD MBD	TRUE	0.76 (1)	0.34 (0.89)	0.84 (0.94)	0.98 (1.06)	0.23 (0.66)	1.03 (1.04)	46.487	<.001	5.507	0.019	44.034	<.001	45.603	<.001	2.934	0.087	74.775	<.001	17.5938
YWHAZ	P63104	TMT	EMIF-AD MBD	TRUE	0.72 (1.04)	0.25 (0.94)	0.81 (0.96)	0.95 (1.08)	0.18 (0.66)	0.99 (1.09)	51.092	<.001	2.927	0.087	51.164	<.001	55.522	<.001	1.22	0.269	89.747	<.001	10.7368
ZP2	Q05996	TMT	EMIF-AD MBD	TRUE	-0.08 (0.89)	-0.02 (0.93)	-0.09 (0.9)	-0.1 (0.86)	-0.31 (1.02)	0.04 (0.79)	0.601	0.438	0.014	0.905	0.7	0.403	0.626	0.429	3.685	0.055	0.001	0.972	3.18572
ADA2	Q9NZK5	TMT	EMIF-AD MBD	FALSE	0.15 (1.02)	0.07 (1.04)	0.24 (1.07)	0.09 (0.93)	0.04 (1.12)	0.2 (0.96)	1.286	0.257	0.575	0.448	2.374	0.123	0.118	0.731	0.14	0.708	1.921	0.166	6.49811
ADAM10	O14672	TMT	EMIF-AD MBD	FALSE	0.05 (0.93)	-0.02 (1)	0.05 (0.89)	0.11 (0.95)	0.01 (1.01)	0.07 (0.89)	0.695	0.404	0.063	0.802	0.346	0.557	1.223	0.269	0.449	0.503	0.617	0.432	10.6357
ADAMTS4	O75173	TMT	EMIF-AD MBD	FALSE	0.06 (0.83)	0.03 (0.94)	0.05 (0.79)	0.1 (0.8)	-0.19 (0.88)	0.19 (0.77)	0.239	0.625	0.046	0.83	0.032	0.859	0.61	0.435	1.476	0.224	1.986	0.159	2.72005
AEBP1	Q8IUX7	TMT	EMIF-AD MBD	FALSE	0.09 (0.87)	0 (0.97)	0.05 (0.74)	0.19 (0.93)	0.03 (0.92)	0.12 (0.84)	0.247	0.619	0.007	0.933	0.033	0.856	0.812	0.367	0.124	0.725	0.247	0.619	9.79426
AGT	P01019	TMT	EMIF-AD MBD	FALSE	0.12 (0.83)	0.15 (1.03)	0.08 (0.77)	0.15 (0.72)	-0.11 (0.94)	0.24 (0.74)	0.612	0.434	0.748	0.387	0.043	0.835	0.855	0.355	0.71	0.399	2.578	0.108	8.84791
AHSG	P02765	TMT	EMIF-AD MBD	FALSE	-0.11 (1.09)	-0.22 (1.2)	-0.08 (0.94)	-0.07 (1.19)	0.1 (1.07)	-0.22 (1.09)	0.522	0.47	1.264	0.261	0.233	0.63	0.074	0.785	0.76	0.383	2.367	0.124	6.99904
AMBP	P02760	TMT	EMIF-AD MBD	FALSE	0.01 (0.86)	-0.14 (0.95)	0.02 (0.8)	0.12 (0.87)	0.18 (0.91)	-0.07 (0.83)	0	0.985	0.461	0.497	0.018	0.892	0.536	0.464	1.16	0.281	0.372	0.542	5.20919
ANG	P03950	TMT	EMIF-AD MBD	FALSE	0 (1.07)	-0.14 (1.19)	-0.1 (1.1)	0.21 (0.91)	0.08 (1.34)	-0.04 (0.91)	0.001	0.98	0.312	0.576	0.5	0.48	1.381	0.24	1.997	0.158	0.757	0.384	8.80808
APOA4	P06727	TMT	EMIF-AD MBD	FALSE	-0.01 (0.85)	-0.04 (0.88)	-0.02 (0.82)	0.02 (0.87)	0.18 (0.84)	-0.1 (0.84)	0.075	0.785	0.015	0.903	0.004	0.951	0.227	0.634	2.4	0.121	0.279	0.597	5.82679
APOB	P04114	TMT	EMIF-AD MBD	FALSE	0.04 (0.88)	0.09 (1.01)	-0.02 (0.74)	0.06 (0.93)	0.07 (0.93)	0.02 (0.85)	0.95	0.33	0.666	0.415	0.473	0.492	0.773	0.379	0.982	0.322	0.633	0.426	2.77703
APOC3	P02656	TMT	EMIF-AD MBD	FALSE	-0.06 (0.92)	0.16 (0.97)	-0.15 (0.85)	-0.1 (0.94)	0.02 (1.07)	-0.09 (0.83)	0.017	0.898	1.034	0.309	0.713	0.399	0.025	0.874	0.285	0.593	0.248	0.619	8.81105
APOF	Q13790	TMT	EMIF-AD MBD	FALSE	0.08 (0.87)	0.01 (0.9)	0.08 (0.81)	0.13 (0.92)	0.24 (0.89)	0 (0.84)	0.2	0.655	0.123	0.725	0.073	0.787	1.057	0.304	1.733	0.188	0.021	0.886	0.201433
ARSA	P15289	TMT	EMIF-AD MBD	FALSE	0.03 (0.91)	0.07 (0.97)	0.08 (0.83)	-0.05 (0.96)	-0.01 (0.94)	0.05 (0.9)	0.051	0.821	0.159	0.69	0.346	0.557	0.195	0.659	0.055	0.815	0.033	0.855	3.23019
ATP6AP2	O75787	TMT	EMIF-AD MBD	FALSE	0.07 (1.02)	0.27 (0.98)	0.11 (1)	-0.12 (1.04)	-0.23 (1.01)	0.22 (0.99)	0.276	0.599	2.524	0.112	0.596	0.44	0.779	0.377	1.807	0.179	2.367	0.124	8.84763
ATRN	O75882	TMT	EMIF-AD MBD	FALSE	0.04 (1.05)	0.06 (1.23)	0.01 (1.02)	0.07 (0.94)	-0.03 (1)	0.07 (1.08)	0	0.987	0.021	0.884	0.009	0.924	0.033	0.855	0.005	0.945	0.004	0.949	3.55905
BCHE	P06276	TMT	EMIF-AD MBD	FALSE	-0.04 (1.19)	0.16 (1.41)	-0.04 (1.11)	-0.18 (1.1)	0.11 (1.48)	-0.11 (1.01)	0.752	0.386	0.159	0.69	0.418	0.518	1.002	0.317	0.002	0.962	1.439	0.23	13.9436
BGN	P21810	TMT	EMIF-AD MBD	FALSE	0.01 (1.08)	-0.01 (1.12)	0.13 (0.98)	-0.11 (1.17)	-0.05 (1.14)	0.04 (1.06)	0.08	0.777	0.001	0.974	1.238	0.266	0.309	0.578	0.004	0.951	0.191	0.662	7.22191
C2orf40	Q9H1Z8	TMT	EMIF-AD MBD	FALSE	-0.21 (1.12)	-0.2 (1.31)	-0.23 (0.97)	-0.19 (1.15)	-0.1 (1.18)	-0.27 (1.09)	1.737	0.187	0.508	0.476	2.69	0.101	0.49	0.484	0.17	0.68	2.637	0.104	14.1187
C3	P01024	TMT	EMIF-AD MBD	FALSE	-0.16 (0.91)	-0.24 (0.98)	-0.1 (0.84)	-0.17 (0.94)	-0.07 (0.89)	-0.2 (0.92)	1.296	0.255	1.797	0.18	0.532	0.466	0.645	0.422	0.071	0.789	2.117	0.146	3.9095
C4BPA	P04003	TMT	EMIF-AD MBD	FALSE	-0.04 (0.79)	-0.03 (0.88)	-0.06 (0.68)	-0.03 (0.85)	0.03 (0.85)	-0.08 (0.76)	0	0.989	0.001	0.981	0.007	0.935	0.002	0.968	0.212	0.645	0.064	0.801	4.87806
C5	P01031	TMT	EMIF-AD MBD	FALSE	-0.02 (0.82)	-0.07 (0.92)	-0.04 (0.78)	0.04 (0.8)	0.24 (0.8)	-0.16 (0.79)	0.023	0.879	0.204	0.651	0.135	0.713	0.169	0.681	2.331	0.127	1.248	0.264	2.04921
C8G	P07360	TMT	EMIF-AD MBD	FALSE	-0.07 (0.88)	-0.17 (0.82)	-0.08 (0.85)	0.02 (0.94)	0.17 (0.78)	-0.19 (0.9)	0.224	0.636	0.983	0.322	0.288	0.592	0.073	0.787	1.027	0.311	1.61	0.204	6.11788
CCL14	Q16627	TMT	EMIF-AD MBD	FALSE	0.09 (1.05)	0.04 (1.06)	0.06 (1.07)	0.17 (1.02)	0.14 (1.1)	0.07 (1.03)	0.328	0.567	0.113	0.737	0.203	0.652	0.332	0.564	0.769	0.38	0.086	0.769	10.0109
CDH5	P33151	TMT	EMIF-AD MBD	FALSE	-0.06 (0.9)	-0.14 (0.97)	0 (0.89)	-0.07 (0.87)	-0.03 (0.91)	-0.08 (0.9)	0.3	0.584	1.026	0.311	0.026	0.872	0.095	0.758	0.025	0.874	0.465	0.495	6.45238
CFH	P08603	TMT	EMIF-AD MBD	FALSE	0.01 (1.01)	-0.16 (1.02)	0.05 (1.01)	0.08 (0.99)	0.01 (0.85)	0.01 (1.08)	0.101	0.751	2.126	0.145	0.058	0.809	0.018	0.894	0.078	0.78	0.378	0.539	6.62197
CFHR1	Q03591	TMT	EMIF-AD MBD	FALSE	-0.03 (0.92)	-0.06 (0.88)	-0.03 (0.84)	0 (1.03)	0.12 (0.89)	-0.1 (0.92)	0.113	0.737	0.247	0.619	0.28	0.597	0.038	0.845	0.751	0.386	0.974	0.324	3.97263
CHRDL1	Q9BU40	TMT	EMIF-AD MBD	FALSE	0.04 (1.11)	-0.01 (1.13)	0 (1.09)	0.13 (1.12)	-0.02 (1.19)	0.07 (1.07)	0.075	0.784	0.048	0.827	0.008	0.927	0.332	0.564	0.16	0.689	0.023	0.879	9.00447
CLEC11A	Q9Y240	TMT	EMIF-AD MBD	FALSE	0.03 (0.79)	-0.15 (0.72)	0.01 (0.8)	0.19 (0.79)	-0.05 (0.66)	0.07 (0.84)	0.158	0.691	2.17	0.141	0.192	0.661	0.516	0.472	0.982	0.322	0	0.983	6.99238
CLN5	O75503	TMT	EMIF-AD MBD	FALSE	-0.01 (1.09)	0.23 (1.3)	-0.1 (1.04)	-0.06 (0.97)	0.08 (1.23)	-0.05 (1.02)	0.025	0.875	1.949	0.163	0.731	0.393	0.264	0.607	0.287	0.592	0.291	0.59	15.8114
CLSTN2	Q9H4D0	TMT	EMIF-AD MBD	FALSE	0.04 (0.86)	0.2 (0.92)	0.02 (0.75)	-0.05 (0.94)	-0.2 (0.98)	0.17 (0.77)	0.137	0.711	1.039	0.308	0.02	0.887	0.009	0.926	1.882	0.17	1.78	0.182	4.20726
CNTNAP4	Q9C0A0	TMT	EMIF-AD MBD	FALSE	0.03 (0.89)	0.08 (0.93)	0.04 (0.84)	-0.01 (0.93)	-0.28 (1.01)	0.19 (0.78)	0.009	0.923	0.162	0.687	0	0.992	0.006	0.938	2.624	0.105	1.197	0.274	2.73997
COL1A1	P02452	TMT	EMIF-AD MBD	FALSE	0.01 (0.89)	-0.03 (0.99)	-0.01 (0.86)	0.06 (0.85)	-0.11 (0.91)	0.07 (0.88)	0.009	0.924	0.001	0.976	0.026	0.873	0	0.984	0.267	0.605	0.029	0.864	6.33113
COL1A2	P08123	TMT	EMIF-AD MBD	FALSE	-0.05 (0.89)	-0.02 (0.99)	-0.1 (0.87)	-0.01 (0.84)	-0.08 (0.91)	-0.03 (0.88)	0.28	0.597	0.006	0.937	0.598	0.439	0.195	0.659	0.056	0.813	0.373	0.542	3.87891
COL3A1	P02461	TMT	EMIF-AD MBD	FALSE	-0.05 (0.88)	0.02 (0.97)	-0.08 (0.85)	-0.07 (0.84)	-0.1 (0.86)	-0.03 (0.89)	0.271	0.603	0.077	0.781	0.364	0.547	0.592	0.442	0.207	0.649	0.22	0.639	3.19147
CPE	P16870	TMT	EMIF-AD MBD	FALSE	0.05 (0.85)	0.14 (0.87)	-0.01 (0.79)	0.06 (0.89)	-0.22 (0.92)	0.19 (0.77)	0.078	0.779	0.611	0.434	0.122	0.727	0.189	0.664	1.807	0.179	1.417	0.234	2.17928
CPN2	P22792	TMT	EMIF-AD MBD	FALSE	-0.01 (0.87)	-0.03 (1.04)	-0.09 (0.74)	0.11 (0.87)	0.15 (0.95)	-0.09 (0.81)	0.019	0.891	0.043	0.835	0.274	0.601	1.149	0.284	1.561	0.212	0.296	0.586	3.33883
CPQ	Q9Y646	TMT	EMIF-AD MBD	FALSE	-0.01 (0.84)	0.04 (0.91)	-0.03 (0.83)	-0.02 (0.8)	-0.12 (0.88)	0.05 (0.81)	0.014	0.907	0.062	0.804	0.041	0.84	0.06	0.806	0.325	0.568	0.029	0.864	3.03446
CPVL	Q9H3G5	TMT	EMIF-AD MBD	FALSE	-0.05 (1.09)	0.16 (1.16)	-0.06 (0.9)	-0.19 (1.22)	0.09 (1.3)	-0.12 (0.96)	0.001	0.972	0.974	0.324	0.056	0.813	0.356	0.551	1.476	0.224	0.589	0.443	7.57502
CSPG4	Q6UVK1	TMT	EMIF-AD MBD	FALSE	0 (1.03)	-0.11 (1.02)	0.04 (1)	0.05 (1.07)	-0.21 (1.05)	0.11 (1)	0.002	0.963	0.578	0.447	0.362	0.548	0.001	0.972	1.22	0.269	0.516	0.473	8.06228
CTSF	Q9UBX1	TMT	EMIF-AD MBD	FALSE	0 (0.82)	-0.01 (0.93)	-0.07 (0.84)	0.1 (0.73)	-0.14 (0.88)	0.07 (0.79)	0.038	0.845	0.021	0.884	0.61	0.435	0.09	0.765	0.693	0.405	0.046	0.831	10.8389
CTSH	P09668	TMT	EMIF-AD MBD	FALSE	0.02 (1.2)	0.26 (1.06)	-0.05 (1.27)	-0.09 (1.21)	-0.23 (1.33)	0.14 (1.11)	0.411	0.521	2.003	0.157	0.096	0.756	0.002	0.965	0.866	0.352	2.126	0.145	10.812
CTSK	P43235	TMT	EMIF-AD MBD	FALSE	0.1 (0.89)	0.13 (1.02)	0.1 (0.82)	0.08 (0.89)	-0.19 (0.96)	0.25 (0.82)	0.291	0.59	0.723	0.395	0.043	0.836	0.135	0.714	1.365	0.243	2.114	0.146	9.05629
CTSL	P07711	TMT	EMIF-AD MBD	FALSE	0.09 (0.91)	0.15 (1.05)	0.08 (0.85)	0.05 (0.89)	-0.18 (0.99)	0.23 (0.84)	0.202	0.653	0.991	0.319	0.02	0.889	0.013	0.908	1.243	0.265	1.678	0.195	7.5103
CTSL3P	Q5NE16	TMT	EMIF-AD MBD	FALSE	0.1 (0.89)	0.13 (1.02)	0.1 (0.82)	0.08 (0.89)	-0.19 (0.96)	0.25 (0.82)	0.291	0.59	0.723	0.395	0.043	0.836	0.135	0.714	1.365	0.243	2.114	0.146	9.05629
CTSO	P43234	TMT	EMIF-AD MBD	FALSE	0.1 (0.91)	0.08 (0.98)	0.07 (0.85)	0.14 (0.94)	-0.13 (0.91)	0.22 (0.9)	0.737	0.391	0.3	0.584	0.269	0.604	1.012	0.314	0.402	0.526	2.53	0.112	7.70293
CTSV	O060911	TMT	EMIF-AD MBD	FALSE	0.1 (0.89)	0.13 (1.02)	0.1 (0.82)	0.08 (0.89)	-0.19 (0.96)	0.25 (0.82)	0.291	0.59	0.723	0.395	0.043	0.836	0.135	0.714	1.365	0.243	2.114	0.146	9.05629
CTSZ	Q9UBR2	TMT	EMIF-AD MBD	FALSE	0.05 (0.95)	0.22 (1.09)	-0.05 (0.9)	0.04 (0.89)	0.1 (1.05)	0.02 (0.9)	0.034	0.853	1.785	0.182	0.418	0.518	0.011	0.915	0.316	0.574	0.005	0.945	4.30101
CXCL12	P48061	TMT	EMIF-AD MBD	FALSE	-0.05 (1.4)	-0.28 (1.44)	-0.01 (1.43)	0.06 (1.34)	-0.2 (1.53)	0.02 (1.33)	0.234	0.628	2.517	0.113	0.001	0.98	0.007	0.933	0.534	0.465	0.065	0.799	18.2981
DDR1	Q08345	TMT	EMIF-AD MBD	FALSE	0 (0.94)	0.03 (1.18)	-0.01 (0.78)	-0.01 (0.95)	-0.17 (1.05)	0.09 (0.88)	0	0.998	0.09	0.764	0.038	0.845	0	0.991	0.965	0.326	0.34	0.56	7.54476
DOCK10	Q96BY6	TMT	EMIF-AD MBD	FALSE	0.09 (1.06)	0 (0.98)	0.05 (1.1)	0.2 (1.08)	0.22 (1.2)	0.02 (0.98)	0.181	0.67	0.109	0.742	0.07	0.792	0.935	0.333	1.325	0.25	0.006	0.939	13.3121
EFEMP2	O95967	TMT	EMIF-AD MBD	FALSE	0.03 (0.93)	0.03 (1.14)	0.07 (0.84)	-0.02 (0.86)	-0.21 (1.05)	0.15 (0.83)	0.08	0.777	0.413	0.521	0.301	0.583	0.208	0.648	0.736	0.391	0.824	0.364	5.19156
ENPP2	Q13822	TMT	EMIF-AD MBD	FALSE	0.02 (0.98)	0.22 (1.17)	-0.09 (0.91)	0.01 (0.91)	0.3 (1.14)	-0.12 (0.86)	0.071	0.79	0.767	0.381	1.066	0.302	0.026	0.872	2.63	0.105	1.782	0.182	6.38481
F10	P00742	TMT	EMIF-AD MBD	FALSE	0.14 (1.17)	-0.16 (1.21)	0.16 (1.1)	0.34 (1.19)	0.1 (1.21)	0.16 (1.15)	0.225	0.635	2.558	0.11	0.697	0.404	2.08	0.149	0.035	0.851	0.314	0.575	15.3489
FBLN1	P23142	TMT	EMIF-AD MBD	FALSE	0.14 (0.8)	0.17 (0.98)	0.12 (0.74)	0.15 (0.75)	0.04 (0.88)	0.2 (0.76)	0.851	0.356	1.532	0.216	0.172	0.678	0.531	0.466	0.098	0.754	1.257	0.262	3.8378
FBN1	P35555	TMT	EMIF-AD MBD	FALSE	-0.06 (0.9)	-0.08 (1.01)	-0.03 (0.89)	-0.09 (0.84)	0.01 (0.95)	-0.1 (0.87)	0.294	0.588	0	0.983	0.097	0.755	0.827	0.363	0.37	0.543	1.271	0.26	5.92512
FCGBP	Q9Y6R7	TMT	EMIF-AD MBD	FALSE	-0.01 (0.79)	-0.05 (0.74)	-0.06 (0.81)	0.07 (0.81)	0 (0.8)	-0.01 (0.79)	0.131	0.717	0.012	0.911	0.011	0.916	0.779	0.377	0.122	0.726	0.094	0.759	2.33668
FGA	P02671	TMT	EMIF-AD MBD	FALSE	0.02 (0.83)	-0.03 (0.89)	-0.03 (0.82)	0.1 (0.81)	0.1 (0.9)	-0.02 (0.8)	0.066	0.797	0	0.983	0.018	0.893	0.6	0.439	0.67	0.413	0.014	0.906	2.53995
FGB	P02675	TMT	EMIF-AD MBD	FALSE	0 (0.84)	-0.06 (0.91)	-0.04 (0.85)	0.1 (0.77)	0.07 (0.91)	-0.03 (0.8)	0.02	0.887	0.039	0.844	0.075	0.784	0.634	0.426	0.463	0.496	0.041	0.84	5.32054
FGG	P02679	TMT	EMIF-AD MBD	FALSE	0.02 (0.87)	-0.02 (0.94)	-0.06 (0.9)	0.12 (0.8)	0.06 (0.95)	-0.01 (0.83)	0.059	0.809	0.007	0.935	0.133	0.715	0.837	0.36	0.389	0.533	0.001	0.98	1.97997
FGL2	Q14314	TMT	EMIF-AD MBD	FALSE	0.03 (0.95)	-0.04 (1.18)	0.03 (0.88)	0.08 (0.84)	-0.11 (1)	0.1 (0.92)	0.217	0.641	0.195	0.659	0.155	0.694	0.095	0.758	0.109	0.741	0.732	0.392	6.3189
FRMPD1	Q5SYB0	TMT	EMIF-AD MBD	FALSE	0.13 (0.92)	0.12 (1.16)	0.15 (0.69)	0.12 (0.96)	0.1 (1.01)	0.15 (0.87)	0.987	0.321	1.872	0.171	0.221	0.638	0.534	0.465	0.637	0.425	0.876	0.349	8.76645
FSTL1	Q12841	TMT	EMIF-AD MBD	FALSE	0.04 (0.87)	0.1 (0.99)	0.02 (0.77)	0.02 (0.88)	0.1 (0.93)	0.02 (0.84)	0.091	0.763	0.687	0.407	0.02	0.889	0.01	0.919	0.85	0.357	0.014	0.907	1.78427
FUCA1	P04066	TMT	EMIF-AD MBD	FALSE	-0.01 (1.06)	0.13 (1.06)	-0.06 (1.03)	-0.06 (1.1)	-0.18 (1.03)	0.07 (1.07)	0.109	0.742	1.278	0.258	0	1	0.014	0.907	0.754	0.385	0.96	0.327	3.69251
GGH	Q92820	TMT	EMIF-AD MBD	FALSE	0 (0.93)	0.13 (1.02)	-0.05 (0.87)	-0.04 (0.95)	-0.05 (1.01)	0.02 (0.89)	0.004	0.95	0.836	0.361	0.115	0.734	0.037	0.847	0.062	0.803	0.056	0.813	1.23143
GLDN	Q6ZMI3	TMT	EMIF-AD MBD	FALSE	0.08 (0.92)	0.17 (1.02)	0.06 (0.86)	0.04 (0.92)	0.01 (0.98)	0.12 (0.89)	0.309	0.578	0.342	0.559	0.173	0.677	0.145	0.704	0.004	0.949	0.562	0.453	4.13319
GPX3	P22352	TMT	EMIF-AD MBD	FALSE	-0.03 (0.98)	0.05 (0.89)	0 (0.94)	-0.13 (1.08)	-0.02 (0.98)	-0.04 (0.98)	0.003	0.957	0.149	0.7	0.021	0.886	0.35	0.554	0.199	0.655	0.116	0.734	7.87968
HEXA	P06865	TMT	EMIF-AD MBD	FALSE	0.01 (0.8)	0.12 (0.97)	-0.09 (0.72)	0.04 (0.76)	0.04 (0.95)	0 (0.72)	0.253	0.615	2.484	0.115	0.255	0.614	0.256	0.613	0.676	0.411	0.051	0.82	22.0309
HEXB	P07686	TMT	EMIF-AD MBD	FALSE	-0.04 (0.94)	0.19 (1.09)	-0.15 (0.85)	-0.07 (0.9)	-0.01 (0.99)	-0.05 (0.91)	0.403	0.525	1.377	0.241	1.865	0.172	0.791	0.374	0.01	0.922	0.708	0.4	5.36229
HGFAC	Q04756	TMT	EMIF-AD MBD	FALSE	-0.03 (0.93)	-0.13 (1)	-0.06 (0.83)	0.08 (0.98)	0.16 (1.1)	-0.12 (0.82)	0.002	0.969	0.232	0.63	0.014	0.905	0.366	0.545	2.703	0.1	0.839	0.36	17.8497
HP	P00738	TMT	EMIF-AD MBD	FALSE	-0.07 (0.98)	-0.1 (0.97)	-0.14 (0.99)	0.03 (0.99)	0.01 (1.06)	-0.11 (0.94)	0.502	0.479	0.37	0.543	1.026	0.311	0.003	0.96	0.002	0.967	1.056	0.304	5.01982
HRG	P04196	TMT	EMIF-AD MBD	FALSE	-0.03 (0.95)	-0.13 (1)	-0.04 (0.86)	0.05 (1.01)	0.2 (0.91)	-0.15 (0.95)	0.014	0.906	0.317	0.573	0.053	0.819	0.18	0.671	1.821	0.177	0.929	0.335	10.6878
HSPA13	P48723	TMT	EMIF-AD MBD	FALSE	-0.09 (0.91)	-0.03 (0.9)	-0.14 (0.82)	-0.07 (1.03)	-0.21 (0.87)	-0.03 (0.93)	0.627	0.429	0.011	0.915	1.326	0.249	0.43	0.512	1.03	0.31	0.272	0.602	10.3458
IGF2	P01344	TMT	EMIF-AD MBD	FALSE	0.07 (0.81)	-0.02 (0.9)	0.03 (0.78)	0.17 (0.77)	0 (0.91)	0.1 (0.75)	0.533	0.466	0.053	0.817	0.143	0.705	1.234	0.267	0.314	0.575	0.494	0.482	4.94527
IGFBP3	P17936	TMT	EMIF-AD MBD	FALSE	0.09 (1.08)	-0.02 (1.04)	0.18 (1.07)	0.07 (1.13)	-0.1 (1.06)	0.19 (1.08)	1.017	0.313	0.068	0.794	2.463	0.117	0.166	0.684	0.08	0.777	2.546	0.111	9.24625
IGFBP5	P24593	TMT	EMIF-AD MBD	FALSE	0.2 (0.74)	0.15 (0.89)	0.24 (0.66)	0.2 (0.72)	0.13 (0.83)	0.24 (0.69)	1.41	0.235	0.607	0.436	1.792	0.181	0.46	0.498	0.459	0.498	1.644	0.2	2.5419
IGHA1	P01876	TMT	EMIF-AD MBD	FALSE	-0.03 (0.94)	0.17 (0.93)	-0.23 (0.97)	0.04 (0.89)	0.11 (0.82)	-0.11 (0.99)	0.006	0.94	1.197	0.274	1.961	0.161	0.282	0.595	0.639	0.424	0.334	0.563	3.15134
IGHG2	P01859	TMT	EMIF-AD MBD	FALSE	-0.08 (1.15)	0.02 (1.23)	-0.2 (1.25)	-0.02 (0.96)	0.25 (1.15)	-0.25 (1.12)	0.195	0.659	0	1	0.807	0.369	0.001	0.976	1.963	0.161	2.108	0.146	5.09528
IGHG4	P01861	TMT	EMIF-AD MBD	FALSE	0.04 (0.94)	0.08 (0.96)	-0.13 (0.87)	0.22 (0.99)	0.1 (0.87)	0.02 (0.98)	0.123	0.726	0.114	0.735	0.442	0.506	1.699	0.192	0.353	0.552	0.021	0.884	5.73748
IGHV1-69	P01742	TMT	EMIF-AD MBD	FALSE	-0.06 (1.05)	-0.21 (1.11)	0 (0.98)	-0.01 (1.1)	-0.01 (0.98)	-0.08 (1.09)	0.412	0.521	2.538	0.111	0	0.984	0.076	0.783	0.07	0.791	0.567	0.451	6.71245
IGHV3-49	A0A0A0MS15	TMT	EMIF-AD MBD	FALSE	-0.15 (1.01)	-0.09 (1)	-0.22 (1.01)	-0.11 (1.02)	-0.1 (1)	-0.17 (1.01)	1.142	0.285	0.499	0.48	2.112	0.146	0.108	0.743	0.293	0.588	1.427	0.232	7.71418
IGHV5-51	A0A0C4DH38	TMT	EMIF-AD MBD	FALSE	-0.07 (1.08)	-0.05 (1.13)	-0.18 (0.97)	0.06 (1.17)	0.14 (1.01)	-0.17 (1.1)	0.568	0.451	0.174	0.676	1.642	0.2	0	0.995	0.289	0.591	1.918	0.166	9.74047
IGHV6-1	A0A0B4J1U7	TMT	EMIF-AD MBD	FALSE	-0.07 (1.07)	0.09 (1.1)	-0.09 (1.03)	-0.16 (1.1)	0.16 (1.14)	-0.19 (1.02)	0.595	0.44	0.128	0.721	0.945	0.331	1.015	0.314	0.67	0.413	2.484	0.115	4.00604
IGKV1-13	P0DP09	TMT	EMIF-AD MBD	FALSE	-0.05 (1.04)	-0.14 (1.04)	-0.11 (0.92)	0.07 (1.16)	-0.11 (1.12)	-0.03 (1)	0.226	0.634	1.607	0.205	0.163	0.686	0.112	0.738	0.794	0.373	0.022	0.883	3.44936
IGKV1-33	P01594	TMT	EMIF-AD MBD	FALSE	-0.03 (0.97)	-0.01 (1.01)	-0.13 (0.93)	0.06 (0.99)	0.01 (0.96)	-0.06 (0.98)	0.164	0.686	0.07	0.791	0.846	0.358	0.084	0.772	0.015	0.904	0.252	0.616	6.45666
IGKV3D-20	A0A0C4DH25	TMT	EMIF-AD MBD	FALSE	-0.14 (1.08)	-0.06 (1.17)	-0.26 (1.04)	-0.05 (1.06)	0.06 (1)	-0.24 (1.11)	0.995	0.318	0.312	0.576	2.332	0.127	0.038	0.846	0.121	0.728	2.621	0.105	3.76233
IGLC1	P0CG04	TMT	EMIF-AD MBD	FALSE	-0.05 (1)	-0.12 (1.05)	-0.03 (0.99)	-0.02 (0.97)	0.16 (1.11)	-0.16 (0.92)	0.256	0.613	0.562	0.454	0.172	0.678	0.018	0.892	0.526	0.468	1.313	0.252	10.5034
IGLC7	A0M8Q6	TMT	EMIF-AD MBD	FALSE	-0.1 (0.89)	-0.11 (0.98)	-0.04 (0.83)	-0.17 (0.89)	-0.02 (0.87)	-0.14 (0.9)	0.932	0.334	0.555	0.456	0.182	0.67	1.453	0.228	0.111	0.739	1.372	0.242	5.85983
IGLL5	B9A064	TMT	EMIF-AD MBD	FALSE	-0.04 (1.02)	-0.12 (1.07)	-0.03 (1.02)	0.01 (0.98)	0.18 (1.12)	-0.15 (0.94)	0.185	0.668	0.536	0.464	0.173	0.677	0.001	0.973	0.639	0.424	1.168	0.28	8.40127
IGLV3-16	A0A075B6K0	TMT	EMIF-AD MBD	FALSE	-0.06 (0.99)	-0.11 (1.08)	-0.05 (0.97)	-0.03 (0.97)	-0.03 (0.93)	-0.07 (1.03)	0.286	0.593	0.429	0.512	0.188	0.664	0.064	0.8	0.201	0.654	0.243	0.622	2.47997
IGLV3-19	P01714	TMT	EMIF-AD MBD	FALSE	-0.02 (0.91)	-0.2 (0.95)	-0.05 (0.9)	0.14 (0.89)	0.07 (0.8)	-0.06 (0.96)	0.152	0.697	1.785	0.182	0.206	0.65	0.419	0.517	0.001	0.97	0.329	0.566	11.9267
IGLV3-9	A0A075B6K5	TMT	EMIF-AD MBD	FALSE	-0.16 (1.16)	-0.27 (1.11)	-0.12 (1.1)	-0.13 (1.27)	-0.08 (1.07)	-0.21 (1.2)	0.906	0.341	2.176	0.14	0.358	0.55	0.163	0.686	0.226	0.634	1.139	0.286	3.23965
ITIH1	P19827	TMT	EMIF-AD MBD	FALSE	-0.06 (0.79)	-0.12 (0.89)	-0.08 (0.66)	0 (0.85)	0.12 (0.82)	-0.16 (0.75)	0.226	0.634	0.568	0.451	0.47	0.493	0.06	0.806	0.507	0.477	1.197	0.274	4.15894
ITIH2	P19823	TMT	EMIF-AD MBD	FALSE	0.02 (0.82)	-0.09 (0.92)	0.01 (0.72)	0.1 (0.85)	0.13 (0.87)	-0.04 (0.79)	0.076	0.782	0.372	0.542	0.021	0.885	0.942	0.332	0.831	0.362	0.021	0.884	4.10545
ITIH4	Q14624	TMT	EMIF-AD MBD	FALSE	-0.07 (0.91)	-0.16 (0.96)	-0.06 (0.85)	-0.03 (0.95)	0.16 (0.94)	-0.19 (0.87)	0.346	0.556	1.402	0.236	0.123	0.725	0.003	0.956	1.083	0.298	2.097	0.148	3.16947
ITIH5	Q86UX2	TMT	EMIF-AD MBD	FALSE	0.01 (0.96)	0.07 (1.07)	-0.02 (0.85)	-0.01 (1)	-0.15 (1.04)	0.09 (0.91)	0.014	0.907	0.354	0.552	0.191	0.662	0.064	0.8	0.679	0.41	0.103	0.748	3.38006
JCHAIN	P01591	TMT	EMIF-AD MBD	FALSE	-0.08 (1)	0 (1.06)	-0.07 (0.98)	-0.14 (0.99)	0.04 (1.08)	-0.14 (0.96)	0.061	0.804	0.049	0.825	0.022	0.883	0.35	0.554	0.274	0.6	0.436	0.509	3.75471
KRT10	P13645	TMT	EMIF-AD MBD	FALSE	0.05 (1.13)	0.25 (1.14)	-0.13 (1.05)	0.11 (1.19)	0.22 (1.09)	-0.04 (1.14)	0.099	0.753	1.901	0.168	0.715	0.398	0.362	0.547	1.522	0.217	0.079	0.778	58.9433
KRT2	P35908	TMT	EMIF-AD MBD	FALSE	0.01 (1.16)	0.2 (1.12)	-0.18 (1.05)	0.09 (1.29)	0.2 (1.11)	-0.09 (1.18)	0.004	0.95	1.101	0.294	1.326	0.249	0.099	0.753	1.552	0.213	0.681	0.409	57.4833
KRT5	P13647	TMT	EMIF-AD MBD	FALSE	0.02 (1.1)	0.25 (1.11)	-0.15 (1.04)	0.06 (1.13)	0.14 (1.07)	-0.04 (1.11)	0.031	0.859	1.955	0.162	1.104	0.293	0.242	0.623	0.407	0.524	0.016	0.9	70.1468
LAMC1	P11047	TMT	EMIF-AD MBD	FALSE	0.14 (0.95)	0.12 (0.95)	0.24 (0.91)	0.05 (0.99)	-0.1 (0.93)	0.26 (0.94)	0.807	0.369	0.303	0.582	2.392	0.122	0.003	0.957	0.339	0.56	2.614	0.106	7.5808
LBP	P18428	TMT	EMIF-AD MBD	FALSE	0.02 (0.99)	0.02 (0.95)	-0.03 (0.96)	0.08 (1.07)	0.16 (1.04)	-0.05 (0.96)	0.034	0.854	0.04	0.842	0.275	0.6	0.098	0.754	0.209	0.648	0.281	0.596	10.0815
LCP1	P13796	TMT	EMIF-AD MBD	FALSE	-0.05 (0.75)	-0.26 (0.73)	0.01 (0.8)	0.01 (0.67)	-0.01 (0.84)	-0.08 (0.7)	0.126	0.722	1.955	0.162	0.868	0.352	0.803	0.37	0.198	0.657	0.058	0.809	4.97587
LGALS3BP	Q08380	TMT	EMIF-AD MBD	FALSE	0.13 (0.75)	0.18 (0.93)	0.15 (0.66)	0.06 (0.71)	0.08 (0.84)	0.15 (0.7)	0.096	0.756	1.24	0.266	0.05	0.823	0.159	0.69	0.114	0.736	0.058	0.81	2.5947
LTBP4	Q8N2S1	TMT	EMIF-AD MBD	FALSE	-0.04 (0.98)	-0.02 (1.11)	-0.06 (0.86)	-0.02 (1.01)	-0.09 (1.01)	-0.01 (0.96)	0.081	0.776	0.006	0.94	0.127	0.722	0.11	0.74	0.073	0.787	0.06	0.807	6.45252
MANBA	O00462	TMT	EMIF-AD MBD	FALSE	0.02 (0.88)	0.11 (0.97)	0.02 (0.78)	-0.05 (0.92)	-0.14 (1.01)	0.1 (0.79)	0	0.993	0.607	0.436	0.021	0.886	0.226	0.635	0.482	0.487	0.158	0.691	1.48513
METRNL	Q641Q3	TMT	EMIF-AD MBD	FALSE	0 (0.86)	-0.13 (0.82)	-0.07 (0.82)	0.17 (0.92)	0.1 (0.79)	-0.05 (0.89)	0.012	0.913	0.872	0.351	0.12	0.729	1.913	0.167	0.684	0.408	0.111	0.739	9.35435
NAGLU	P54802	TMT	EMIF-AD MBD	FALSE	0.1 (1.02)	0.11 (1.02)	0.06 (1.07)	0.14 (0.96)	0.2 (0.97)	0.05 (1.04)	0.531	0.466	0.375	0.54	0.144	0.704	0.648	0.421	0.905	0.341	0.221	0.638	11.38
NDST1	P52848	TMT	EMIF-AD MBD	FALSE	0.08 (0.84)	0.06 (0.67)	0.16 (0.94)	0.01 (0.83)	0.21 (1.06)	0.02 (0.7)	0.329	0.567	0.357	0.55	0.299	0.584	0.07	0.792	2.3	0.129	0.007	0.934	47.1676
NID1	P14543	TMT	EMIF-AD MBD	FALSE	0.2 (0.95)	0.17 (1.03)	0.17 (0.93)	0.26 (0.92)	0.13 (0.94)	0.24 (0.95)	2.401	0.121	1.377	0.241	1.323	0.25	2.046	0.153	0.985	0.321	2.588	0.108	6.1877
NID2	Q14112	TMT	EMIF-AD MBD	FALSE	-0.06 (1.05)	-0.14 (1.11)	-0.03 (0.94)	-0.04 (1.13)	0 (1.09)	-0.09 (1.03)	0.121	0.728	0.046	0.83	0.14	0.709	0.054	0.817	0.156	0.693	0.528	0.468	11.3556
NPDC1	Q9NQX5	TMT	EMIF-AD MBD	FALSE	-0.02 (1.07)	0.07 (0.94)	0.03 (1)	-0.15 (1.22)	-0.25 (1.06)	0.09 (1.06)	0.012	0.914	0.167	0.683	0.093	0.761	0.169	0.681	1.639	0.2	0.826	0.364	49.5776
NUCB1	Q02818	TMT	EMIF-AD MBD	FALSE	-0.03 (0.81)	0.02 (0.95)	-0.06 (0.76)	-0.04 (0.76)	-0.13 (0.91)	0.02 (0.75)	0.08	0.777	0.1	0.751	0.211	0.646	0.161	0.689	0.58	0.446	0.002	0.961	3.83308
NUCB2	P80303	TMT	EMIF-AD MBD	FALSE	-0.03 (0.97)	0.14 (1.12)	-0.11 (0.93)	-0.06 (0.92)	0.17 (1.06)	-0.13 (0.91)	0.232	0.63	0.327	0.568	0.783	0.376	0.35	0.554	0.656	0.418	1.346	0.246	4.12986
OAF	Q86UD1	TMT	EMIF-AD MBD	FALSE	0.08 (0.94)	-0.02 (1.06)	0.21 (0.81)	0.01 (0.99)	-0.17 (0.92)	0.21 (0.93)	0.326	0.568	0.001	0.976	2.286	0.131	0.108	0.743	0.996	0.318	1.955	0.162	5.91039
OGN	P20774	TMT	EMIF-AD MBD	FALSE	0.01 (0.77)	-0.11 (0.84)	0.06 (0.66)	0.03 (0.83)	-0.15 (0.82)	0.09 (0.73)	0.134	0.714	0.025	0.874	0.477	0.49	0.045	0.831	0.413	0.52	0.807	0.369	6.85529
ORM2	P19652	TMT	EMIF-AD MBD	FALSE	-0.05 (0.93)	-0.12 (0.99)	-0.08 (0.8)	0.04 (1.04)	0.2 (0.88)	-0.18 (0.94)	0.14	0.709	0.155	0.694	0.555	0.456	0.071	0.789	1.286	0.257	1.437	0.231	14.4886
P0DOX3	P0DOX3	TMT	EMIF-AD MBD	FALSE	-0.13 (0.89)	0.06 (1.02)	-0.19 (0.89)	-0.2 (0.76)	-0.03 (0.89)	-0.18 (0.88)	0.635	0.426	0.198	0.656	0.824	0.364	1.461	0.227	0	0.986	1.251	0.263	10.1959
P0DOX8	P0DOX8	TMT	EMIF-AD MBD	FALSE	-0.05 (1.02)	-0.12 (1.07)	-0.04 (1.02)	0 (0.98)	0.17 (1.12)	-0.16 (0.95)	0.191	0.662	0.499	0.48	0.234	0.628	0.005	0.943	0.653	0.419	1.203	0.273	8.27068
PGLYRP2	Q96PD5	TMT	EMIF-AD MBD	FALSE	-0.09 (0.98)	-0.26 (1.04)	-0.12 (0.89)	0.07 (1.02)	0.13 (0.99)	-0.21 (0.95)	0.199	0.656	0.974	0.324	0.668	0.414	0.417	0.518	1.867	0.172	2.07	0.15	4.758
PLOD1	Q02809	TMT	EMIF-AD MBD	FALSE	0.01 (0.9)	0.09 (0.95)	-0.03 (0.85)	-0.01 (0.94)	0.16 (1.03)	-0.07 (0.82)	0.167	0.683	0.051	0.822	0.682	0.409	0.045	0.831	1.484	0.223	1.686	0.194	6.46047
PPIB	P23284	TMT	EMIF-AD MBD	FALSE	-0.01 (0.98)	0.06 (1.11)	-0.11 (0.97)	0.05 (0.89)	-0.21 (1.18)	0.09 (0.85)	0.131	0.717	0.324	0.569	1.029	0.31	0.027	0.87	1.171	0.279	0.016	0.9	2.78981
PRCP	P42785	TMT	EMIF-AD MBD	FALSE	0.05 (0.89)	0.25 (1.04)	-0.01 (0.83)	-0.03 (0.82)	0.03 (0.98)	0.06 (0.84)	0.042	0.837	2.046	0.153	0.03	0.864	0.205	0.65	0.001	0.97	0.098	0.754	6.87482
PRELP	P51888	TMT	EMIF-AD MBD	FALSE	0.01 (0.93)	0 (1)	0.09 (0.87)	-0.07 (0.97)	-0.03 (0.91)	0.04 (0.95)	0.082	0.775	0.109	0.742	0.132	0.716	0.672	0.412	0.118	0.732	0.041	0.84	4.66788
PRG4	Q92954	TMT	EMIF-AD MBD	FALSE	-0.01 (1.08)	0.04 (0.94)	-0.04 (1.13)	0 (1.13)	0.24 (0.94)	-0.13 (1.13)	0.046	0.83	0.187	0.665	0.002	0.966	0.014	0.907	2.674	0.102	0.437	0.508	5.10822
PROC	P04070	TMT	EMIF-AD MBD	FALSE	-0.09 (1.09)	-0.08 (1.06)	-0.05 (1.06)	-0.13 (1.17)	-0.07 (1.1)	-0.09 (1.1)	1.278	0.258	0.734	0.392	0.815	0.367	0.945	0.331	0.487	0.485	1.415	0.234	11.3669
PROCR	Q9UNN8	TMT	EMIF-AD MBD	FALSE	0.03 (0.9)	0.17 (1.03)	0.04 (0.86)	-0.08 (0.84)	-0.08 (0.91)	0.09 (0.89)	0.001	0.971	0.621	0.431	0.009	0.923	0.183	0.669	0.502	0.479	0.221	0.638	2.00102
QSOX1	O00391	TMT	EMIF-AD MBD	FALSE	0.09 (0.91)	0.13 (0.89)	0.13 (0.89)	0 (0.95)	-0.21 (0.92)	0.23 (0.87)	0.326	0.568	0.745	0.388	0.391	0.532	0.002	0.969	1.565	0.211	2.395	0.122	4.36792
RARRES2	Q99969	TMT	EMIF-AD MBD	FALSE	0.03 (0.89)	-0.07 (0.99)	-0.06 (0.84)	0.19 (0.86)	-0.11 (0.95)	0.09 (0.85)	0.053	0.817	0.137	0.711	0.149	0.7	1.612	0.204	0.196	0.658	0.347	0.556	12.2166
RBP4	P02753	TMT	EMIF-AD MBD	FALSE	-0.05 (1.13)	-0.23 (1.12)	0.02 (1.07)	-0.01 (1.21)	0.1 (1.12)	-0.13 (1.14)	0.5	0.48	1.979	0.159	0.014	0.906	0.177	0.674	0.128	0.72	1.471	0.225	2.73707
SDF4	Q9BRK5	TMT	EMIF-AD MBD	FALSE	0.03 (0.87)	0.01 (0.95)	0.04 (0.85)	0.02 (0.85)	-0.18 (0.97)	0.13 (0.8)	0.119	0.73	0.1	0.751	0.099	0.753	0.043	0.835	0.85	0.357	1.067	0.302	6.4175
SEMA6A	Q9H2E6	TMT	EMIF-AD MBD	FALSE	-0.02 (0.96)	0.02 (0.98)	0.06 (0.75)	-0.14 (1.14)	-0.14 (1.01)	0.04 (0.93)	0.041	0.839	0.064	0.801	0.236	0.627	0.07	0.791	0.321	0.571	0.388	0.533	17.6264
SEMA7A	O75326	TMT	EMIF-AD MBD	FALSE	0.06 (0.87)	0.18 (0.92)	0.03 (0.8)	0.01 (0.9)	-0.21 (0.96)	0.2 (0.78)	0.246	0.62	1.013	0.314	0.025	0.874	0.038	0.846	1.361	0.243	1.935	0.164	2.36021
SERPINA5	P05154	TMT	EMIF-AD MBD	FALSE	-0.1 (0.84)	-0.18 (0.79)	-0.2 (0.8)	0.06 (0.91)	-0.03 (0.85)	-0.14 (0.84)	1.006	0.316	1.352	0.245	2.156	0.142	0.042	0.838	0.001	0.978	1.972	0.16	5.84087
SERPIND1	P05546	TMT	EMIF-AD MBD	FALSE	-0.04 (0.86)	-0.1 (0.95)	-0.13 (0.82)	0.12 (0.83)	0.05 (0.83)	-0.08 (0.87)	0.495	0.482	0.555	0.456	1.911	0.167	0.234	0.629	0.565	0.452	2.073	0.15	6.56418
SERPINF1	P36955	TMT	EMIF-AD MBD	FALSE	-0.01 (0.93)	0.11 (1.13)	0.01 (0.82)	-0.11 (0.9)	0.03 (1.1)	-0.03 (0.84)	0.126	0.723	0.694	0.405	0.282	0.596	0.806	0.369	0.043	0.835	0.392	0.531	2.55277
SERPING1	P05155	TMT	EMIF-AD MBD	FALSE	0.04 (0.9)	-0.02 (0.89)	0.02 (0.85)	0.1 (0.98)	-0.08 (0.83)	0.1 (0.94)	0	0.99	0.113	0.737	0.086	0.77	0.389	0.533	0.251	0.616	0.099	0.753	11.4029
SFRP4	Q6FHJ7	TMT	EMIF-AD MBD	FALSE	-0.05 (1.16)	0.07 (1.46)	-0.15 (1.07)	-0.01 (1.01)	0.08 (1.36)	-0.12 (1.04)	0.005	0.943	1.474	0.225	0.58	0.446	0.004	0.95	1.301	0.254	0.328	0.567	5.85537
SIAE	Q9HAT2	TMT	EMIF-AD MBD	FALSE	0.01 (1.03)	0.27 (1.24)	-0.13 (0.9)	-0.01 (0.98)	0.24 (1.18)	-0.11 (0.92)	0.001	0.977	2.683	0.101	1.005	0.316	0.01	0.921	2.232	0.135	0.706	0.401	3.94863
SNED1	Q8TER0	TMT	EMIF-AD MBD	FALSE	0.03 (1.01)	-0.21 (1.19)	0.08 (0.94)	0.16 (0.93)	-0.2 (1.15)	0.16 (0.91)	0.134	0.714	0.487	0.485	0.24	0.624	0.747	0.388	0.699	0.403	1.025	0.311	6.8305
SOD3	P08294	TMT	EMIF-AD MBD	FALSE	0.12 (0.89)	0.25 (1.01)	0.06 (0.84)	0.1 (0.86)	0.21 (0.98)	0.08 (0.84)	0.283	0.595	1.433	0.231	0	0.989	0.104	0.747	1.317	0.251	0.006	0.939	2.79605
SORL1	Q92673	TMT	EMIF-AD MBD	FALSE	0.12 (0.94)	0.13 (0.9)	0.03 (0.97)	0.22 (0.95)	0.05 (0.94)	0.16 (0.95)	0.881	0.348	0.73	0.393	0.084	0.772	1.466	0.226	0.142	0.706	1.226	0.268	12.9179
SPARC	P09486	TMT	EMIF-AD MBD	FALSE	-0.01 (0.98)	0.1 (1.08)	-0.11 (0.77)	0.04 (1.12)	0.02 (1.04)	-0.02 (0.96)	0.096	0.756	0.31	0.578	0.783	0.376	0.032	0.859	0.086	0.77	0.375	0.54	3.23745
THBS1	P07996	TMT	EMIF-AD MBD	FALSE	0.09 (0.95)	-0.07 (1)	0.14 (0.79)	0.15 (1.08)	-0.09 (1)	0.18 (0.91)	0.921	0.337	0.079	0.779	1.995	0.158	0.803	0.37	0.137	0.711	2.491	0.115	6.66106
THBS2	P35442	TMT	EMIF-AD MBD	FALSE	0.06 (0.88)	0.16 (0.95)	0.03 (0.82)	0.01 (0.89)	0.11 (1.03)	0.03 (0.79)	0.193	0.66	1.096	0.295	0	0.983	0.034	0.854	0.782	0.377	0.01	0.92	6.34911
TIMP1	P01033	TMT	EMIF-AD MBD	FALSE	0.14 (0.91)	0.06 (1.08)	0.19 (0.76)	0.14 (0.94)	0.12 (0.97)	0.15 (0.88)	1.415	0.234	0.399	0.528	2.147	0.143	0.433	0.511	1.282	0.258	1.033	0.309	1.18746
TIMP2	P16035	TMT	EMIF-AD MBD	FALSE	0.09 (0.85)	0.07 (1.02)	0.06 (0.79)	0.14 (0.79)	0.12 (0.94)	0.07 (0.8)	0.566	0.452	0.53	0.467	0.156	0.693	0.566	0.452	1.662	0.197	0.093	0.761	2.40361
TIMP4	Q99727	TMT	EMIF-AD MBD	FALSE	0.01 (0.89)	0.09 (0.96)	0.01 (0.86)	-0.04 (0.87)	-0.12 (0.93)	0.08 (0.86)	0.051	0.822	0.041	0.839	0.185	0.667	0.043	0.835	0.989	0.32	0.072	0.788	7.24958
TNXB	P22105	TMT	EMIF-AD MBD	FALSE	-0.03 (0.99)	-0.05 (1.17)	-0.08 (0.85)	0.04 (1.01)	-0.07 (1.03)	-0.01 (0.97)	0.217	0.642	0.037	0.847	0.762	0.383	0.001	0.972	0.137	0.711	0.194	0.659	4.07983
VIM	P08670	TMT	EMIF-AD MBD	FALSE	-0.06 (0.82)	-0.16 (0.89)	0.05 (0.8)	-0.11 (0.78)	-0.07 (0.76)	-0.05 (0.84)	0.06	0.807	1.574	0.21	0.799	0.371	0.346	0.556	0.215	0.643	0.005	0.942	7.35608
VWF	P04275	TMT	EMIF-AD MBD	FALSE	0.04 (1.17)	-0.01 (1.55)	0.17 (0.95)	-0.07 (1.09)	-0.21 (1.32)	0.18 (1.07)	0.138	0.71	0.317	0.573	1.928	0.165	0.056	0.813	2.596	0.107	2.186	0.139	4.80262
WFIKKN2	Q8TEU8	TMT	EMIF-AD MBD	FALSE	0.11 (0.85)	-0.05 (1.03)	0.18 (0.73)	0.14 (0.82)	-0.07 (0.91)	0.2 (0.8)	0.738	0.39	0.014	0.905	1.386	0.239	0.634	0.426	0.051	0.821	1.823	0.177	4.86916
AGRP	O00253	RBM	ADNI	TRUE	0.21 (0.99)	0 (1.05)	0.31 (0.92)	0.16 (1.08)	0.18 (1.04)	0.23 (0.97)	1.66	0.198	0.017	0.896	3.128	0.077	0.476	0.49	0.923	0.337	1.821	0.177
NCAN	O14594	MRM	ADNI	TRUE	0.02 (1.42)	0.05 (1.28)	0.22 (1.41)	-0.33 (1.47)	-0.82 (1.25)	0.62 (1.22)	0.078	0.78	0.48	0.489	0.876	0.349	1.192	0.275	13.244	<.001	10.175	0.001
ANGPT2	O15123	RBM	ADNI	TRUE	0.15 (1.13)	0.07 (1.04)	0.25 (1.18)	0.03 (1.1)	-0.26 (1.1)	0.45 (1.06)	1.531	0.216	0.257	0.612	2.215	0.137	0.556	0.456	1.715	0.19	8.863	0.003
VGF	O15240	MRM	ADNI	TRUE	-0.29 (1.43)	-0.03 (1.27)	-0.11 (1.38)	-0.74 (1.52)	-1.11 (1.27)	0.29 (1.25)	1.627	0.202	0	0.984	0.282	0.595	6.859	0.009	21.88	<.001	2.163	0.141
NCAM2	O15394	MRM	ADNI	TRUE	0.21 (1.33)	0.24 (1.31)	0.3 (1.35)	0.04 (1.33)	-0.56 (1.2)	0.75 (1.15)	1.775	0.183	2.124	0.145	2.385	0.122	0.112	0.738	6.634	0.01	16.66	<.001
KLK10	O43240	MRM	ADNI	TRUE	0.2 (0.98)	0.1 (0.87)	0.15 (1.06)	0.35 (0.89)	-0.03 (0.88)	0.37 (1.01)	1.652	0.199	0.146	0.702	1.005	0.316	2.839	0.092	0.114	0.736	5.386	0.02
COCH	O43405	MRM	ADNI	TRUE	0.02 (0.83)	-0.11 (0.87)	0.05 (0.82)	0.05 (0.82)	-0.34 (0.82)	0.28 (0.74)	0.15	0.699	0.158	0.691	0.232	0.63	0.301	0.583	4.025	0.045	4.549	0.033
B4GAT1	O43505	MRM	ADNI	TRUE	0.05 (1.35)	0.07 (1.37)	0.18 (1.31)	-0.17 (1.4)	-0.74 (1.25)	0.61 (1.12)	0.405	0.525	0.347	0.556	1.507	0.22	0.268	0.605	10.8	0.001	12.23	<.001
CUTA	O60888	MRM	ADNI	TRUE	-0.1 (1.44)	0 (1.47)	-0.05 (1.49)	-0.24 (1.37)	-0.89 (1.4)	0.46 (1.19)	0.017	0.895	0.465	0.495	0.064	0.801	1.326	0.249	12.166	<.001	5.826	0.016
TNFRSF21	O75509	MRM	ADNI	TRUE	0.16 (1.34)	0.25 (1.33)	0.33 (1.28)	-0.18 (1.4)	-0.65 (1.19)	0.73 (1.13)	0.773	0.379	2.005	0.157	1.968	0.161	0.406	0.524	10.504	0.001	14.853	<.001
ADGRL1	O94910	MRM	ADNI	TRUE	-0.14 (1.47)	-0.07 (1.51)	0.03 (1.45)	-0.48 (1.47)	-0.96 (1.37)	0.44 (1.25)	0.036	0.849	0.3	0.584	0.172	0.678	2.162	0.141	15.616	<.001	7.128	0.008
CLSTN1	O94985	MRM	ADNI	TRUE	0.06 (1.26)	0.06 (1.35)	0.22 (1.17)	-0.2 (1.34)	-0.72 (1.19)	0.63 (0.99)	0.486	0.486	0.267	0.605	1.83	0.176	0.249	0.618	11.101	0.001	13.177	<.001
PAPLN	O95428	MRM	ADNI	TRUE	0.07 (1.16)	-0.03 (1.11)	0.2 (1.16)	-0.09 (1.16)	-0.37 (1.13)	0.39 (1.07)	0.655	0.418	0.027	0.869	1.915	0.166	0.001	0.975	2.505	0.113	6.217	0.013
NPTXR	O95502	MRM	ADNI	TRUE	-0.39 (1.42)	-0.03 (1.16)	-0.23 (1.41)	-0.85 (1.45)	-1.11 (1.39)	0.12 (1.2)	1.819	0.177	0.047	0.828	0.24	0.624	8.985	0.003	18.66	<.001	1.174	0.279
IL18BP	O95998	MRM	ADNI	TRUE	0.17 (1.3)	0.31 (1.23)	0.23 (1.31)	0.01 (1.31)	-0.42 (1.24)	0.6 (1.16)	0.997	0.318	2.094	0.148	0.799	0.371	0.187	0.666	4.665	0.031	10.443	0.001
SOD1	P00441	MRM	ADNI	TRUE	0.21 (1.3)	0.19 (1.35)	0.34 (1.28)	-0.01 (1.3)	-0.63 (1.1)	0.8 (1.09)	2.145	0.143	2.154	0.142	3	0.083	0.158	0.691	7.029	0.008	18.932	<.001
GOT2	P00505	MRM	ADNI	TRUE	0.38 (1.29)	0.2 (1.39)	0.53 (1.3)	0.23 (1.22)	-0.4 (1.25)	0.93 (1.01)	4.859	0.027	0.924	0.336	7.274	0.007	1.499	0.221	2.505	0.113	22.432	<.001
SERPINA1	P01009	MRM	ADNI	TRUE	0.16 (0.85)	0 (0.43)	0.17 (0.85)	0.22 (1)	0.01 (0.91)	0.26 (0.79)	3.889	0.049	0.096	0.756	5.517	0.019	2.332	0.127	0.41	0.522	7.23	0.007
TIMP1	P01033	MRM, RBM	ADNI	TRUE	-0.13 (1.21)	-0.31 (0.82)	-0.19 (1.19)	0.06 (1.38)	-0.38 (1.1)	0.05 (1.25)	1.346	0.246	2.667	0.102	1.785	0.182	0.007	0.935	6.352	0.012	0.001	0.974
TGFA	P01135	RBM	ADNI	TRUE	-0.21 (1.45)	0.14 (1.1)	-0.23 (1.41)	-0.37 (1.65)	-0.82 (1.58)	0.22 (1.18)	0.002	0.967	0.361	0.548	0.03	0.862	0.046	0.83	6.964	0.008	3.694	0.055
TGFB1	P01137	MRM	ADNI	TRUE	-0.01 (3.05)	-1.2 (7.16)	0.28 (1.12)	0.13 (0.9)	-0.54 (4.54)	0.36 (0.98)	2.656	0.103	0.18	0.672	3.326	0.068	1.79	0.181	0	0.984	6.788	0.009
NGF	P01138	MRM	ADNI	TRUE	-0.26 (2.99)	-0.03 (1.23)	-0.36 (3.91)	-0.22 (1.56)	-0.75 (3.13)	0.08 (2.85)	0.062	0.803	0.031	0.861	0.383	0.536	0.027	0.87	4.126	0.042	3.724	0.054
PDYN	P01213	MRM	ADNI	TRUE	-0.15 (1.12)	-0.02 (0.88)	-0.05 (1.1)	-0.4 (1.24)	-0.76 (1.1)	0.28 (0.92)	0.565	0.452	0.018	0.893	0.003	0.955	4.027	0.045	13.539	<.001	2.439	0.118
FSHB	P01225	RBM	ADNI	TRUE	-0.12 (1.1)	-0.32 (1.19)	-0.09 (1.06)	-0.07 (1.12)	-0.32 (1.1)	0.02 (1.08)	0.628	0.428	1.392	0.238	0.371	0.542	0.227	0.633	3.183	0.074	0.005	0.945
PRL	P01236	RBM	ADNI	TRUE	0.27 (1.02)	0.05 (0.85)	0.19 (0.96)	0.51 (1.15)	0.13 (0.96)	0.36 (1.05)	2.147	0.143	0.021	0.885	1.254	0.263	4.552	0.033	0.374	0.541	3.595	0.058
PPY	P01298	RBM	ADNI	TRUE	0.24 (1.27)	-0.15 (1.19)	0.22 (1.25)	0.48 (1.3)	0.13 (1.27)	0.32 (1.27)	1.958	0.162	0.103	0.748	1.177	0.278	5.271	0.022	0.757	0.384	2.544	0.111
APOE	P02649	MRM, RBM	ADNI	TRUE	0.16 (1.31)	0.14 (1.38)	0.3 (1.3)	-0.07 (1.27)	-0.51 (1.19)	0.63 (1.18)	1.212	0.271	0.385	0.535	3.058	0.08	0.007	0.935	5.517	0.019	12.524	<.001
FGA	P02671	RBM	ADNI	TRUE	0.43 (1.05)	0.39 (1.07)	0.42 (1.07)	0.47 (1.03)	0.25 (1.18)	0.56 (0.93)	7.121	0.008	3.797	0.051	6.091	0.014	4.88	0.027	1.853	0.173	10.668	0.001
CRP	P02741	MRM, RBM	ADNI	TRUE	-0.45 (1.25)	-0.35 (1.45)	-0.44 (1.02)	-0.54 (1.47)	-0.33 (1.17)	-0.55 (1.29)	6.907	0.009	0.701	0.402	6.371	0.012	7.261	0.007	3.403	0.065	8.048	0.005
C1QB	P02746	MRM	ADNI	TRUE	-0.02 (1.02)	-0.04 (0.96)	0.06 (1)	-0.14 (1.07)	-0.26 (1.01)	0.15 (0.99)	0.276	0.599	0.116	0.733	0.094	0.759	0.536	0.464	4.313	0.038	0.517	0.472
TTR	P02766	MRM	ADNI	TRUE	0.22 (0.67)	-0.03 (0.58)	0.24 (0.63)	0.33 (0.76)	0.3 (0.67)	0.17 (0.67)	1.357	0.244	0.312	0.577	1.338	0.247	2.903	0.088	2.41	0.121	0.496	0.481
CXCL10	P02778	RBM	ADNI	TRUE	-0.23 (1.01)	-0.16 (0.75)	-0.23 (1.16)	-0.28 (0.88)	-0.28 (1.15)	-0.2 (0.91)	3.009	0.083	0.424	0.515	3.25	0.071	2.284	0.131	3.247	0.072	2.053	0.152
FTL	P02792	RBM	ADNI	TRUE	0.25 (1.25)	0.04 (1.17)	0.28 (1.25)	0.3 (1.3)	-0.1 (1.2)	0.5 (1.23)	1.444	0.23	0.039	0.844	1.432	0.231	1.642	0.2	0.286	0.593	5.45	0.02
ALDOA	P04075	MRM	ADNI	TRUE	0.58 (1.33)	0.26 (1.36)	0.69 (1.3)	0.58 (1.36)	-0.4 (1.18)	1.28 (0.94)	11.559	0.001	2.035	0.154	13.197	<.001	7.398	0.007	2.151	0.142	43.181	<.001
S100B	P04271	RBM	ADNI	TRUE	0.28 (1.05)	0.13 (0.97)	0.27 (1.1)	0.39 (1)	-0.06 (1.16)	0.52 (0.89)	3.304	0.069	0.694	0.405	2.56	0.11	3.726	0.054	0.077	0.781	9.809	0.002
VWF	P04275	RBM	ADNI	TRUE	-0.16 (0.88)	-0.09 (0.79)	-0.16 (0.88)	-0.19 (0.92)	-0.48 (0.87)	0.07 (0.81)	0.439	0.508	0.019	0.889	0.573	0.449	0.291	0.589	5.897	0.015	0.583	0.445
CHGB	P05060	MRM	ADNI	TRUE	-0.31 (1.04)	-0.23 (1.18)	-0.17 (0.88)	-0.57 (1.16)	-0.78 (1.07)	0.04 (0.87)	1.357	0.244	0.011	0.918	0.228	0.633	5.423	0.02	13.502	<.001	0.799	0.371
APP	P05067	MRM	ADNI	TRUE	0.42 (1.15)	0.37 (1.19)	0.52 (1.15)	0.27 (1.15)	-0.23 (1.02)	0.88 (1.02)	5.587	0.018	3.309	0.069	7.128	0.008	1.363	0.243	1.575	0.209	22.522	<.001
SERPINE1	P05121	RBM	ADNI	TRUE	-0.24 (1.1)	-0.4 (0.87)	-0.32 (1.09)	-0.04 (1.19)	-0.36 (1.01)	-0.16 (1.15)	2.505	0.114	3.133	0.077	2.884	0.089	0.338	0.561	3.121	0.077	1.477	0.224
FABP3	P05413	MRM, RBM	ADNI	TRUE	1.01 (1.1)	0.47 (1.11)	1.07 (1.05)	1.19 (1.1)	0.18 (0.91)	1.6 (0.79)	34.027	<.001	5.409	0.02	33.887	<.001	28.773	<.001	2.211	0.137	68.228	<.001
CCK	P06307	MRM	ADNI	TRUE	-0.1 (1.2)	0.05 (1.09)	0.11 (1.15)	-0.52 (1.23)	-0.75 (1.12)	0.37 (1.02)	0.219	0.639	0.072	0.788	0.409	0.522	5.69	0.017	12.735	<.001	3.739	0.053
NEFL	P07196	Elisa	ADNI	TRUE	0.86 (1.21)	0.23 (0.85)	0.82 (1.19)	1.26 (1.25)	0.48 (1.19)	1.14 (1.15)	17.393	<.001	0.934	0.334	13.671	<.001	24.635	<.001	3.727	0.054	27.588	<.001
CTSL	P07711	MRM	ADNI	TRUE	-0.03 (1.39)	0.02 (1.36)	-0.03 (1.39)	-0.06 (1.42)	-0.6 (1.38)	0.38 (1.25)	0.027	0.87	0.057	0.812	0.011	0.915	0.206	0.65	5.565	0.018	4.161	0.041
MMP3	P08254	RBM	ADNI	TRUE	0.31 (1.31)	-0.08 (1.25)	0.32 (1.39)	0.52 (1.17)	-0.29 (1.34)	0.74 (1.11)	2.566	0.109	0.131	0.717	1.837	0.175	6.019	0.014	2.662	0.103	14.471	<.001
CD14	P08571	MRM	ADNI	TRUE	-0.01 (1.42)	0.07 (1.34)	0.03 (1.47)	-0.14 (1.39)	-0.58 (1.38)	0.39 (1.31)	0.052	0.82	0.131	0.718	0.077	0.782	0.001	0.975	6.026	0.014	4.904	0.027
MELTF	P08582	MRM	ADNI	TRUE	0.01 (0.85)	0.03 (0.77)	0.01 (0.91)	-0.01 (0.8)	-0.26 (0.65)	0.2 (0.92)	0.369	0.543	0.084	0.772	0.19	0.663	0.622	0.43	8.547	0.003	1.498	0.221
FGF4	P08620	RBM	ADNI	TRUE	0.65 (0.87)	0.51 (0.92)	0.66 (0.86)	0.7 (0.88)	0.84 (0.8)	0.51 (0.9)	17.811	<.001	6.2	0.013	16.135	<.001	13.6	<.001	23.385	<.001	9.896	0.002
IL3	P08700	RBM	ADNI	TRUE	-0.24 (0.97)	0 (0.79)	-0.28 (1.01)	-0.3 (0.97)	-0.46 (1.04)	-0.07 (0.88)	1.811	0.178	0.006	0.938	1.981	0.159	2.018	0.155	4.593	0.032	0.303	0.582
IL6R	P08887	RBM	ADNI	TRUE	-0.12 (1.01)	0 (0.95)	-0.06 (1.06)	-0.27 (0.95)	-0.56 (0.97)	0.2 (0.92)	0.631	0.427	0.004	0.95	0.192	0.661	2.024	0.155	8.781	0.003	0.912	0.34
ENO2	P09104	MRM	ADNI	TRUE	0.69 (1.35)	0.45 (1.56)	0.82 (1.25)	0.6 (1.39)	-0.02 (1.4)	1.2 (1.05)	14.341	<.001	5.313	0.021	15.37	<.001	7.745	0.005	0.019	0.892	35.841	<.001
CSF1	P09603	RBM	ADNI	TRUE	0.06 (0.94)	0.1 (0.82)	0.14 (0.98)	-0.1 (0.91)	-0.33 (0.91)	0.33 (0.86)	0.47	0.493	0.318	0.573	1.065	0.302	0.005	0.942	2.661	0.103	5.434	0.02
C4A	P0C0L4	MRM	ADNI	TRUE	-0.08 (0.96)	-0.18 (0.84)	-0.06 (0.92)	-0.05 (1.07)	-0.33 (0.96)	0.11 (0.91)	0.147	0.701	0.451	0.502	0.107	0.744	0.014	0.905	2.903	0.088	0.444	0.505
UBB	P0CG47	MRM	ADNI	TRUE	0.24 (1.2)	0.04 (1.29)	0.41 (1.15)	0.07 (1.22)	-0.5 (1.06)	0.77 (1)	2.321	0.128	0.188	0.664	4.853	0.028	0.224	0.636	5.805	0.016	18.18	<.001
SPP1	P10451	MRM, RBM	ADNI	TRUE	0.66 (1.04)	0.62 (1.07)	0.69 (1.03)	0.63 (1.05)	0.01 (0.82)	1.13 (0.92)	17.05	<.001	6.947	0.008	16.265	<.001	11.06	0.001	0.016	0.9	42.832	<.001
CHGA	P10645	MRM, RBM	ADNI	TRUE	-0.02 (1.1)	0.09 (1.07)	0.12 (1.1)	-0.3 (1.08)	-0.67 (0.99)	0.44 (0.93)	0.053	0.818	0.465	0.495	0.179	0.672	2.797	0.094	13.875	<.001	5.927	0.015
CLU	P10909	MRM, RBM	ADNI	TRUE	0.07 (1.09)	0.01 (1.08)	0.09 (1.06)	0.06 (1.18)	-0.32 (1.07)	0.34 (1.03)	0.231	0.631	0.024	0.877	0.3	0.584	0.129	0.719	2.851	0.091	4.177	0.041
ACE	P12821	RBM	ADNI	TRUE	-0.01 (1.07)	0.05 (1.08)	0.08 (1.04)	-0.19 (1.12)	-0.56 (0.98)	0.38 (0.96)	0.062	0.803	0.46	0.498	0.185	0.667	0.159	0.691	7.646	0.006	6.156	0.013
CCL5	P13501	RBM	ADNI	TRUE	-0.26 (0.61)	-0.25 (0.64)	-0.27 (0.62)	-0.23 (0.59)	-0.28 (0.61)	-0.24 (0.61)	2.72	0.099	1.925	0.165	2.949	0.086	0.929	0.335	3.273	0.07	1.664	0.197
SCG2	P13521	MRM	ADNI	TRUE	-0.02 (1.36)	0.12 (1.35)	0.16 (1.29)	-0.38 (1.41)	-0.81 (1.23)	0.55 (1.14)	0.012	0.914	0.438	0.508	0.83	0.362	2.237	0.135	13.576	<.001	8.684	0.003
NCAM1	P13591	MRM	ADNI	TRUE	0.1 (1.26)	0.11 (1.3)	0.25 (1.22)	-0.16 (1.27)	-0.67 (1.14)	0.64 (1.03)	0.724	0.395	1.413	0.235	1.898	0.168	0.288	0.592	9.735	0.002	13.818	<.001
F3	P13726	RBM	ADNI	TRUE	0.32 (1.17)	0.35 (1.15)	0.4 (1.22)	0.17 (1.11)	-0.42 (1.09)	0.85 (0.92)	3.422	0.064	2.894	0.089	3.359	0.067	1.284	0.257	4.659	0.031	21.156	<.001
CD59	P13987	MRM	ADNI	TRUE	-0.09 (1.39)	0.1 (1.39)	0.03 (1.34)	-0.39 (1.44)	-0.84 (1.21)	0.44 (1.26)	0.12	0.729	0.539	0.463	0.022	0.882	2.559	0.11	13.763	<.001	4.997	0.025
GFAP	P14136	MRM	ADNI	TRUE	0.53 (1.36)	0.31 (1.39)	0.45 (1.26)	0.78 (1.5)	0.08 (1.21)	0.85 (1.38)	7.195	0.007	3.124	0.077	4.079	0.043	9.214	0.002	0.429	0.512	14.591	<.001
MIF	P14174	RBM	ADNI	TRUE	0.47 (0.99)	0.3 (0.98)	0.48 (1.02)	0.54 (0.94)	0.28 (0.93)	0.6 (1.01)	8.365	0.004	1.892	0.169	7.089	0.008	8.198	0.004	2.94	0.086	11.29	0.001
HGF	P14210	RBM	ADNI	TRUE	0.63 (1.07)	0.42 (0.95)	0.66 (1.14)	0.69 (1.01)	0.14 (1.02)	0.98 (0.97)	13.752	<.001	3.504	0.061	12.579	<.001	11.597	0.001	0.536	0.464	29.283	<.001
PKM	P14618	MRM	ADNI	TRUE	0.62 (1.53)	0.38 (1.6)	0.79 (1.46)	0.46 (1.59)	-0.46 (1.35)	1.39 (1.14)	10.655	0.001	3.051	0.081	13.031	<.001	4.823	0.028	2.489	0.115	41.428	<.001
VEGFA	P15692	RBM	ADNI	TRUE	-0.31 (1.17)	-0.13 (1.05)	-0.22 (1.18)	-0.55 (1.18)	-0.85 (1.11)	0.08 (1.05)	3.142	0.076	0.312	0.577	1.492	0.222	6.5	0.011	17.335	<.001	0.081	0.776
NPPB	P16860	RBM	ADNI	TRUE	0.35 (1.02)	0.16 (0.95)	0.33 (1.05)	0.47 (1.01)	0.12 (1.04)	0.51 (0.98)	6.248	0.012	0.818	0.366	4.817	0.028	7.888	0.005	1.501	0.221	9.591	0.002
GOT1	P17174	MRM	ADNI	TRUE	0.5 (1.42)	0.39 (1.49)	0.68 (1.39)	0.26 (1.4)	-0.49 (1.25)	1.21 (1.07)	7.425	0.006	2.98	0.084	11.051	0.001	1.438	0.231	4.126	0.042	34.938	<.001
IGFBP2	P18065	MRM	ADNI	TRUE	0.09 (0.92)	0.09 (0.84)	0.03 (0.8)	0.19 (1.12)	-0.16 (0.81)	0.27 (0.95)	0.12	0.73	0.035	0.852	0	0.988	0.622	0.43	2.151	0.142	2.757	0.097
PAM	P19021	MRM	ADNI	TRUE	-0.2 (1.46)	-0.02 (1.3)	-0.02 (1.4)	-0.6 (1.57)	-1.06 (1.25)	0.41 (1.28)	0.541	0.462	0.067	0.796	0.013	0.909	5.277	0.022	22.069	<.001	5.545	0.019
TNFRSF1B	P20333	RBM	ADNI	TRUE	0.14 (0.99)	0.05 (0.86)	0.16 (1.01)	0.15 (1.03)	-0.29 (0.93)	0.44 (0.92)	1.518	0.218	0.772	0.379	1.272	0.259	1.105	0.293	2.138	0.144	9.501	0.002
OGN	P20774	MRM	ADNI	TRUE	-0.12 (1)	-0.1 (1)	-0.07 (0.98)	-0.21 (1.04)	-0.43 (0.97)	0.1 (0.96)	0.608	0.435	0.246	0.62	0.183	0.669	1.29	0.256	6.428	0.011	0.429	0.513
KITLG	P21583	RBM	ADNI	TRUE	0.09 (0.88)	-0.07 (0.64)	0.13 (0.93)	0.11 (0.91)	-0.2 (0.81)	0.29 (0.88)	0.142	0.706	0.314	0.575	0.351	0.554	0.204	0.651	2.188	0.139	2.956	0.086
PCMT1	P22061	MRM	ADNI	TRUE	-0.19 (1.32)	-0.09 (1.29)	0.03 (1.32)	-0.62 (1.26)	-0.79 (1.25)	0.23 (1.21)	0.813	0.367	0.103	0.749	0.08	0.777	6.992	0.008	13.061	<.001	1.616	0.204
CCL1	P22362	RBM	ADNI	TRUE	0.33 (1.03)	0.2 (1.02)	0.41 (0.98)	0.27 (1.13)	0.26 (0.94)	0.39 (1.1)	2.24	0.134	0.725	0.394	3.404	0.065	0.477	0.49	1.119	0.29	2.59	0.108
FBLN1	P23142	MRM	ADNI	TRUE	-0.03 (1)	-0.13 (1)	0.08 (0.98)	-0.17 (1.04)	-0.5 (0.94)	0.3 (0.92)	0.01	0.922	0.278	0.598	0.378	0.539	0.758	0.384	7.326	0.007	3.536	0.06
CD40	P25942	RBM	ADNI	TRUE	-0.13 (0.98)	0.22 (1.02)	-0.05 (0.93)	-0.42 (0.97)	-0.52 (1.03)	0.15 (0.84)	0.365	0.546	1.181	0.277	0.041	0.84	3.888	0.049	6.459	0.011	0.889	0.346
PCSK1	P29120	MRM	ADNI	TRUE	-0.25 (1.4)	-0.12 (1.43)	-0.04 (1.34)	-0.65 (1.44)	-1.06 (1.27)	0.33 (1.19)	1.116	0.291	0.013	0.909	0.026	0.872	6.308	0.012	21.504	<.001	3.216	0.073
PRDX6	P30041	MRM	ADNI	TRUE	-0.02 (0.75)	-0.1 (0.74)	0.01 (0.82)	-0.02 (0.61)	-0.22 (0.86)	0.13 (0.61)	1.401	0.237	0	0.992	2.086	0.149	0.969	0.325	0.587	0.444	6.151	0.013
PRDX3	P30048	MRM	ADNI	TRUE	0.22 (0.68)	-0.02 (1.01)	0.29 (0.59)	0.23 (0.57)	0 (0.86)	0.37 (0.45)	4.467	0.035	0.004	0.951	7.353	0.007	2.509	0.113	0.201	0.654	13.96	<.001
AXL	P30530	RBM	ADNI	TRUE	0.06 (1.16)	0.17 (1)	0.18 (1.29)	-0.18 (0.98)	-0.53 (0.86)	0.49 (1.16)	0.029	0.864	0.976	0.323	0.19	0.663	0.648	0.421	7.923	0.005	5.73	0.017
L1CAM	P32004	MRM	ADNI	TRUE	0.04 (1.26)	-0.08 (1.28)	0.17 (1.25)	-0.11 (1.27)	-0.7 (1.19)	0.57 (1.02)	0.085	0.771	0.024	0.877	0.907	0.341	0.323	0.57	13.025	<.001	10.15	0.001
PRDX2	P32119	MRM	ADNI	TRUE	-0.05 (0.64)	-0.12 (0.63)	-0.04 (0.67)	-0.02 (0.61)	-0.18 (0.72)	0.05 (0.57)	2.166	0.141	0.116	0.733	1.719	0.19	3.034	0.082	0.449	0.503	8.243	0.004
CHI3L1	P36222	MRM	ADNI	TRUE	0.51 (1)	0.47 (1.18)	0.45 (0.98)	0.62 (0.95)	0.12 (1.03)	0.78 (0.9)	9.148	0.002	5.505	0.019	5.715	0.017	9.214	0.002	0.667	0.414	18.051	<.001
SERPINF1	P36955	MRM	ADNI	TRUE	-0.01 (1.16)	0.04 (0.96)	0.03 (1.2)	-0.1 (1.19)	-0.49 (1.19)	0.33 (1.02)	0.02	0.888	0.015	0.901	0.193	0.66	0.134	0.714	5.122	0.024	3.724	0.054
SNCA	P37840	Elisa	ADNI	TRUE	0.12 (0.7)	-0.08 (0.74)	0.11 (0.72)	0.24 (0.65)	-0.15 (0.8)	0.31 (0.55)	6.332	0.012	0.057	0.812	4.773	0.029	10.734	0.001	0.631	0.427	21.568	<.001
LEP	P41159	RBM	ADNI	TRUE	-0.39 (1.05)	-0.39 (1.03)	-0.51 (1.09)	-0.19 (0.98)	-0.29 (0.92)	-0.46 (1.13)	5.287	0.021	2.827	0.093	7.177	0.007	1.14	0.286	3.252	0.071	5.479	0.019
PTGDS	P41222	MRM	ADNI	TRUE	0.03 (1.28)	0.04 (1.27)	0.13 (1.27)	-0.13 (1.29)	-0.66 (1.01)	0.52 (1.22)	0.045	0.833	0.124	0.725	0.244	0.621	0.158	0.691	11.371	0.001	8.286	0.004
NBL1	P41271	MRM	ADNI	TRUE	-0.16 (1.42)	-0.04 (1.15)	-0.08 (1.46)	-0.37 (1.48)	-0.96 (1.12)	0.41 (1.34)	0.572	0.449	0.031	0.861	0.291	0.589	1.723	0.189	18.616	<.001	4.13	0.042
MCAM	P43121	MRM	ADNI	TRUE	-0.38 (1.27)	-0.29 (1.24)	-0.27 (1.19)	-0.61 (1.39)	-0.96 (1.27)	0.03 (1.09)	2.236	0.135	0.569	0.451	0.884	0.347	4.469	0.035	16.22	<.001	0.394	0.53
BTD	P43251	MRM	ADNI	TRUE	-0.12 (1.26)	-0.1 (1.26)	-0.05 (1.26)	-0.26 (1.27)	-0.66 (1.23)	0.26 (1.14)	0.026	0.872	0	0.992	0.009	0.925	0.323	0.57	8.284	0.004	3.637	0.057
AFM	P43652	MRM	ADNI	TRUE	-0.26 (0.94)	-0.22 (0.81)	-0.32 (0.96)	-0.17 (0.99)	-0.17 (1.02)	-0.32 (0.88)	3.49	0.062	1.59	0.207	4.983	0.026	0.715	0.398	1.219	0.27	4.721	0.03
NPTX2	P47972	MRM	ADNI	TRUE	-0.38 (1.38)	-0.12 (0.99)	-0.26 (1.36)	-0.72 (1.52)	-0.96 (1.37)	0.03 (1.23)	2.475	0.116	0.072	0.788	0.891	0.345	6.826	0.009	17.25	<.001	0.357	0.55
TNFSF10	P50591	RBM	ADNI	TRUE	0.14 (0.99)	0.03 (0.82)	0.22 (1.07)	0.07 (0.94)	-0.14 (1.02)	0.34 (0.93)	1.132	0.287	0.017	0.897	2.024	0.155	0.375	0.54	0.408	0.523	4.801	0.028
CACNA2D1	P54289	MRM	ADNI	TRUE	-0.2 (1.51)	0.01 (1.41)	0 (1.49)	-0.63 (1.54)	-1.06 (1.37)	0.42 (1.3)	0.554	0.456	0.246	0.62	0.004	0.952	5.69	0.017	20.26	<.001	4.803	0.028
LAMB2	P55268	MRM	ADNI	TRUE	-0.1 (1.27)	-0.04 (1.28)	-0.01 (1.22)	-0.29 (1.35)	-0.65 (1.24)	0.29 (1.15)	0.069	0.792	0.072	0.788	0.005	0.945	0.944	0.331	8.182	0.004	2.995	0.084
CDH13	P55290	MRM	ADNI	TRUE	0.05 (1.42)	0.16 (1.26)	0.22 (1.46)	-0.28 (1.41)	-0.79 (1.28)	0.65 (1.21)	0.104	0.747	0.718	0.397	1.099	0.294	1.546	0.214	12.061	0.001	9.815	0.002
B2M	P61769	MRM	ADNI	TRUE	-0.01 (1.34)	-0.02 (1.23)	0.09 (1.32)	-0.15 (1.43)	-0.56 (1.26)	0.39 (1.26)	0.005	0.943	0.024	0.877	0.016	0.899	0.009	0.925	9.861	0.002	5.056	0.025
OLR1	P78380	MRM	ADNI	TRUE	0.35 (1.22)	0.35 (1)	0.41 (1.28)	0.25 (1.21)	-0.29 (0.96)	0.81 (1.17)	3.343	0.068	3.483	0.062	3.536	0.06	0.815	0.367	2.53	0.112	17.121	<.001
BASP1	P80723	MRM	ADNI	TRUE	0.22 (0.85)	0.04 (1.04)	0.32 (0.64)	0.14 (1.03)	-0.14 (1.18)	0.47 (0.33)	5.247	0.022	0.312	0.577	6.842	0.009	3.326	0.068	0.429	0.512	17.443	<.001
CTBS	Q01459	MRM	ADNI	TRUE	0.25 (1.2)	0.33 (1.09)	0.18 (1.12)	0.32 (1.39)	-0.19 (1.17)	0.56 (1.14)	2.629	0.105	1.806	0.179	1.406	0.236	2.957	0.085	0.384	0.535	9.45	0.002
CNTN2	Q02246	MRM	ADNI	TRUE	0.24 (1.08)	0.28 (1.03)	0.25 (1.04)	0.21 (1.18)	-0.22 (0.98)	0.57 (1.03)	2.186	0.139	1.616	0.204	1.933	0.164	1.151	0.283	1.367	0.242	10.615	0.001
APLP2	Q06481	MRM	ADNI	TRUE	0.2 (1.3)	0.17 (1.43)	0.33 (1.22)	0 (1.36)	-0.6 (1.23)	0.77 (1.02)	2.042	0.153	1.047	0.306	3.749	0.053	0.07	0.791	6.949	0.008	18.342	<.001
PRDX1	Q06830	MRM	ADNI	TRUE	0.06 (0.8)	-0.08 (0.85)	0.09 (0.83)	0.08 (0.75)	-0.32 (0.86)	0.33 (0.64)	1.591	0.207	0.013	0.909	1.763	0.184	1.674	0.196	2.363	0.124	10.15	0.001
TFF3	Q07654	RBM	ADNI	TRUE	-0.28 (0.85)	-0.18 (0.62)	-0.26 (0.9)	-0.36 (0.87)	-0.54 (0.81)	-0.09 (0.83)	1.626	0.202	0.014	0.905	1.697	0.193	1.866	0.172	9.735	0.002	0.088	0.767
EFEMP1	Q12805	MRM	ADNI	TRUE	-0.03 (1.01)	-0.1 (1.11)	0.01 (0.98)	-0.05 (1.01)	-0.46 (0.9)	0.28 (0.97)	0.055	0.814	0.015	0.901	0.115	0.734	0.001	0.97	5.329	0.021	4.476	0.034
CNTN1	Q12860	MRM	ADNI	TRUE	-0.02 (1.15)	-0.04 (1.15)	0.09 (1.1)	-0.18 (1.22)	-0.63 (1.09)	0.42 (0.99)	0.061	0.805	0.163	0.687	0.476	0.49	0.398	0.528	10.701	0.001	8.177	0.004
PAPPA	Q13219	RBM	ADNI	TRUE	0.07 (1.22)	0.32 (0.78)	0.06 (1.39)	-0.04 (1.12)	-0.04 (1.19)	0.15 (1.25)	1.543	0.214	3.032	0.082	1.778	0.182	0.059	0.808	0.027	0.869	3.511	0.061
ENPP2	Q13822	MRM	ADNI	TRUE	0.32 (0.93)	0.39 (0.9)	0.27 (0.92)	0.38 (0.97)	0.26 (0.85)	0.37 (0.98)	3.917	0.048	3.617	0.057	1.466	0.226	5.277	0.022	1.068	0.301	5.78	0.016
DAG1	Q14118	MRM	ADNI	TRUE	-0.07 (1.14)	0 (1.17)	0.01 (1.14)	-0.24 (1.11)	-0.73 (0.98)	0.4 (1)	0.046	0.831	0.09	0.764	0.05	0.824	1.192	0.275	15.064	<.001	6.65	0.01
SPARCL1	Q14515	MRM	ADNI	TRUE	0.09 (1.02)	0.07 (1.02)	0.2 (1.05)	-0.09 (0.97)	-0.54 (0.88)	0.54 (0.87)	0.52	0.471	0.48	0.489	1.377	0.241	0.074	0.786	9.269	0.002	11.914	0.001
GRM4	Q14833	MRM	ADNI	TRUE	-0.1 (1.13)	-0.02 (1.18)	-0.01 (1.15)	-0.28 (1.08)	-0.58 (1.17)	0.25 (0.96)	0.095	0.758	0.009	0.926	0.027	0.869	1.276	0.259	8.995	0.003	3.108	0.078
NECTIN1	Q15223	MRM	ADNI	TRUE	0.12 (1.2)	0.21 (1.14)	0.23 (1.25)	-0.1 (1.14)	-0.54 (1.25)	0.59 (0.91)	0.858	0.354	1.413	0.235	1.956	0.162	0.134	0.714	5.26	0.022	10.345	0.001
NPTX1	Q15818	MRM	ADNI	TRUE	-0.3 (1.34)	-0.17 (1.29)	-0.16 (1.3)	-0.59 (1.41)	-1.05 (1.35)	0.24 (1.05)	1.076	0.3	0.171	0.679	0.145	0.703	3.778	0.052	19.23	<.001	2.669	0.102
MOG	Q16653	MRM	ADNI	TRUE	0.3 (1.23)	0.4 (1.23)	0.33 (1.16)	0.19 (1.34)	-0.32 (1.12)	0.73 (1.11)	2.824	0.093	2.617	0.106	3.22	0.073	0.622	0.43	2.294	0.13	14.765	<.001
PTPRN	Q16849	MRM	ADNI	TRUE	-0.2 (1.39)	-0.05 (1.3)	-0.02 (1.39)	-0.58 (1.37)	-1.08 (1.21)	0.42 (1.16)	0.769	0.381	0.013	0.909	0.002	0.962	6.182	0.013	23.512	<.001	5.022	0.025
VASN	Q6EMK4	MRM	ADNI	TRUE	0.35 (1.23)	0.33 (1.11)	0.44 (1.25)	0.21 (1.27)	-0.33 (1.07)	0.83 (1.12)	4.782	0.029	2.804	0.094	5.114	0.024	1.963	0.161	2.137	0.144	21.314	<.001
NEGR1	Q7Z3B1	MRM	ADNI	TRUE	-0.14 (1.37)	-0.05 (1.32)	0.02 (1.37)	-0.44 (1.38)	-0.93 (1.33)	0.43 (1.1)	0.077	0.782	0.109	0.741	0.145	0.703	2.313	0.128	15.977	<.001	6.572	0.01
ITIH5	Q86UX2	MRM	ADNI	TRUE	-0.01 (1.17)	0.14 (1.1)	-0.05 (1.15)	-0.03 (1.25)	-0.38 (1.18)	0.25 (1.09)	0.138	0.71	1.047	0.306	0.029	0.866	0.013	0.91	2.834	0.092	3.479	0.062
PLXDC1	Q8IUK5	MRM	ADNI	TRUE	-0.1 (2.79)	0.2 (1.29)	0.22 (1.38)	-0.78 (4.51)	-1.05 (3.92)	0.58 (1.17)	0.224	0.636	0.617	0.432	1.367	0.242	0.969	0.325	8.459	0.004	8.707	0.003
CADM3	Q8N126	MRM	ADNI	TRUE	-0.14 (1.25)	-0.18 (1.34)	-0.01 (1.16)	-0.34 (1.35)	-0.88 (1.14)	0.38 (1.06)	0.314	0.575	0.052	0.82	0.01	0.922	2.275	0.131	17.25	<.001	4.954	0.026
GOLM1	Q8NBJ4	MRM	ADNI	TRUE	0.02 (0.99)	-0.11 (1.01)	0.1 (0.93)	-0.03 (1.1)	-0.41 (0.84)	0.34 (0.98)	0.002	0.96	0.109	0.741	0.312	0.576	0.603	0.438	6.163	0.013	3.202	0.074
SCG3	Q8WXD2	MRM	ADNI	TRUE	-0.06 (0.94)	0.1 (0.94)	0.04 (0.93)	-0.32 (0.91)	-0.58 (0.77)	0.3 (0.87)	0.126	0.722	0.385	0.535	0.054	0.817	2.818	0.093	10.668	0.001	3.565	0.059
SORCS1	Q8WY21	MRM	ADNI	TRUE	-0.07 (1.45)	0.12 (1.4)	-0.05 (1.57)	-0.2 (1.28)	-0.76 (1.46)	0.43 (1.23)	0.004	0.947	0.772	0.38	0.004	0.95	0.652	0.419	9.845	0.002	5.09	0.024
FAM3C	Q92520	MRM	ADNI	TRUE	-0.1 (1.15)	0.02 (1.16)	0.05 (1.11)	-0.4 (1.16)	-0.78 (1.02)	0.39 (0.97)	0.133	0.715	0.18	0.672	0.142	0.706	3.258	0.071	15.977	<.001	5.872	0.015
NCSTN	Q92542	MRM	ADNI	TRUE	0.31 (1.14)	0.44 (1.21)	0.34 (1.16)	0.19 (1.09)	-0.34 (1.1)	0.77 (0.93)	3.696	0.055	4.104	0.043	3.621	0.057	1.045	0.307	3.535	0.06	20.31	<.001
NRGN	Q92686	Elisa	ADNI	TRUE	0.5 (0.78)	0.35 (0.77)	0.53 (0.75)	0.52 (0.84)	0.03 (1)	0.83 (0.27)	28.655	<.001	7.085	0.008	26.524	<.001	23.922	<.001	0.679	0.41	63.789	<.001
NRCAM	Q92823	MRM	ADNI	TRUE	-0.07 (1.38)	0.02 (1.41)	0.12 (1.35)	-0.44 (1.36)	-0.92 (1.26)	0.54 (1.12)	0.009	0.926	0.451	0.502	0.493	0.482	2.968	0.085	16.669	<.001	8.55	0.003
NEO1	Q92859	MRM	ADNI	TRUE	0.03 (1.52)	0.05 (1.58)	0.2 (1.48)	-0.26 (1.53)	-0.9 (1.39)	0.7 (1.23)	0.276	0.599	0.494	0.482	1.064	0.302	0.344	0.557	13.098	<.001	12.74	<.001
KLK6	Q92876	MRM	ADNI	TRUE	0.25 (1.03)	0.3 (1.03)	0.29 (1.02)	0.15 (1.07)	-0.28 (0.91)	0.63 (0.95)	3.614	0.057	3.015	0.082	3.574	0.059	1.348	0.246	1.757	0.185	16.443	<.001
IGSF8	Q969P0	MRM	ADNI	TRUE	0.08 (1.15)	0.12 (1.17)	0.17 (1.13)	-0.08 (1.17)	-0.55 (1.01)	0.53 (1.03)	0.62	0.431	0.524	0.469	1.216	0.27	0	0.995	6.949	0.008	10.566	0.001
CNDP1	Q96KN2	MRM	ADNI	TRUE	0.02 (1.1)	0.07 (1.15)	0.07 (1.09)	-0.08 (1.1)	-0.54 (1.01)	0.43 (0.98)	0.283	0.595	0.667	0.414	0.329	0.567	0.003	0.955	6.2	0.013	7.456	0.006
SLITRK1	Q96PX8	MRM	ADNI	TRUE	0 (1.22)	0.01 (1.26)	0.1 (1.02)	-0.18 (1.48)	-0.41 (1.6)	0.28 (0.73)	0.402	0.526	1.778	0.182	0.884	0.347	0.295	0.587	6.026	0.014	8.221	0.004
HBEGF	Q99075	RBM	ADNI	TRUE	0.11 (0.97)	0.24 (1.01)	0.16 (0.93)	-0.04 (1.03)	-0.34 (0.93)	0.43 (0.88)	1.047	0.306	1.919	0.166	1.649	0.199	0.003	0.957	3.051	0.081	8.764	0.003
NELL2	Q99435	MRM	ADNI	TRUE	-0.02 (1.42)	0.12 (1.35)	0.15 (1.39)	-0.37 (1.46)	-0.86 (1.28)	0.58 (1.2)	0.02	0.888	0.985	0.321	0.529	0.467	1.773	0.183	13.837	<.001	9.16	0.002
SORT1	Q99523	RBM	ADNI	TRUE	0.4 (1.17)	0.41 (1.08)	0.29 (1.15)	0.57 (1.25)	0.05 (1.22)	0.65 (1.08)	4.06	0.044	2.789	0.095	1.787	0.181	5.5	0.019	0.003	0.956	10.232	0.001
SERPINI1	Q99574	MRM	ADNI	TRUE	0.01 (1.08)	0.06 (1.01)	0.07 (1.1)	-0.13 (1.09)	-0.59 (1.05)	0.43 (0.89)	0.098	0.754	0.188	0.664	0.368	0.544	0.12	0.729	9.055	0.003	7.665	0.006
CLSTN3	Q9BQT9	MRM	ADNI	TRUE	0.02 (0.9)	-0.01 (1)	0.14 (0.82)	-0.17 (0.97)	-0.48 (0.88)	0.37 (0.74)	0.116	0.733	0.09	0.764	0.83	0.362	0.423	0.516	6.531	0.011	6.113	0.013
SEZ6L	Q9BYH1	MRM	ADNI	TRUE	-0.02 (1.47)	0.09 (1.38)	0.17 (1.47)	-0.38 (1.46)	-0.91 (1.32)	0.62 (1.22)	0.067	0.796	0.554	0.457	0.899	0.343	1.438	0.231	15.457	<.001	11.396	0.001
SPON1	Q9HCB6	MRM	ADNI	TRUE	0.26 (1.32)	0.11 (1.29)	0.34 (1.32)	0.21 (1.33)	-0.5 (1.16)	0.8 (1.15)	2.769	0.096	0.323	0.57	2.993	0.084	2.199	0.138	5.341	0.021	19.497	<.001
RETN	Q9HD89	RBM	ADNI	TRUE	0.23 (1.17)	0.13 (1.33)	0.12 (1)	0.47 (1.32)	0.04 (1.22)	0.36 (1.12)	1.822	0.177	0.502	0.479	0.749	0.387	3.483	0.062	0.345	0.557	2.986	0.084
LRRC4B	Q9NT99	MRM	ADNI	TRUE	0.2 (1.19)	0.23 (1.11)	0.26 (1.19)	0.08 (1.23)	-0.44 (1.2)	0.66 (0.94)	2.757	0.097	1.723	0.189	3.296	0.069	0.792	0.374	3.766	0.052	17.065	<.001
NRXN2	Q9P2S2	MRM	ADNI	TRUE	-0.12 (1.44)	-0.01 (1.41)	0.03 (1.41)	-0.44 (1.49)	-0.89 (1.42)	0.43 (1.19)	0.005	0.944	0.138	0.71	0.363	0.547	1.756	0.185	12.952	<.001	6.748	0.009
EXTL2	Q9UBQ6	MRM	ADNI	TRUE	-0.04 (1.11)	-0.03 (0.98)	0 (1.1)	-0.1 (1.19)	-0.5 (1.06)	0.29 (1.03)	0.059	0.809	0.002	0.967	0.305	0.581	0.046	0.83	5.927	0.015	4.937	0.026
KLK11	Q9UBX7	MRM	ADNI	TRUE	0.3 (1.12)	0.02 (1.21)	0.3 (1.1)	0.44 (1.09)	0.21 (1.22)	0.36 (1.04)	2.96	0.085	0.031	0.861	2.582	0.108	4.245	0.039	1.174	0.278	3.805	0.051
CNTNAP2	Q9UHC6	MRM	ADNI	TRUE	0.23 (1.21)	0.17 (1.2)	0.33 (1.2)	0.11 (1.24)	-0.5 (1.19)	0.76 (0.92)	2.564	0.109	0.865	0.352	3.495	0.062	0.781	0.377	6.87	0.009	20.688	<.001
NRXN1	Q9ULB1	MRM	ADNI	TRUE	-0.13 (1.36)	-0.14 (1.37)	0.08 (1.26)	-0.47 (1.45)	-0.91 (1.38)	0.42 (1.03)	0.001	0.976	0.009	0.926	0.624	0.43	1.773	0.183	14.253	<.001	7.813	0.005
NRXN3	Q9Y4C0	MRM	ADNI	TRUE	-0.11 (1.46)	0.01 (1.43)	0.03 (1.45)	-0.42 (1.46)	-0.96 (1.41)	0.49 (1.17)	0.006	0.937	0.236	0.627	0.31	0.578	1.824	0.177	15.977	<.001	8.308	0.004
CCL16	O15467	RBM	ADNI	FALSE	-0.01 (0.79)	0.1 (0.6)	0.03 (0.86)	-0.13 (0.77)	0.05 (0.82)	-0.05 (0.77)	0.004	0.949	0.502	0.479	0.044	0.833	0.337	0.561	0.177	0.674	0.046	0.83
CP	P00450	MRM	ADNI	FALSE	-0.09 (0.95)	-0.09 (1)	-0.15 (0.87)	0 (1.07)	-0.2 (0.96)	-0.02 (0.95)	0.627	0.428	0.438	0.508	1.234	0.267	0.001	0.975	1.403	0.236	0.145	0.703
F2	P00734	MRM	ADNI	FALSE	-0.08 (1.08)	-0.13 (1)	-0.09 (1.02)	-0.03 (1.23)	-0.21 (1.12)	0.02 (1.04)	0.247	0.619	0.424	0.515	0.42	0.517	0.003	0.96	1.344	0.246	0.005	0.941
PLG	P00747	MRM	ADNI	FALSE	-0.15 (0.93)	-0.17 (0.88)	-0.19 (0.9)	-0.09 (1.01)	-0.17 (1.01)	-0.14 (0.87)	0.597	0.44	0.465	0.495	0.852	0.356	0.064	0.801	0.634	0.426	0.414	0.52
CFB	P00751	MRM	ADNI	FALSE	-0.19 (0.99)	-0.08 (0.83)	-0.26 (0.93)	-0.15 (1.17)	-0.11 (1.07)	-0.25 (0.93)	1.357	0.244	0.043	0.836	2.502	0.114	0.352	0.553	0.484	0.487	1.82	0.177
CA1	P00915	MRM	ADNI	FALSE	0 (0.77)	0.08 (0.52)	-0.03 (0.74)	0.01 (0.91)	0.02 (0.72)	-0.02 (0.8)	0.001	0.982	0.047	0.828	0.136	0.712	0.236	0.627	0.003	0.96	0	0.998
SERPINA3	P01011	MRM	ADNI	FALSE	0.09 (1.07)	0.06 (0.89)	0.04 (1.01)	0.17 (1.25)	0.02 (1.09)	0.13 (1.06)	0.19	0.663	0.039	0.844	0.055	0.814	0.473	0.492	0.001	0.972	0.454	0.501
A2M	P01023	RBM	ADNI	FALSE	-0.01 (1.18)	-0.14 (0.8)	0.04 (1.2)	-0.01 (1.32)	-0.25 (1.18)	0.17 (1.16)	0.001	0.971	0.252	0.616	0.058	0.81	0.024	0.877	1.591	0.207	0.793	0.373
C3	P01024	MRM, RBM	ADNI	FALSE	-0.04 (0.93)	-0.06 (0.75)	-0.09 (0.94)	0.06 (0.99)	-0.16 (1.04)	0.04 (0.83)	0.004	0.95	0.001	0.975	0.176	0.675	0.236	0.627	0.595	0.441	0.23	0.631
C5	P01031	MRM	ADNI	FALSE	-0.17 (0.98)	-0.15 (0.86)	-0.21 (0.96)	-0.13 (1.09)	-0.34 (1.1)	-0.05 (0.87)	0.794	0.373	0.359	0.549	0.98	0.322	0.268	0.605	2.505	0.113	0.058	0.81
CST3	P01034	MRM, RBM	ADNI	FALSE	0.01 (0.33)	-0.07 (0.37)	0.05 (0.3)	-0.03 (0.33)	-0.04 (0.35)	0.04 (0.3)	0.013	0.909	0.411	0.522	0.598	0.439	0.224	0.636	0.384	0.535	0.424	0.515
KNG1	P01042	MRM	ADNI	FALSE	-0.19 (0.87)	-0.19 (0.68)	-0.23 (0.88)	-0.14 (0.95)	-0.18 (0.99)	-0.2 (0.78)	1.121	0.29	0.411	0.522	1.774	0.183	0.179	0.672	0.76	0.383	1.093	0.296
CALCA	P01258	RBM	ADNI	FALSE	0.16 (1.08)	0.17 (1.13)	0.12 (1.08)	0.25 (1.06)	0.05 (1.12)	0.25 (1.05)	0.52	0.471	0.372	0.542	0.208	0.648	0.748	0.387	0	0.984	1.31	0.252
IGHA1	P01876	RBM	ADNI	FALSE	-0.01 (1.1)	0.17 (1.19)	-0.07 (1.07)	0.01 (1.1)	-0.02 (1.2)	0 (1.02)	0.048	0.827	1.146	0.284	0.075	0.785	0.118	0.731	0.017	0.896	0.064	0.801
MB	P02144	RBM	ADNI	FALSE	-0.2 (0.88)	-0.29 (0.65)	-0.19 (0.84)	-0.18 (1.03)	-0.25 (0.79)	-0.17 (0.93)	1.554	0.213	1.439	0.23	0.936	0.333	1.291	0.256	1.874	0.171	0.948	0.33
APOA1	P02647	RBM	ADNI	FALSE	-0.11 (0.94)	-0.01 (1.11)	-0.14 (0.86)	-0.12 (0.98)	-0.16 (1)	-0.08 (0.9)	0.316	0.574	0	1	0.285	0.593	0.482	0.487	0.584	0.445	0.108	0.743
APOC3	P02656	RBM	ADNI	FALSE	-0.09 (0.84)	0.01 (0.97)	-0.11 (0.82)	-0.11 (0.81)	-0.17 (0.92)	-0.03 (0.78)	0.212	0.645	0.001	0.975	0.317	0.573	0.129	0.719	0.774	0.379	0.006	0.938
APCS	P02743	RBM	ADNI	FALSE	-0.21 (0.87)	-0.18 (0.73)	-0.23 (0.92)	-0.18 (0.86)	-0.13 (0.93)	-0.26 (0.82)	1.048	0.306	0.139	0.71	1.781	0.182	0.239	0.625	0.294	0.588	1.532	0.216
APOH	P02749	RBM	ADNI	FALSE	-0.03 (1.06)	-0.04 (0.97)	-0.05 (1.06)	0.01 (1.12)	0 (1.17)	-0.05 (0.98)	0.004	0.948	0.008	0.93	0.136	0.712	0.11	0.74	0.005	0.944	0.003	0.959
LRG1	P02750	MRM	ADNI	FALSE	0.06 (1.1)	0.16 (0.93)	-0.02 (1.06)	0.14 (1.25)	0.13 (1.26)	0.01 (0.98)	0.018	0.894	0.188	0.664	0.305	0.581	0.046	0.83	0.008	0.928	0.08	0.777
AMBP	P02760	MRM, RBM	ADNI	FALSE	-0.02 (0.98)	-0.05 (0.78)	-0.02 (1.01)	0.01 (1.03)	0 (1.08)	-0.03 (0.9)	0.184	0.668	0.027	0.869	0.404	0.525	0.007	0.935	0.124	0.724	0.179	0.672
AHSG	P02765	MRM	ADNI	FALSE	-0.15 (0.79)	-0.11 (0.85)	-0.19 (0.77)	-0.1 (0.79)	-0.19 (0.83)	-0.12 (0.76)	1.009	0.315	0.072	0.788	1.807	0.179	0.236	0.627	0.986	0.321	0.752	0.386
GC	P02774	MRM	ADNI	FALSE	-0.15 (0.92)	-0.18 (0.87)	-0.17 (0.95)	-0.11 (0.91)	-0.15 (1.04)	-0.15 (0.83)	0.971	0.324	0.347	0.556	1.548	0.213	0.153	0.696	0.851	0.356	0.792	0.373
HPX	P02790	MRM	ADNI	FALSE	-0.05 (0.87)	-0.1 (0.77)	-0.11 (0.87)	0.07 (0.93)	-0.09 (0.94)	-0.03 (0.82)	0.126	0.722	0.096	0.756	0.476	0.49	0.081	0.776	0.244	0.621	0.04	0.842
A1BG	P04217	MRM	ADNI	FALSE	-0.15 (0.91)	-0.13 (0.86)	-0.19 (0.89)	-0.1 (0.99)	-0.2 (1.03)	-0.12 (0.83)	0.871	0.351	0.335	0.563	1.281	0.258	0.184	0.668	0.908	0.341	0.614	0.433
SHBG	P04278	RBM	ADNI	FALSE	0.05 (1)	0.14 (0.83)	0.07 (1.01)	-0.02 (1.08)	-0.09 (1.09)	0.16 (0.92)	0.096	0.757	0.488	0.485	0.151	0.698	0.035	0.852	0.319	0.572	0.853	0.356
EDN1	P05305	RBM	ADNI	FALSE	0.23 (1.22)	0.47 (1.66)	0.29 (1.09)	0.01 (1.16)	0.2 (1.31)	0.25 (1.16)	0.822	0.365	1.723	0.189	1.457	0.227	0.041	0.839	0.681	0.409	0.701	0.402
ICAM1	P05362	RBM	ADNI	FALSE	0.04 (1.15)	0.03 (0.92)	0.05 (1.27)	0.03 (1.08)	-0.1 (1.17)	0.14 (1.14)	0.005	0.943	0	0.996	0.004	0.95	0.01	0.922	0.799	0.371	0.619	0.431
SERPINA7	P05543	RBM	ADNI	FALSE	0.01 (1.06)	-0.09 (0.73)	-0.09 (1.09)	0.22 (1.15)	0.02 (1.15)	0 (1.01)	0.013	0.909	0.319	0.572	0.427	0.514	1.053	0.305	0.007	0.936	0.015	0.902
C2	P06681	MRM	ADNI	FALSE	-0.1 (1.04)	-0.05 (0.81)	-0.15 (1.06)	-0.05 (1.11)	-0.22 (1.04)	-0.02 (1.03)	0.372	0.542	0.035	0.852	0.685	0.408	0.07	0.791	1.665	0.197	0	0.992
THBD	P07204	RBM	ADNI	FALSE	-0.2 (1.1)	-0.09 (1.18)	-0.26 (1.19)	-0.17 (0.91)	-0.27 (1.11)	-0.15 (1.1)	0.718	0.397	0.02	0.889	1.168	0.28	0.297	0.586	1.478	0.224	0.2	0.655
CTSD	P07339	MRM	ADNI	FALSE	0.14 (0.97)	0.08 (0.9)	0.11 (1.04)	0.22 (0.87)	0.04 (0.92)	0.21 (1)	0.79	0.374	0.057	0.812	0.431	0.511	1.53	0.216	0.013	0.908	1.8	0.18
C8B	P07358	MRM	ADNI	FALSE	0.06 (0.61)	0.06 (0.62)	0.03 (0.58)	0.1 (0.67)	0.06 (0.65)	0.05 (0.59)	0.028	0.866	0	0.984	0.165	0.684	0.031	0.86	0.021	0.884	0.026	0.872
MMP2	P08253	RBM	ADNI	FALSE	-0.05 (1.12)	-0.01 (1.03)	0.05 (1.14)	-0.25 (1.12)	-0.32 (1.12)	0.14 (1.08)	0.023	0.88	0.003	0.959	0.12	0.729	0.925	0.336	2.107	0.147	0.724	0.395
SOD3	P08294	MRM	ADNI	FALSE	0.11 (1.02)	0.07 (1.18)	0.22 (1.04)	-0.07 (0.89)	0.04 (0.95)	0.15 (1.07)	0.352	0.553	0.013	0.909	1.161	0.281	0.013	0.91	0.101	0.751	0.512	0.474
LPA	P08519	RBM	ADNI	FALSE	0.06 (1.07)	0.11 (1.14)	-0.06 (0.98)	0.23 (1.18)	0.04 (1.06)	0.07 (1.08)	0.011	0.916	0.062	0.804	0.214	0.643	0.689	0.406	0.002	0.968	0.019	0.89
CFH	P08603	Elisa	ADNI	FALSE	-0.15 (1.13)	-0.25 (0.82)	-0.27 (1.07)	0.11 (1.34)	-0.31 (1.15)	-0.03 (1.12)	0.357	0.55	0.509	0.476	1.553	0.213	0.527	0.468	2.602	0.107	0.065	0.799
CXCL8	P10145	RBM	ADNI	FALSE	-0.02 (1.06)	-0.09 (0.77)	-0.03 (1.24)	0.04 (0.86)	-0.11 (1.08)	0.05 (1.05)	0.007	0.931	0.045	0.832	0.238	0.626	0.407	0.524	0.744	0.388	0.261	0.61
CCL4	P13236	RBM	ADNI	FALSE	-0.12 (0.83)	-0.17 (0.91)	-0.11 (0.89)	-0.12 (0.69)	-0.17 (0.93)	-0.09 (0.76)	0.145	0.704	0.093	0.76	0.141	0.707	0.069	0.793	0.608	0.435	0.001	0.98
CCL2	P13500	RBM	ADNI	FALSE	-0.04 (1.02)	-0.03 (0.91)	-0.04 (1.04)	-0.06 (1.04)	-0.17 (0.94)	0.05 (1.06)	0.316	0.574	0.184	0.668	0.307	0.579	0.161	0.689	0.976	0.323	0.025	0.873
C6	P13671	MRM	ADNI	FALSE	-0.09 (1.02)	-0.06 (0.93)	-0.13 (0.96)	-0.05 (1.17)	-0.14 (1.06)	-0.06 (0.99)	0.616	0.433	0.131	0.718	1.108	0.293	0.081	0.776	1.016	0.313	0.253	0.615
ACPP	P15309	RBM	ADNI	FALSE	0.01 (0.73)	0.02 (0.68)	0.02 (0.76)	-0.01 (0.71)	-0.11 (0.72)	0.09 (0.72)	0.013	0.911	0.054	0.816	0.001	0.975	0.042	0.837	0.859	0.354	0.267	0.605
VCAM1	P19320	RBM	ADNI	FALSE	0.08 (1.34)	-0.06 (1.17)	0.07 (1.41)	0.18 (1.32)	-0.24 (1.44)	0.31 (1.23)	0.054	0.817	0.079	0.779	0.017	0.897	0.355	0.551	2.58	0.108	2.502	0.114
ITIH1	P19827	MRM	ADNI	FALSE	-0.17 (0.83)	-0.21 (0.77)	-0.23 (0.81)	-0.04 (0.89)	-0.15 (0.91)	-0.18 (0.77)	1.275	0.259	1.223	0.269	2.122	0.145	0.019	0.89	0.778	0.378	1.327	0.249
SERPINA4	P29622	MRM	ADNI	FALSE	-0.1 (0.93)	-0.18 (0.85)	-0.11 (0.91)	-0.05 (1.01)	-0.23 (1.01)	-0.01 (0.86)	0.268	0.604	0.465	0.495	0.278	0.598	0.029	0.865	1.207	0.272	0	0.995
FASLG	P48023	RBM	ADNI	FALSE	0.23 (1.46)	0.22 (1.37)	0.36 (1.69)	0.03 (1.05)	0.09 (1.67)	0.33 (1.3)	0.34	0.56	0.177	0.674	1.15	0.284	0.103	0.749	0.299	0.585	1.825	0.177
PGF	P49763	RBM	ADNI	FALSE	-0.19 (0.79)	-0.28 (0.76)	-0.18 (0.81)	-0.15 (0.8)	-0.17 (0.86)	-0.2 (0.74)	1.772	0.183	1.711	0.191	1.58	0.209	0.737	0.391	0.952	0.329	1.978	0.16
HBB	P68873	MRM	ADNI	FALSE	-0.08 (0.84)	-0.1 (0.78)	-0.09 (0.84)	-0.03 (0.89)	-0.08 (0.86)	-0.07 (0.83)	0.2	0.655	0.103	0.749	0.368	0.544	0.007	0.935	0.107	0.743	0.223	0.637
HBA1	P69907	MRM	ADNI	FALSE	-0.14 (0.87)	-0.21 (0.83)	-0.15 (0.88)	-0.09 (0.88)	-0.16 (0.89)	-0.13 (0.85)	0.631	0.427	0.718	0.397	0.678	0.41	0.129	0.719	0.87	0.351	0.331	0.565
CCL8	P80075	RBM	ADNI	FALSE	-0.21 (1.02)	0.01 (0.9)	-0.21 (1.1)	-0.32 (0.93)	-0.25 (1.22)	-0.18 (0.85)	1.627	0.202	0.003	0.959	1.767	0.184	2.045	0.153	2.192	0.139	0.876	0.349
LCN2	P80188	RBM	ADNI	FALSE	0.14 (0.99)	0.05 (0.92)	0.11 (1.08)	0.21 (0.86)	0.1 (1.01)	0.16 (0.98)	0.342	0.559	0.059	0.808	0.116	0.734	0.811	0.368	0.081	0.775	0.527	0.468
CXCL9	Q07325	RBM	ADNI	FALSE	-0.21 (1.24)	0.14 (1.07)	-0.33 (1.32)	-0.19 (1.17)	-0.23 (1.2)	-0.19 (1.28)	1.079	0.299	0.163	0.687	2.503	0.114	0.394	0.53	1.175	0.278	0.729	0.393
IL16	Q14005	RBM	ADNI	FALSE	-0.07 (0.88)	0.09 (0.73)	-0.05 (0.93)	-0.18 (0.85)	-0.25 (0.96)	0.06 (0.79)	0.401	0.527	0.113	0.737	0.465	0.495	0.749	0.387	2.664	0.103	0.044	0.833
ADIPOQ	Q15848	RBM	ADNI	FALSE	0.17 (1.06)	-0.09 (1.17)	0.14 (1.01)	0.37 (1.07)	0.06 (1.05)	0.26 (1.07)	0.62	0.431	0.412	0.521	0.474	0.491	2.118	0.146	0.09	0.764	1.083	0.298
PGLYRP2	Q96PD5	MRM	ADNI	FALSE	0.05 (0.83)	0.03 (0.72)	0.01 (0.82)	0.11 (0.91)	-0.03 (0.86)	0.1 (0.81)	0.021	0.885	0.002	0.967	0.008	0.929	0.249	0.618	0.135	0.713	0.261	0.61
IL25	Q9H293	RBM	ADNI	FALSE	-0.03 (1.02)	-0.01 (1.04)	-0.01 (1.06)	-0.08 (0.95)	-0.09 (1.12)	0.01 (0.94)	0.079	0.778	0.001	0.971	0.039	0.843	0.185	0.667	0.749	0.387	0.04	0.842

## Sheet: Supplementary table S2
Supplementary table S2. Fit statistics of solutions for increasing number of clusters (2 to 5).
EMIF-AD MBD (n=82)					EMIF-AD MBD (n=79; after excluding outliers)				ADNI (n=45)
Number of clusters	Cophonetic correlation	% additional variance explained observed / % random	Improved fit	Silhouette width	Cophonetic correlation	% additional variance explained observed / % random	Improved fit	Silhouette width	Cophonetic correlation	% additional variance explained observed / % random	Improved fit	Silhouette width
2	0.98	n.a.	n.a.	0.9	0.98	n.a.	n.a.	1	0.95	n.a.	n.a.	0.9
3	0.96	13% / 4%	3.6	0.7	0.93	9% / 4%	2.3	0.7	0.84	12% / 5%	2.2	0.5
4	0.94	8% / 4%	2.3	0.6	0.85	8% / 3%	2.3	0.4	0.89	11% / 5%	2.1	0.5
5	0.9	6% / 3%	2	0.4	0.83	6% / 3%	1.9	0.3	0.88	11% / 5%	2.1	0.4
n.a. is not applicable. Improved fit is the fold change in additional variance explained of the observed model versus the random model.

## Sheet: Supplementary table S3
Supplementary table S3. Descriptive comparison of individuals who were excluded from EMIF-AD MBD due to outlying values on cluster loadings.
	Normal cognition
Descriptive	Included (n=79)	Excluded (n=3)
Age in years, mean (sd)	61.3 (7)	57.3 (6.5)
Female, n (%)	44 (56%)	3 (100%)
Years of education, mean (sd)	12.0 (3.5)	10.0 (1.7)
MMSE, mean (sd)	28.6 (1.3)	29.3 (1.2)
APOE e4, at least one allele (%) 1	13 (21%)	1 (50%)
Aβ 1-42, mean (sd) ‘’	0.6 (0.7)	0.8 (0.4)
T-tau, mean (sd) ‘’	-0.4 (0.4)	0 (0.3)
P-tau, mean (sd) ‘’, 2	-0.24 (0.7)	-0.12 (0.2)
MMSE is mini-mental state examination, APOE is Apolipoprotein E, n.a. is not available.
‘ is scaled according to cohort specific controls as previously described. \cite{Bos:2018ei}
‘‘’ cut points to define abnormal levels are cohort specific for EMIF-AD MBD as previously described. \cite{Bos:2018ei}
1 is missing for 1 individual.
Groups were compared with Chi2 tests or t-test where appropriate, all p values were > .05.

## Sheet: Supplementary table S4
Supplementary table S4. Overlap of AD and controls for proteins that differ between subtypes.
	EMIF-AD MBD number of proteins					ADNI number of proteins
Contrast	Control	AD	Overlap	Overlap Score		Control	AD	Overlap	DICE			Overlap score
Subtype 1 > Subtype 3	427	434	415	0.97		79	130	77	0.74			0.97
Subtype 1 > Subtype 2	39	166	8	0.21		84	78	65	0.8			0.83
Subtype 2 > Subtype 1	74	67	15	0.22		2	15	0	0			0
Subtype 2 > Subtype 3	447	448	442	0.99		23	129	21	0.28			0.91
Subtype 3 > Subtype 1	91	93	89	0.98		3	3	0	0			0
Subtype 3 > Subtype 2	88	91	87	0.99		21	3	0	0			0

## Sheet: Supplementary table S5a.EMIF
Supplementary table S5a. Average protein levels according to subtypes, comparisons amongst subtypes, and cell type production assignment.
		Average (SD) protein levels for subtypes							Beta (95%CI)			T statistic			P value			% signal produced by cell type
Gene	Gene	Subtype 1 (n=32)	Subtype 2 (n=19)	Subtype 3 (n=28)	Subtype assignment	Lowest subtype	F statistic	P value	Subtype 1 vs 2	Subtype 1 vs 3	Subtype 2 vs 3	Subtype 1 vs 2	Subtype 1 vs 3	Subtype 2 vs 3	Subtype 1 vs 2	Subtype 1 vs 3	Subtype 2 vs 3	Astrocyte	Neuron	Oligodendrocyte	Microglia	Endothelial	Celtype	Dayon et al., 2019; BBB impairment
KRT16	KRT16	-0.017 (0.951)	0.188 (0.941)	0.098 (0.909)	2	1	0.304	0.738964	-0.205 (-0.744,0.333)	-0.115 (-0.597,0.366)	0.09 (-0.463,0.643)	-0.759	-0.478	0.324	0.450248	0.634252	0.747112	20	20	20	20	20	Not detected
CFD	CFD	-0.082 (0.984)	0.093 (0.832)	-0.035 (1.013)	2	1	0.201	0.818492	-0.175 (-0.729,0.379)	-0.047 (-0.542,0.448)	0.128 (-0.441,0.697)	-0.629	-0.189	0.448	0.531485	0.850651	0.655398	11.9266	22.0183	11.0092	44.0367	11.0092	Not specific
KRT1	KRT1	-0.108 (0.889)	0.195 (0.888)	0.159 (1.036)	2	1	0.853	0.429975	-0.303 (-0.847,0.242)	-0.267 (-0.753,0.22)	0.036 (-0.523,0.595)	-1.107	-1.092	0.128	0.271671	0.278283	0.898321	20	20	20	20	20	Not detected
POTEF	POTEF	-0.116 (0.385)	0.5 (0.442)	-0.082 (0.814)	2	1	7.628	0.000956988	-0.617 (-0.954,-0.279)	-0.035 (-0.336,0.267)	0.582 (0.236,0.928)	-3.64	-0.23	3.347	0.000495279	0.818989	0.00127344	NA	NA	NA	NA	NA	NA
POTEE	POTEE	-0.116 (0.386)	0.501 (0.444)	-0.082 (0.812)	2	1	7.651	0.000939386	-0.617 (-0.954,-0.28)	-0.035 (-0.336,0.266)	0.582 (0.236,0.928)	-3.645	-0.23	3.351	0.000486443	0.818447	0.00125478	NA	NA	NA	NA	NA	NA
ACTB	ACTB	-0.12 (0.345)	0.49 (0.511)	-0.1 (0.874)	2	1	6.843	0.00185048	-0.611 (-0.967,-0.254)	-0.02 (-0.339,0.298)	0.59 (0.225,0.956)	-3.413	-0.127	3.216	0.00103134	0.899419	0.00191175	13.4506	13.1627	21.5984	42.3545	9.43382	Not specific
ACTG1		-0.12 (0.345)	0.49 (0.511)	-0.1 (0.874)	2	1	6.843	0.00185048	-0.611 (-0.967,-0.254)	-0.02 (-0.339,0.298)	0.59 (0.225,0.956)	-3.413	-0.127	3.216	0.00103134	0.899419	0.00191175	NA	NA	NA	NA	NA	NA
POTEKP	POTEKP	-0.12 (0.377)	0.439 (0.409)	0.005 (0.798)	2	1	5.938	0.00401537	-0.559 (-0.887,-0.23)	-0.125 (-0.418,0.168)	0.434 (0.097,0.771)	-3.39	-0.848	2.565	0.00111254	0.399283	0.0122934	NA	NA	NA	NA	NA	NA
ACTBL2	ACTBL2	-0.124 (0.371)	0.5 (0.504)	-0.081 (0.89)	2	1	6.662	0.00215748	-0.624 (-0.988,-0.261)	-0.043 (-0.368,0.282)	0.581 (0.208,0.955)	-3.419	-0.263	3.102	0.00101324	0.792945	0.00269587	NA	NA	NA	NA	NA	NA
KRT9	KRT9	-0.137 (0.909)	0.203 (0.86)	0.146 (1.064)	2	1	0.992	0.375699	-0.339 (-0.891,0.212)	-0.283 (-0.776,0.21)	0.057 (-0.509,0.623)	-1.225	-1.142	0.2	0.224251	0.257057	0.842237	20	20	20	20	20	Not detected
PRDX6	PRDX6	-0.14 (0.543)	0.337 (0.644)	-0.11 (0.601)	2	1	4.483	0.0144352	-0.477 (-0.816,-0.137)	-0.03 (-0.333,0.274)	0.447 (0.099,0.796)	-2.797	-0.194	2.556	0.00652865	0.846329	0.0125775	57.3313	13.6075	8.13893	15.0129	5.90935	Astrocyte
TPM1	TPM1	-0.166 (0.377)	0.509 (0.404)	-0.02 (0.814)	2	1	8.495	0.000468151	-0.675 (-1.008,-0.343)	-0.146 (-0.443,0.151)	0.53 (0.188,0.871)	-4.047	-0.979	3.092	0.000123476	0.330876	0.00278131	NA	NA	NA	NA	NA	NA
TPM2	TPM2	-0.169 (0.375)	0.52 (0.404)	-0.029 (0.838)	2	1	8.566	0.000441774	-0.689 (-1.028,-0.351)	-0.14 (-0.443,0.163)	0.549 (0.202,0.897)	-4.052	-0.921	3.146	0.000121593	0.360041	0.00236088	5.93909	12.3247	3.85818	10.8958	66.9822	Endothelial
HBD	HBD	-0.274 (0.785)	0.174 (1.013)	0.112 (1.004)	2	1	1.91	0.155154	-0.447 (-0.98,0.085)	-0.386 (-0.862,0.09)	0.062 (-0.485,0.608)	-1.674	-1.615	0.224	0.0983343	0.110402	0.823022	20	20	20	20	20	Not detected
COMP	COMP	-0.426 (0.871)	0.496 (1.151)	0.046 (0.793)	2	1	6.166	0.00330041	-0.922 (-1.453,-0.391)	-0.472 (-0.946,0.002)	0.45 (-0.094,0.995)	-3.461	-1.983	1.646	0.000886249	0.0509925	0.103877	20	20	20	20	20	Not detected
IL1RAP	IL1RAP	-0.091 (0.72)	-0.023 (1.364)	-0.005 (0.957)	3	1	0.063	0.939012	-0.068 (-0.639,0.502)	-0.087 (-0.596,0.423)	-0.018 (-0.604,0.567)	-0.238	-0.339	-0.063	0.812466	0.735915	0.950145	2.09064	10.3811	17.3595	68.4385	1.73019	Microglia
TF	TF	-0.129 (0.965)	-0.118 (0.652)	0.005 (0.627)	3	1	0.246	0.78257	-0.011 (-0.466,0.443)	-0.134 (-0.54,0.272)	-0.122 (-0.589,0.344)	-0.05	-0.657	-0.523	0.960261	0.513344	0.602466	2.46064	2.32894	93.9397	0.813282	0.457471	Oligodendrocyte
IGHM	IGHM	-0.219 (0.797)	-0.133 (1.127)	0.32 (1.006)	3	1	2.573	0.082932	-0.086 (-0.639,0.467)	-0.539 (-1.033,-0.045)	-0.453 (-1.02,0.115)	-0.31	-2.172	-1.589	0.757231	0.0329822	0.116301	NA	NA	NA	NA	NA	NA
PSAP	PSAP	0.569 (0.508)	0.273 (0.635)	-0.975 (0.66)	1	3	53.716	2.87679e-15	0.296 (-0.048,0.64)	1.544 (1.236,1.851)	1.247 (0.895,1.6)	1.715	10.006	7.04	0.0904092	1.61611e-15	7.3686e-10	38.5549	9.64906	11.4645	32.761	7.57051	Not specific
HBB	HBB	-0.302 (0.794)	0.11 (1.088)	0.185 (0.94)	3	1	2.364	0.100881	-0.411 (-0.944,0.121)	-0.487 (-0.962,-0.011)	-0.075 (-0.621,0.471)	-1.54	-2.038	-0.274	0.127763	0.0450559	0.785049	1.23863	19.8543	0.846247	0.271233	77.7896	Endothelial
HBA1	HBA1	-0.315 (0.867)	0.123 (1.061)	0.189 (0.896)	3	1	2.552	0.0845809	-0.437 (-0.972,0.097)	-0.504 (-0.981,-0.026)	-0.066 (-0.615,0.482)	-1.63	-2.101	-0.241	0.107215	0.0389123	0.810048	3.07692	9.23077	3.07692	3.07692	81.5385	Endothelial
ART3	ART3	0.524 (0.564)	0.502 (0.618)	-1.005 (0.721)	1	3	51.628	6.90036e-15	0.022 (-0.345,0.389)	1.529 (1.201,1.857)	1.507 (1.13,1.883)	0.12	9.285	7.967	0.904866	3.79874e-14	1.272e-11	4.24929	33.9943	50.4249	2.83286	8.49858	Oligodendrocyte
NRXN2	NRXN2	0.579 (0.499)	0.302 (0.741)	-0.986 (0.673)	1	3	50.388	1.17184e-14	0.277 (-0.084,0.638)	1.565 (1.242,1.888)	1.288 (0.917,1.659)	1.527	9.655	6.918	0.131009	7.50414e-15	1.25188e-09	23.5849	37.7358	15.0943	9.43396	14.1509	Not specific
METTL18	METTL18	-0.365 (0.951)	0.021 (1.006)	0.381 (0.972)	3	1	4.41	0.0154212	-0.386 (-0.947,0.174)	-0.746 (-1.247,-0.245)	-0.36 (-0.935,0.216)	-1.372	-2.966	-1.245	0.174049	0.00403046	0.216883	NA	NA	NA	NA	NA	NA
CANT1	CANT1	0.489 (0.603)	0.44 (0.657)	-0.975 (0.605)	1	3	49.719	1.56378e-14	0.049 (-0.307,0.405)	1.464 (1.146,1.782)	1.415 (1.05,1.78)	0.275	9.175	7.72	0.784063	6.17774e-14	3.77769e-11	30.9257	19.9253	15.9402	23.2462	9.96264	Not specific
NRXN1	NRXN1	0.524 (0.485)	0.356 (0.681)	-0.985 (0.708)	1	3	49.706	1.57271e-14	0.168 (-0.189,0.525)	1.509 (1.19,1.828)	1.341 (0.974,1.708)	0.936	9.413	7.283	0.352034	2.16922e-14	2.56676e-10	43.9927	43.7787	8.92693	0.244574	3.05717	Not specific
NPTX1	NPTX1	0.569 (0.513)	0.301 (0.672)	-1.001 (0.728)	1	3	49.629	1.62591e-14	0.268 (-0.098,0.634)	1.57 (1.243,1.897)	1.302 (0.927,1.677)	1.459	9.566	6.907	0.148797	1.10721e-14	1.31285e-09	2.55474	83.2117	2.18978	2.18978	9.85401	Neuron
NEO1	NEO1	0.499 (0.506)	0.44 (0.614)	-0.973 (0.734)	1	3	49.404	1.79285e-14	0.06 (-0.298,0.418)	1.472 (1.152,1.792)	1.412 (1.045,1.78)	0.332	9.168	7.659	0.740959	6.36165e-14	4.94196e-11	51.9014	12.5081	29.5881	2.65977	3.34268	Astrocyte
SEMA6D	SEMA6D	0.569 (0.613)	0.3 (0.592)	-0.976 (0.663)	1	3	49.164	1.99017e-14	0.269 (-0.092,0.631)	1.545 (1.222,1.868)	1.275 (0.905,1.646)	1.485	9.531	6.85	0.141559	1.29347e-14	1.67998e-09	27.2163	23.8273	22.3224	24.8425	1.79153	Not specific
IDS	IDS	0.7 (0.645)	0.072 (0.626)	-0.93 (0.651)	1	3	48.365	2.82402e-14	0.628 (0.257,0.999)	1.63 (1.299,1.961)	1.002 (0.622,1.383)	3.374	9.804	5.248	0.00116935	3.91059e-15	1.34971e-06	12.4502	54.0594	9.98439	11.8212	11.6848	Neuron
BCAN	BCAN	0.616 (0.574)	0.178 (0.703)	-0.963 (0.647)	1	3	48.119	3.14798e-14	0.438 (0.073,0.803)	1.578 (1.252,1.904)	1.14 (0.766,1.515)	2.39	9.645	6.068	0.0193124	7.85002e-15	4.71255e-08	71.0868	4.30588	21.8164	0.637908	2.15294	Astrocyte
IGLV9-49	IGLV9-49	-0.036 (0.84)	-0.29 (0.832)	0.202 (1.249)	3	2	1.372	0.259683	0.254 (-0.325,0.832)	-0.237 (-0.754,0.279)	-0.491 (-1.085,0.102)	0.874	-0.915	-1.648	0.384929	0.36308	0.103449	NA	NA	NA	NA	NA	NA
PTPRG	PTPRG	0.582 (0.571)	0.318 (0.596)	-0.994 (0.757)	1	3	47.97	3.3626e-14	0.264 (-0.11,0.638)	1.577 (1.243,1.911)	1.312 (0.928,1.696)	1.408	9.397	6.809	0.163137	2.32114e-14	2.00278e-09	39.9533	24.2055	8.66303	0.424659	26.7535	Not specific
NEGR1	NEGR1	0.573 (0.555)	0.282 (0.66)	-0.977 (0.7)	1	3	47.913	3.44825e-14	0.291 (-0.075,0.657)	1.55 (1.223,1.877)	1.26 (0.884,1.635)	1.581	9.44	6.678	0.117932	1.9254e-14	3.53134e-09	4.80503	80.9462	10.645	0.554426	3.04934	Neuron
PCDH9	PCDH9	0.632 (0.64)	0.159 (0.648)	-0.947 (0.622)	1	3	47.32	4.48605e-14	0.472 (0.106,0.839)	1.579 (1.251,1.906)	1.106 (0.73,1.482)	2.567	9.599	5.856	0.0122249	9.57473e-15	1.13834e-07	34.5214	22.7912	40.4338	0.570765	1.68277	Not specific
IGHG3	IGHG3	-0.094 (1.078)	-0.341 (0.779)	0.387 (0.874)	3	2	3.75	0.0279723	0.247 (-0.296,0.791)	-0.481 (-0.967,0.005)	-0.728 (-1.287,-0.17)	0.906	-1.971	-2.599	0.367773	0.0523277	0.0112222	NA	NA	NA	NA	NA	NA
RGMB	RGMB	0.547 (0.524)	0.297 (0.652)	-0.963 (0.71)	1	3	47.315	4.49641e-14	0.25 (-0.111,0.611)	1.51 (1.188,1.833)	1.26 (0.89,1.631)	1.379	9.328	6.777	0.171787	3.15486e-14	2.30692e-09	6.59606	75.7483	10.6104	2.93158	4.11367	Neuron
PTPRZ1	PTPRZ1	0.489 (0.49)	0.409 (0.726)	-0.96 (0.683)	1	3	46.989	5.19911e-14	0.079 (-0.28,0.439)	1.449 (1.128,1.77)	1.37 (1.001,1.739)	0.438	8.985	7.395	0.662351	1.42541e-13	1.56741e-10	47.0243	6.85997	44.0578	0.669266	1.38873	Not specific
SPOCK2	SPOCK2	0.529 (0.521)	0.435 (0.651)	-0.998 (0.786)	1	3	46.793	5.67756e-14	0.094 (-0.285,0.473)	1.527 (1.188,1.865)	1.433 (1.044,1.822)	0.494	8.987	7.343	0.622797	1.41141e-13	1.96889e-10	25.5025	17.0179	1.87784	0.293413	55.3083	Endothelial
NRXN2.P58401	NRXN2.P58401	0.483 (0.517)	0.443 (0.695)	-0.977 (0.712)	1	3	46.765	5.7477e-14	0.04 (-0.326,0.407)	1.46 (1.132,1.787)	1.419 (1.043,1.795)	0.219	8.879	7.517	0.827166	2.27187e-13	9.20079e-11	NA	NA	NA	NA	NA	NA
IL6ST	IL6ST	0.492 (0.504)	0.357 (0.662)	-0.948 (0.698)	1	3	46.131	7.64736e-14	0.134 (-0.222,0.49)	1.44 (1.122,1.757)	1.305 (0.94,1.671)	0.75	9.017	7.119	0.455326	1.24032e-13	5.23885e-10	22.0827	10.7547	12.0498	46.2951	8.81766	Not specific
MEGF10	MEGF10	0.619 (0.503)	0.261 (0.674)	-0.957 (0.783)	1	3	45.681	9.37354e-14	0.359 (-0.019,0.736)	1.577 (1.239,1.914)	1.218 (0.83,1.606)	1.891	9.305	6.258	0.0624687	3.49222e-14	2.11127e-08	63.6099	8.23377	26.5418	0.645786	0.968679	Astrocyte
ADAM11	ADAM11	0.507 (0.541)	0.374 (0.674)	-0.988 (0.73)	1	3	45.549	9.95586e-14	0.133 (-0.239,0.505)	1.495 (1.162,1.827)	1.362 (0.98,1.744)	0.711	8.948	7.097	0.479239	1.68194e-13	5.75949e-10	23.8095	19.0476	19.0476	19.0476	19.0476	Not specific
EFNA3	EFNA3	0.599 (0.574)	0.265 (0.596)	-0.975 (0.779)	1	3	45.285	1.12259e-13	0.334 (-0.046,0.714)	1.574 (1.234,1.913)	1.24 (0.85,1.63)	1.749	9.232	6.334	0.0843674	4.80578e-14	1.53571e-08	17.9487	41.0256	10.2564	10.2564	20.5128	Not specific
NFASC	NFASC	0.533 (0.539)	0.283 (0.605)	-0.954 (0.734)	1	3	45.207	1.16312e-13	0.251 (-0.113,0.614)	1.487 (1.162,1.811)	1.236 (0.863,1.609)	1.374	9.125	6.605	0.173427	7.6991e-14	4.81794e-09	13.0297	25.4237	52.7542	1.48305	7.30932	Oligodendrocyte
L1CAM	L1CAM	0.587 (0.62)	0.371 (0.732)	-0.981 (0.681)	1	3	45.186	1.17428e-13	0.216 (-0.171,0.602)	1.567 (1.222,1.912)	1.352 (0.955,1.748)	1.112	9.045	6.791	0.269499	1.09425e-13	2.16858e-09	3.84615	80.7692	3.84615	3.84615	7.69231	Neuron
NTNG1	NTNG1	0.612 (0.542)	0.087 (0.754)	-0.905 (0.609)	1	3	45.099	1.22231e-13	0.525 (0.166,0.883)	1.517 (1.197,1.837)	0.992 (0.624,1.36)	2.915	9.431	5.37	0.00466896	2.00263e-14	8.27147e-07	6.33724	58.7197	28.686	0.962618	5.2944	Neuron
CACNA2D2	CACNA2D2	0.58 (0.553)	0.326 (0.706)	-0.979 (0.754)	1	3	44.405	1.68074e-13	0.254 (-0.131,0.639)	1.558 (1.215,1.902)	1.304 (0.91,1.699)	1.314	9.03	6.581	0.192679	1.16983e-13	5.34855e-09	23.6025	55.9006	11.1801	3.72671	5.59006	Neuron
LRRC4	LRRC4	0.588 (0.643)	0.257 (0.67)	-0.958 (0.671)	1	3	43.551	2.49759e-13	0.331 (-0.049,0.712)	1.545 (1.206,1.885)	1.214 (0.824,1.604)	1.735	9.058	6.196	0.0868605	1.03252e-13	2.74613e-08	NA	NA	NA	NA	NA	NA
CNTNAP2	CNTNAP2	0.599 (0.616)	0.085 (0.621)	-0.946 (0.704)	1	3	42.946	3.31349e-13	0.514 (0.139,0.888)	1.545 (1.21,1.879)	1.031 (0.646,1.416)	2.73	9.188	5.339	0.00786676	5.82383e-14	9.36497e-07	0.789527	81.1346	11.8171	3.67489	2.58391	Neuron
NRXN3	NRXN3	0.578 (0.55)	0.257 (0.667)	-0.948 (0.759)	1	3	42.689	3.73932e-13	0.321 (-0.059,0.701)	1.527 (1.187,1.866)	1.206 (0.816,1.595)	1.683	8.96	6.161	0.0964632	1.59393e-13	3.18963e-08	0.724167	85.4018	8.92973	0.299655	4.64466	Neuron
SEZ6L	SEZ6L	0.513 (0.496)	0.352 (0.632)	-0.955 (0.807)	1	3	42.402	4.2812e-13	0.161 (-0.216,0.537)	1.468 (1.131,1.804)	1.307 (0.921,1.693)	0.85	8.689	6.736	0.397948	5.26468e-13	2.74307e-09	3.88697	64.8956	27.4995	1.08159	2.63638	Neuron
TPI1	TPI1	0.521 (0.487)	0.462 (0.729)	-0.956 (0.815)	1	3	41.829	5.61839e-13	0.059 (-0.331,0.45)	1.478 (1.129,1.827)	1.418 (1.018,1.819)	0.303	8.435	7.049	0.762741	1.61353e-12	7.10865e-10	24.784	33.0454	12.23	15.6857	14.2549	Not specific
CLSTN1	CLSTN1	0.513 (0.518)	0.467 (0.705)	-0.971 (0.82)	1	3	41.76	5.80704e-13	0.046 (-0.348,0.44)	1.484 (1.132,1.836)	1.438 (1.034,1.842)	0.233	8.401	7.087	0.816385	1.87654e-12	6.01638e-10	29.9059	45.2163	10.9377	5.89777	8.04242	Not specific
GALNT7	GALNT7	0.469 (0.532)	0.43 (0.573)	-0.93 (0.794)	1	3	41.503	6.56535e-13	0.038 (-0.334,0.411)	1.398 (1.065,1.731)	1.36 (0.978,1.742)	0.204	8.364	7.083	0.838973	2.21072e-12	6.12108e-10	20.2387	34.394	23.0229	13.5704	8.77398	Not specific
LAMP2	LAMP2	0.595 (0.668)	0.207 (0.519)	-0.922 (0.725)	1	3	41.421	6.8258e-13	0.388 (0.008,0.767)	1.517 (1.178,1.856)	1.129 (0.74,1.519)	2.035	8.912	5.776	0.0453571	1.96861e-13	1.58396e-07	22.8784	10.997	51.4218	11.4612	3.24148	Oligodendrocyte
OMG	OMG	0.598 (0.566)	0.128 (0.694)	-0.916 (0.71)	1	3	41.358	7.03541e-13	0.47 (0.095,0.846)	1.514 (1.179,1.85)	1.044 (0.659,1.429)	2.494	8.99	5.396	0.0147998	1.39775e-13	7.45332e-07	39.1831	13.1163	44.4991	1.51794	1.68363	Not specific
CACNA2D1	CACNA2D1	0.52 (0.538)	0.355 (0.7)	-0.958 (0.772)	1	3	41.005	8.33553e-13	0.165 (-0.22,0.551)	1.478 (1.134,1.822)	1.313 (0.917,1.708)	0.854	8.551	6.612	0.395669	9.69533e-13	4.68227e-09	9.88064	75.1989	11.1406	0.397878	3.38196	Neuron
FSTL4	FSTL4	0.665 (0.591)	0.062 (0.853)	-0.913 (0.634)	1	3	40.925	8.66209e-13	0.603 (0.213,0.993)	1.578 (1.229,1.926)	0.975 (0.574,1.375)	3.079	9.016	4.849	0.00288675	1.24344e-13	6.43121e-06	10.2804	67.2897	5.60748	5.60748	11.215	Neuron
GRIA4	GRIA4	0.701 (0.606)	0.007 (0.778)	-0.901 (0.704)	1	3	40.877	8.86667e-13	0.694 (0.299,1.089)	1.602 (1.249,1.955)	0.907 (0.502,1.313)	3.5	9.037	4.458	0.000782957	1.1345e-13	2.81424e-05	3.72048	77.9683	16.0466	0.64704	1.6176	Neuron
LRRC4B	LRRC4B	0.565 (0.607)	0.264 (0.729)	-0.933 (0.679)	1	3	40.684	9.72898e-13	0.301 (-0.081,0.684)	1.498 (1.156,1.84)	1.196 (0.804,1.589)	1.569	8.728	6.07	0.120757	4.42777e-13	4.66803e-08	25	18.75	18.75	18.75	18.75	Not specific
RTN4R	RTN4R	0.673 (0.616)	0.023 (0.915)	-0.913 (0.577)	1	3	39.974	1.37288e-12	0.65 (0.254,1.046)	1.585 (1.232,1.939)	0.935 (0.529,1.342)	3.27	8.928	4.586	0.00161846	1.83761e-13	1.74417e-05	20	20	20	20	20	Not detected
CHL1	CHL1	0.468 (0.547)	0.416 (0.645)	-0.926 (0.773)	1	3	39.455	1.76964e-12	0.051 (-0.328,0.431)	1.393 (1.054,1.732)	1.342 (0.952,1.731)	0.27	8.183	6.861	0.788018	4.91475e-12	1.60116e-09	24.0445	59.6968	13.8108	0.434302	2.01358	Neuron
LAMP1	LAMP1	0.638 (0.617)	0.121 (0.69)	-0.906 (0.732)	1	3	39.446	1.77715e-12	0.517 (0.126,0.907)	1.543 (1.194,1.892)	1.027 (0.626,1.428)	2.634	8.808	5.102	0.0102095	3.10781e-13	2.40595e-06	31.1115	5.69821	26.8027	25.4661	10.9216	Not specific
APLP1	APLP1	0.448 (0.507)	0.443 (0.663)	-0.94 (0.813)	1	3	39.088	2.12006e-12	0.005 (-0.379,0.39)	1.388 (1.044,1.731)	1.382 (0.988,1.777)	0.028	8.048	6.98	0.977942	8.91159e-12	9.59016e-10	5.52018	24.7377	65.2526	1.19108	3.29836	Oligodendrocyte
ADGRL1	ADGRL1	0.508 (0.552)	0.233 (0.556)	-0.915 (0.783)	1	3	39.046	2.16365e-12	0.275 (-0.096,0.647)	1.423 (1.091,1.755)	1.148 (0.766,1.529)	1.475	8.535	5.993	0.144237	1.0405e-12	6.44511e-08	NA	NA	NA	NA	NA	NA
SEMA4B	SEMA4B	0.442 (0.488)	0.405 (0.702)	-0.906 (0.749)	1	3	38.975	2.24119e-12	0.037 (-0.334,0.408)	1.348 (1.017,1.68)	1.311 (0.931,1.692)	0.2	8.106	6.863	0.84234	6.899e-12	1.59069e-09	81.2693	7.73994	2.47678	1.54799	6.96594	Astrocyte
NELL2	NELL2	0.468 (0.558)	0.433 (0.697)	-0.935 (0.765)	1	3	38.817	2.42338e-12	0.036 (-0.351,0.422)	1.403 (1.057,1.749)	1.368 (0.971,1.765)	0.183	8.083	6.859	0.855419	7.634e-12	1.61607e-09	0.863509	93.0891	2.81985	0.169871	3.05767	Neuron
EPHA5	EPHA5	0.528 (0.576)	0.346 (0.672)	-0.929 (0.795)	1	3	37.817	3.98731e-12	0.182 (-0.212,0.576)	1.457 (1.105,1.809)	1.275 (0.871,1.68)	0.919	8.244	6.282	0.360964	3.75884e-12	1.91404e-08	2.00308	88.7519	5.547	1.849	1.849	Neuron
GOT2	GOT2	0.537 (0.695)	0.517 (0.857)	-0.956 (0.675)	1	3	37.437	4.82634e-12	0.02 (-0.401,0.441)	1.493 (1.117,1.869)	1.473 (1.041,1.905)	0.094	7.904	6.789	0.925065	1.68222e-11	2.18518e-09	12.6582	52.9698	16.7478	8.17916	9.44499	Neuron
APLP2	APLP2	0.518 (0.591)	0.291 (0.704)	-0.936 (0.758)	1	3	37.188	5.47149e-12	0.227 (-0.166,0.62)	1.454 (1.103,1.805)	1.227 (0.824,1.63)	1.153	8.249	6.059	0.252639	3.67092e-12	4.89535e-08	21.5625	38.3659	9.44189	21.6322	8.99751	Not specific
ADAM22	ADAM22	0.471 (0.526)	0.356 (0.695)	-0.92 (0.786)	1	3	36.955	6.1567e-12	0.114 (-0.271,0.5)	1.391 (1.046,1.735)	1.276 (0.881,1.672)	0.591	8.042	6.426	0.556514	9.1516e-12	1.03686e-08	7.45469	74.8392	14.734	1.36426	1.60787	Neuron
PVR	PVR	0.431 (0.567)	0.383 (0.565)	-0.879 (0.756)	1	3	36.86	6.4614e-12	0.048 (-0.321,0.417)	1.31 (0.98,1.64)	1.262 (0.883,1.641)	0.259	7.909	6.633	0.796193	1.6471e-11	4.28263e-09	11.4016	54.7279	8.02676	6.68896	19.1548	Neuron
IGSF21	IGSF21	0.451 (0.643)	0.411 (0.577)	-0.911 (0.755)	1	3	36.479	7.8444e-12	0.04 (-0.347,0.427)	1.362 (1.016,1.708)	1.322 (0.925,1.719)	0.205	7.847	6.632	0.83799	2.16079e-11	4.30185e-09	4.54087	9.08174	15.7417	61.554	9.08174	Microglia
NPTX2	NPTX2	0.586 (0.574)	0.198 (0.822)	-0.921 (0.739)	1	3	36.196	9.06449e-12	0.389 (-0.014,0.792)	1.507 (1.147,1.867)	1.118 (0.705,1.532)	1.92	8.335	5.385	0.0585892	2.51662e-12	7.79099e-07	3.18471	81.5287	10.1911	2.54777	2.54777	Neuron
RTN4RL2	RTN4RL2	0.615 (0.619)	0.037 (0.677)	-0.889 (0.77)	1	3	35.732	1.15059e-11	0.578 (0.181,0.976)	1.504 (1.148,1.859)	0.925 (0.517,1.334)	2.896	8.426	4.515	0.00493824	1.67903e-12	2.28025e-05	20	20	20	20	20	Not detected
ENO2	ENO2	0.486 (0.574)	0.301 (0.614)	-0.921 (0.816)	1	3	35.622	1.2178e-11	0.186 (-0.206,0.577)	1.407 (1.058,1.757)	1.222 (0.82,1.623)	0.946	8.018	6.059	0.347365	1.01777e-11	4.88399e-08	7.73795	76.7132	10.1681	0.704022	4.67672	Neuron
B4GAT1	B4GAT1	0.516 (0.646)	0.325 (0.67)	-0.907 (0.739)	1	3	35.621	1.21829e-11	0.191 (-0.205,0.587)	1.424 (1.07,1.777)	1.233 (0.827,1.639)	0.962	8.023	6.047	0.339064	9.95189e-12	5.12817e-08	NA	NA	NA	NA	NA	NA
COL6A1	COL6A1	0.504 (0.676)	0.364 (0.772)	-0.931 (0.673)	1	3	35.61	1.22498e-11	0.14 (-0.263,0.543)	1.435 (1.075,1.795)	1.295 (0.881,1.709)	0.692	7.933	6.232	0.490901	1.47634e-11	2.35541e-08	49.2647	13.2353	13.2353	4.41176	19.8529	Not specific
ATP6AP1	ATP6AP1	0.484 (0.533)	0.364 (0.647)	-0.898 (0.824)	1	3	35.584	1.24198e-11	0.12 (-0.269,0.51)	1.382 (1.034,1.73)	1.262 (0.862,1.661)	0.614	7.904	6.282	0.54076	1.68362e-11	1.90794e-08	18.202	38.9853	14.4192	20.9168	7.47664	Not specific
CDH13	CDH13	0.56 (0.616)	0.448 (0.693)	-0.914 (0.852)	1	3	35.37	1.38677e-11	0.113 (-0.306,0.531)	1.474 (1.1,1.848)	1.362 (0.932,1.791)	0.536	7.853	6.314	0.593422	2.10594e-11	1.66589e-08	1.20248	84.3002	9.26543	2.194	3.03785	Neuron
LRP1	LRP1	0.469 (0.617)	0.318 (0.64)	-0.884 (0.721)	1	3	35.107	1.5899e-11	0.152 (-0.23,0.533)	1.354 (1.013,1.694)	1.202 (0.811,1.593)	0.791	7.912	6.117	0.431213	1.62139e-11	3.82479e-08	61.4275	3.64465	9.11162	15.7935	10.0228	Astrocyte
NPTXR	NPTXR	0.536 (0.601)	0.242 (0.729)	-0.912 (0.755)	1	3	35.077	1.61498e-11	0.293 (-0.104,0.691)	1.447 (1.092,1.803)	1.154 (0.745,1.562)	1.469	8.108	5.627	0.145901	6.85335e-12	2.92315e-07	19.774	51.8445	7.77667	1.66168	18.9432	Neuron
APP	APP	0.594 (0.573)	0.184 (0.786)	-0.91 (0.788)	1	3	34.974	1.7038e-11	0.41 (0.002,0.818)	1.504 (1.14,1.869)	1.094 (0.675,1.513)	2.002	8.216	5.202	0.0488549	4.25576e-12	1.62051e-06	4.96552	48.0332	32.7068	2.0698	12.2247	Not specific
MEGF8	MEGF8	0.539 (0.597)	0.244 (0.785)	-0.911 (0.726)	1	3	34.972	1.70516e-11	0.295 (-0.104,0.694)	1.45 (1.093,1.806)	1.154 (0.745,1.564)	1.473	8.097	5.614	0.144986	7.18307e-12	3.07736e-07	35.2201	33.9623	11.3208	10.0629	9.43396	Not specific
NCAN	NCAN	0.483 (0.54)	0.309 (0.717)	-0.909 (0.787)	1	3	34.937	1.73706e-11	0.173 (-0.218,0.565)	1.392 (1.042,1.742)	1.219 (0.817,1.621)	0.881	7.923	6.039	0.380991	1.54676e-11	5.30999e-08	87.1652	7.13244	3.30686	0.180112	2.21538	Astrocyte
THY1	THY1	0.465 (0.55)	0.335 (0.699)	-0.904 (0.78)	1	3	34.823	1.84299e-11	0.13 (-0.26,0.519)	1.369 (1.021,1.717)	1.239 (0.84,1.639)	0.664	7.838	6.177	0.508964	2.24657e-11	2.97171e-08	1.9857	69.8967	20.1747	0.794281	7.14853	Neuron
SERPINI1	SERPINI1	0.589 (0.608)	0.208 (0.754)	-0.897 (0.769)	1	3	34.7	1.96574e-11	0.381 (-0.025,0.787)	1.486 (1.123,1.849)	1.105 (0.688,1.522)	1.869	8.158	5.282	0.0654925	5.48092e-12	1.17985e-06	9.12383	72.5031	14.0201	0.592004	3.76097	Neuron
NAXE	NAXE	0.48 (0.566)	0.452 (0.68)	-0.936 (0.88)	1	3	34.682	1.98433e-11	0.028 (-0.386,0.442)	1.416 (1.046,1.786)	1.388 (0.963,1.813)	0.135	7.625	6.507	0.893258	5.7289e-11	7.32613e-09	24.1001	23.5916	30.3437	6.10128	15.8633	Not specific
PCDH17	PCDH17	0.576 (0.668)	0.235 (0.842)	-0.916 (0.67)	1	3	34.454	2.23515e-11	0.342 (-0.07,0.753)	1.493 (1.125,1.861)	1.151 (0.729,1.574)	1.652	8.083	5.427	0.102594	7.63279e-12	6.57727e-07	43.9336	21.2187	31.1752	0.816104	2.85637	Not specific
TMEM132C	TMEM132C	0.588 (0.52)	0.152 (0.734)	-0.924 (0.881)	1	3	34.261	2.47456e-11	0.436 (0.023,0.85)	1.512 (1.143,1.882)	1.076 (0.652,1.501)	2.1	8.153	5.052	0.0390114	5.59732e-12	2.92669e-06	46.5867	16.6052	27.1218	2.76753	6.91882	Not specific
GALNT18	GALNT18	0.538 (0.636)	0.287 (0.788)	-0.948 (0.775)	1	3	34.074	2.72965e-11	0.251 (-0.167,0.669)	1.486 (1.112,1.859)	1.235 (0.806,1.664)	1.197	7.923	5.732	0.235201	1.54518e-11	1.89954e-07	30.5606	32.5497	2.16998	2.16998	32.5497	Not specific
SPOCK1	SPOCK1	0.453 (0.584)	0.372 (0.734)	-0.893 (0.74)	1	3	34.038	2.78202e-11	0.081 (-0.31,0.473)	1.347 (0.997,1.697)	1.265 (0.863,1.667)	0.414	7.663	6.268	0.679941	4.85842e-11	2.02943e-08	13.6035	56.4324	28.2786	0.312126	1.37335	Neuron
BASP1	BASP1	0.449 (0.62)	0.38 (0.617)	-0.9 (0.805)	1	3	33.225	4.28348e-11	0.07 (-0.329,0.468)	1.349 (0.993,1.705)	1.28 (0.871,1.688)	0.348	7.548	6.232	0.728436	8.04323e-11	2.36326e-08	1.70057	72.3614	7.58429	13.2118	5.14189	Neuron
RNASET2	RNASET2	0.511 (0.688)	0.344 (0.781)	-0.896 (0.683)	1	3	32.767	5.47277e-11	0.167 (-0.242,0.577)	1.407 (1.041,1.772)	1.239 (0.819,1.659)	0.814	7.66	5.876	0.418218	4.91233e-11	1.04815e-07	3.59345	1.73018	9.87534	83.4036	1.39745	Microglia
MAG	MAG	0.532 (0.68)	0.403 (0.637)	-0.902 (0.837)	1	3	32.762	5.48647e-11	0.13 (-0.291,0.551)	1.435 (1.058,1.811)	1.305 (0.873,1.737)	0.614	7.592	6.012	0.54128	6.61911e-11	5.94847e-08	5.15464	5.15464	79.3814	5.15464	5.15464	Oligodendrocyte
CTSB	CTSB	0.514 (0.68)	0.323 (0.67)	-0.899 (0.773)	1	3	32.535	6.2015e-11	0.19 (-0.22,0.601)	1.413 (1.046,1.78)	1.223 (0.801,1.644)	0.923	7.669	5.777	0.359043	4.73454e-11	1.57704e-07	9.64645	9.28751	8.76256	67.1213	5.18216	Microglia
LINGO1	LINGO1	0.663 (0.707)	-0.033 (0.743)	-0.841 (0.728)	1	3	32.301	7.03361e-11	0.697 (0.28,1.114)	1.504 (1.132,1.877)	0.808 (0.379,1.236)	3.326	8.038	3.757	0.00135872	9.33084e-12	0.000335444	14.5154	21.4381	25.1898	2.67977	36.1769	Not specific
OLFM1	OLFM1	0.496 (0.618)	0.233 (0.699)	-0.851 (0.708)	1	3	32.253	7.22002e-11	0.262 (-0.124,0.649)	1.346 (1.001,1.692)	1.084 (0.687,1.481)	1.351	7.759	5.439	0.180841	3.17738e-11	6.26385e-07	18.5555	60.4013	7.86241	0.4095	12.7713	Neuron
ADGRB1	ADGRB1	0.562 (0.555)	0.178 (0.824)	-0.872 (0.782)	1	3	31.632	1.01193e-10	0.384 (-0.025,0.794)	1.434 (1.068,1.799)	1.049 (0.629,1.47)	1.869	7.806	4.975	0.0654511	2.58319e-11	3.9512e-06	62.777	8.86263	10.6352	8.86263	8.86263	Astrocyte
GFRA2	GFRA2	0.49 (0.612)	0.308 (0.702)	-0.887 (0.799)	1	3	31.608	1.02504e-10	0.182 (-0.224,0.588)	1.377 (1.014,1.74)	1.195 (0.778,1.612)	0.892	7.553	5.706	0.375039	7.85685e-11	2.11057e-07	8.33333	66.6667	8.33333	8.33333	8.33333	Neuron
ICAM5	ICAM5	0.545 (0.65)	0.177 (0.702)	-0.899 (0.8)	1	3	31.445	1.12057e-10	0.368 (-0.047,0.782)	1.444 (1.074,1.815)	1.077 (0.651,1.502)	1.766	7.763	5.039	0.0814932	3.12124e-11	3.08342e-06	20	20	20	20	20	Not detected
VSTM2B	VSTM2B	0.45 (0.545)	0.363 (0.708)	-0.894 (0.874)	1	3	30.485	1.90174e-10	0.087 (-0.325,0.5)	1.344 (0.975,1.713)	1.257 (0.833,1.68)	0.421	7.262	5.913	0.674903	2.80316e-10	9.00385e-08	4.04858	44.5344	47.3684	2.02429	2.02429	Not specific
SLITRK1	SLITRK1	0.455 (0.575)	0.38 (0.695)	-0.892 (0.874)	1	3	30.269	2.14462e-10	0.075 (-0.341,0.491)	1.347 (0.975,1.719)	1.272 (0.845,1.699)	0.36	7.214	5.931	0.720188	3.45746e-10	8.35212e-08	2.47495	52.155	41.8689	0.965834	2.53531	Neuron
HS6ST3	HS6ST3	0.411 (0.633)	0.369 (0.751)	-0.872 (0.736)	1	3	29.702	2.9439e-10	0.042 (-0.361,0.446)	1.284 (0.923,1.644)	1.241 (0.827,1.655)	0.209	7.09	5.969	0.835275	5.94351e-10	7.10923e-08	2.04248	80.8824	11.7647	0.816993	4.49346	Neuron
CLSTN3	CLSTN3	0.442 (0.612)	0.37 (0.74)	-0.862 (0.787)	1	3	29.396	3.49679e-10	0.072 (-0.337,0.481)	1.304 (0.939,1.669)	1.232 (0.813,1.652)	0.348	7.107	5.848	0.728451	5.50824e-10	1.17557e-07	5.31538	59.5322	6.80369	7.08717	21.2615	Neuron
PCSK1	PCSK1	0.427 (0.732)	0.388 (0.751)	-0.869 (0.696)	1	3	28.335	6.39119e-10	0.039 (-0.379,0.457)	1.296 (0.923,1.669)	1.257 (0.828,1.686)	0.186	6.918	5.842	0.852933	1.25384e-09	1.20888e-07	4.21179	72.2022	4.33213	4.81348	14.4404	Neuron
RELN	RELN	0.541 (0.588)	0.135 (0.905)	-0.85 (0.733)	1	3	28.309	6.48596e-10	0.406 (-0.012,0.824)	1.391 (1.018,1.765)	0.985 (0.556,1.414)	1.935	7.416	4.571	0.0567437	1.4328e-10	1.8453e-05	0.326451	96.9558	1.37109	0.244838	1.10177	Neuron
SORT1	SORT1	0.525 (0.631)	0.12 (0.704)	-0.779 (0.716)	1	3	28.141	7.14418e-10	0.405 (0.013,0.797)	1.304 (0.954,1.654)	0.898 (0.496,1.301)	2.06	7.416	4.449	0.0428363	1.43489e-10	2.90566e-05	12.4511	21.813	35.167	16.4877	14.0811	Not specific
MAN2A2	MAN2A2	0.389 (0.608)	0.367 (0.702)	-0.852 (0.789)	1	3	28.099	7.31643e-10	0.022 (-0.381,0.426)	1.241 (0.881,1.601)	1.219 (0.805,1.633)	0.11	6.859	5.864	0.912868	1.61778e-09	1.09914e-07	23.7305	22.8311	40.0166	4.70458	8.71731	Not specific
LYZ	LYZ	-0.017 (0.77)	-0.109 (1.032)	-0.173 (0.893)	1	3	0.236	0.790133	0.092 (-0.417,0.6)	0.156 (-0.299,0.61)	0.064 (-0.458,0.586)	0.358	0.683	0.245	0.720997	0.496921	0.807099	0.675893	0.772449	5.79337	90.2478	2.51046	Microglia
PTPRJ	PTPRJ	0.255 (1.101)	0.018 (0.8)	-0.434 (0.712)	1	3	4.352	0.0162433	0.237 (-0.287,0.761)	0.689 (0.22,1.157)	0.451 (-0.086,0.989)	0.902	2.929	1.672	0.370064	0.00448483	0.0987294	10.6869	17.6211	18.9917	50.2529	2.44738	Microglia
CBLN4	CBLN4	0.489 (0.677)	0.267 (0.79)	-0.86 (0.764)	1	3	27.274	1.1793e-09	0.223 (-0.202,0.647)	1.349 (0.97,1.728)	1.126 (0.691,1.562)	1.044	7.081	5.147	0.299741	6.17847e-10	2.00992e-06	1.37931	93.7931	1.37931	1.37931	2.06897	Neuron
FBLN2	FBLN2	0.437 (0.71)	0.285 (0.698)	-0.843 (0.746)	1	3	26.374	1.99857e-09	0.152 (-0.263,0.568)	1.281 (0.91,1.652)	1.128 (0.702,1.555)	0.73	6.872	5.272	0.467652	1.52658e-09	1.22665e-06	13.5699	12.5261	30.0626	12.5261	31.3152	Not specific
PCMT1	PCMT1	0.537 (0.673)	0.274 (0.845)	-0.873 (0.856)	1	3	26.01	2.47962e-09	0.263 (-0.189,0.715)	1.41 (1.006,1.814)	1.147 (0.683,1.61)	1.16	6.954	4.924	0.249665	1.07217e-09	4.81844e-06	12.9117	56.241	17.2502	8.48431	5.11282	Neuron
AJAP1	AJAP1	0.409 (0.509)	0.362 (0.88)	-0.829 (0.826)	1	3	25.363	3.64834e-09	0.047 (-0.373,0.468)	1.238 (0.863,1.614)	1.191 (0.759,1.623)	0.225	6.564	5.496	0.822898	5.75209e-09	4.98404e-07	3.94945	69.5103	17.0616	3.15956	6.31912	Neuron
PCDH10	PCDH10	0.402 (0.584)	0.269 (0.718)	-0.823 (0.82)	1	3	25.155	4.13359e-09	0.132 (-0.276,0.54)	1.224 (0.86,1.589)	1.092 (0.673,1.511)	0.646	6.689	5.195	0.520305	3.35749e-09	1.66754e-06	40.966	38.8229	16.6667	0.329707	3.21464	Not specific
CBLN3	CBLN3	0.517 (0.631)	0.25 (0.899)	-0.839 (0.817)	1	3	24.873	4.89867e-09	0.267 (-0.176,0.711)	1.356 (0.96,1.752)	1.089 (0.634,1.544)	1.202	6.818	4.765	0.233268	1.92967e-09	8.87158e-06	43.7126	7.18563	7.18563	9.58084	32.3353	Not specific
CDH10	CDH10	0.48 (0.735)	0.162 (0.7)	-0.832 (0.769)	1	3	24.676	5.51858e-09	0.319 (-0.108,0.745)	1.312 (0.931,1.693)	0.994 (0.556,1.431)	1.488	6.861	4.523	0.140825	1.60329e-09	2.20845e-05	42.4591	39.9143	15.2156	0.267881	2.14305	Not specific
BTD	BTD	0.477 (0.461)	0.117 (0.935)	-0.764 (0.734)	1	3	24.461	6.29097e-09	0.36 (-0.041,0.762)	1.242 (0.883,1.6)	0.881 (0.469,1.293)	1.787	6.891	4.259	0.0779839	1.40539e-09	5.81627e-05	33.6061	23.1444	27.3524	10.2864	5.61075	Not specific
RGMA	RGMA	0.414 (0.477)	0.288 (0.713)	-0.805 (0.927)	1	3	24.119	7.74887e-09	0.126 (-0.29,0.541)	1.219 (0.848,1.59)	1.093 (0.667,1.52)	0.602	6.54	5.108	0.549156	6.37363e-09	2.35242e-06	80.4634	7.51409	4.50845	3.75704	3.75704	Astrocyte
CELSR2	CELSR2	0.392 (0.742)	0.363 (0.704)	-0.808 (0.744)	1	3	23.73	9.83628e-09	0.029 (-0.395,0.452)	1.199 (0.821,1.578)	1.171 (0.736,1.605)	0.135	6.317	5.368	0.892862	1.64794e-08	8.35152e-07	31.0133	34.0909	24.7159	3.78788	6.39205	Not specific
CXorf36	CXorf36	0.523 (0.624)	0.211 (0.759)	-0.809 (0.908)	1	3	23.721	9.8935e-09	0.312 (-0.13,0.754)	1.332 (0.937,1.728)	1.02 (0.567,1.474)	1.404	6.715	4.477	0.164292	3.01422e-09	2.61671e-05	2.13622	1.50792	6.63483	1.50792	88.2131	Endothelial
GAPDH	GAPDH	0.351 (0.795)	0.066 (0.828)	-0.357 (0.641)	1	3	6.651	0.00217841	0.285 (-0.149,0.719)	0.709 (0.321,1.096)	0.424 (-0.022,0.869)	1.308	3.64	1.894	0.19467	0.000495061	0.0620205	38.1	22.2335	14.0039	9.25811	16.4044	Not specific
LRP11	LRP11	0.431 (0.698)	0.176 (0.714)	-0.775 (0.687)	1	3	23.68	1.01483e-08	0.255 (-0.148,0.657)	1.205 (0.846,1.565)	0.951 (0.538,1.364)	1.259	6.674	4.584	0.211802	3.58067e-09	1.75991e-05	11.5415	61.7273	12.0342	2.76649	11.9305	Neuron
LCAT	LCAT	0.423 (0.646)	0.304 (0.773)	-0.812 (0.814)	1	3	23.561	1.09169e-08	0.119 (-0.308,0.546)	1.235 (0.854,1.616)	1.116 (0.678,1.554)	0.556	6.451	5.075	0.580027	9.33333e-09	2.67796e-06	46.6352	7.08383	8.50059	9.4451	28.3353	Not specific
OLFML3	OLFML3	0.463 (0.597)	0.254 (0.82)	-0.824 (0.869)	1	3	23.521	1.11938e-08	0.21 (-0.227,0.646)	1.287 (0.897,1.677)	1.078 (0.63,1.526)	0.956	6.572	4.79	0.342128	5.56303e-09	8.06672e-06	1.598	1.25061	6.79497	72.7437	17.6127	Microglia
CBLN1	CBLN1	0.477 (0.601)	0.299 (0.91)	-0.826 (0.853)	1	3	23.262	1.31385e-08	0.178 (-0.27,0.625)	1.302 (0.903,1.702)	1.124 (0.665,1.584)	0.792	6.488	4.877	0.430846	7.96114e-09	5.78007e-06	8.8968	64.0569	12.8114	7.11744	7.11744	Neuron
C4orf48	C4orf48	0.367 (0.63)	0.348 (0.702)	-0.786 (0.833)	1	3	22.583	2.00713e-08	0.019 (-0.399,0.437)	1.152 (0.779,1.526)	1.133 (0.704,1.562)	0.09	6.145	5.262	0.928375	3.39854e-08	1.27333e-06	33.1565	15.9151	19.0981	15.9151	15.9151	Not specific
CACNA2D3	CACNA2D3	0.456 (0.696)	0.311 (0.876)	-0.826 (0.815)	1	3	22.353	2.31867e-08	0.145 (-0.308,0.597)	1.282 (0.878,1.686)	1.137 (0.673,1.602)	0.637	6.315	4.878	0.526274	1.66016e-08	5.75938e-06	10.2182	78.9747	5.61136	1.03914	4.15656	Neuron
CSPG5	CSPG5	0.455 (0.551)	0.245 (0.632)	-0.806 (1.007)	1	3	22.304	2.39055e-08	0.21 (-0.229,0.649)	1.261 (0.869,1.654)	1.051 (0.601,1.502)	0.953	6.406	4.649	0.343675	1.12909e-08	1.38011e-05	53.4963	15.7535	28.8196	0.540561	1.39002	Astrocyte
ADGRL3	ADGRL3	0.469 (0.559)	0.143 (0.687)	-0.814 (0.973)	1	3	22.298	2.40016e-08	0.326 (-0.111,0.764)	1.283 (0.892,1.674)	0.957 (0.508,1.406)	1.485	6.537	4.244	0.141692	6.45404e-09	6.12991e-05	35.1905	29.8029	27.753	0.473062	6.78055	Not specific
GANAB	GANAB	0.546 (0.719)	0.125 (0.882)	-0.817 (0.829)	1	3	22.232	2.50236e-08	0.421 (-0.04,0.882)	1.363 (0.951,1.775)	0.942 (0.469,1.416)	1.817	6.589	3.966	0.0731584	5.16495e-09	0.000163981	35.8852	18.2335	13.8109	16.1645	15.9059	Not specific
DCC	DCC	0.54 (0.759)	0.02 (0.731)	-0.748 (0.76)	1	3	21.948	2.99476e-08	0.52 (0.086,0.955)	1.288 (0.9,1.676)	0.768 (0.322,1.213)	2.387	6.613	3.432	0.0194832	4.66513e-09	0.000973733	3.28228	54.7046	37.6368	2.18818	2.18818	Neuron
SELENBP1	SELENBP1	0.279 (0.646)	0.245 (0.654)	-0.785 (0.719)	1	3	21.938	3.01327e-08	0.034 (-0.355,0.423)	1.063 (0.716,1.411)	1.029 (0.63,1.429)	0.174	6.091	5.133	0.862022	4.26763e-08	2.12551e-06	77.2842	1.03046	1.64873	9.73208	10.3046	Astrocyte
SORCS1	SORCS1	0.579 (0.793)	-0.08 (0.838)	-0.745 (0.71)	1	3	21.778	3.33578e-08	0.659 (0.212,1.107)	1.324 (0.924,1.724)	0.665 (0.205,1.124)	2.936	6.597	2.883	0.0044023	5.00234e-09	0.00512488	2.06612	77.9221	13.8135	1.77096	4.42739	Neuron
GDA	GDA	0.46 (0.716)	0.244 (0.753)	-0.803 (0.843)	1	3	21.689	3.53115e-08	0.216 (-0.229,0.661)	1.263 (0.865,1.661)	1.047 (0.59,1.504)	0.966	6.324	4.565	0.33705	1.59639e-08	1.89103e-05	1.64283	92.1917	1.6235	0.773096	3.76884	Neuron
MFGE8	MFGE8	0.43 (0.768)	0.267 (0.716)	-0.792 (0.766)	1	3	21.632	3.66083e-08	0.164 (-0.272,0.599)	1.222 (0.832,1.611)	1.058 (0.611,1.505)	0.748	6.252	4.714	0.456761	2.17258e-08	1.07817e-05	60.0892	1.33779	0.891862	0.445931	37.2352	Astrocyte
EPDR1	EPDR1	0.595 (0.879)	-0.001 (0.927)	-0.767 (0.606)	1	3	21.344	4.40033e-08	0.596 (0.131,1.061)	1.361 (0.946,1.777)	0.765 (0.288,1.242)	2.555	6.531	3.196	0.0126197	6.6236e-09	0.00202777	15.8583	67.2485	10.6453	0.95388	5.29403	Neuron
CTSD	CTSD	0.423 (0.668)	0.384 (0.833)	-0.778 (0.851)	1	3	21.097	5.15538e-08	0.04 (-0.409,0.488)	1.201 (0.801,1.602)	1.162 (0.702,1.622)	0.176	5.975	5.031	0.861099	6.93685e-08	3.17574e-06	49.8557	1.92369	6.54056	18.5957	23.0843	Not specific
CNDP1	CNDP1	0.558 (0.646)	0.165 (0.749)	-0.755 (0.96)	1	3	20.979	5.5609e-08	0.393 (-0.065,0.851)	1.313 (0.904,1.722)	0.92 (0.45,1.39)	1.711	6.392	3.898	0.0911763	1.19831e-08	0.000207591	2.5776	1.9332	93.9319	0.751799	0.805499	Oligodendrocyte
CAMK2A	CAMK2A	0.542 (0.688)	-0.059 (0.836)	-0.745 (0.837)	1	3	20.353	8.34645e-08	0.601 (0.151,1.05)	1.287 (0.885,1.688)	0.686 (0.225,1.147)	2.662	6.38	2.961	0.00948131	1.26031e-08	0.00408981	7.06587	53.1737	5.7485	5.26946	28.7425	Neuron
MINPP1	MINPP1	0.382 (0.592)	0.181 (0.837)	-0.706 (0.682)	1	3	20.084	9.94589e-08	0.202 (-0.195,0.599)	1.088 (0.734,1.443)	0.887 (0.479,1.294)	1.012	6.109	4.332	0.314765	3.96767e-08	4.45884e-05	15.5413	46.3023	18.0064	11.1468	9.00322	Not specific
TGFBR3	TGFBR3	0.29 (0.487)	0.212 (0.808)	-0.76 (0.795)	1	3	19.891	1.1288e-07	0.078 (-0.32,0.476)	1.05 (0.695,1.406)	0.972 (0.564,1.38)	0.392	5.885	4.742	0.695938	1.00821e-07	9.70342e-06	65.9105	9.80993	2.20723	1.22624	20.8461	Astrocyte
CDH8	CDH8	0.435 (0.69)	0.238 (0.809)	-0.787 (0.858)	1	3	19.889	1.13003e-07	0.197 (-0.254,0.648)	1.221 (0.819,1.624)	1.024 (0.562,1.487)	0.87	6.041	4.411	0.386891	5.27681e-08	3.3419e-05	1.53701	80.8702	11.9177	1.41878	4.25633	Neuron
GAA	GAA	0.472 (0.553)	0.229 (1.197)	-0.773 (0.708)	1	3	19.292	1.67628e-07	0.243 (-0.219,0.705)	1.244 (0.832,1.657)	1.001 (0.527,1.476)	1.047	6.002	4.205	0.298321	6.21095e-08	7.06663e-05	29.0323	7.74194	7.74194	43.871	11.6129	Not specific
SLC39A10	SLC39A10	0.33 (0.566)	0.304 (0.921)	-0.739 (0.758)	1	3	18.932	2.12906e-07	0.025 (-0.397,0.447)	1.068 (0.691,1.445)	1.043 (0.61,1.476)	0.118	5.641	4.796	0.906059	2.75632e-07	7.88231e-06	6.05036	27.5999	3.76925	13.0447	49.5357	Not specific
PTN	PTN	0.531 (0.557)	-0.108 (1.168)	-0.699 (0.695)	1	3	18.233	3.40587e-07	0.639 (0.185,1.094)	1.23 (0.824,1.636)	0.591 (0.124,1.057)	2.8	6.03	2.522	0.00647107	5.50624e-08	0.0137742	68.1182	5.02564	13.8116	0.263612	12.7809	Astrocyte
PCSK2	PCSK2	0.445 (0.712)	0.027 (0.801)	-0.691 (0.703)	1	3	18.198	3.48558e-07	0.417 (-0.004,0.839)	1.136 (0.759,1.512)	0.718 (0.286,1.151)	1.972	6.005	3.306	0.0522584	6.13612e-08	0.00144546	1.10528	91.1854	2.32108	0.828958	4.55927	Neuron
FSTL5	FSTL5	0.463 (0.597)	0.096 (0.957)	-0.736 (0.831)	1	3	18.099	3.72766e-07	0.368 (-0.082,0.817)	1.199 (0.797,1.601)	0.831 (0.37,1.293)	1.629	5.943	3.588	0.107535	7.91671e-08	0.000588148	6.43206	92.2667	0.414017	0.295727	0.591453	Neuron
FGFR3	FGFR3	0.373 (0.613)	0.356 (0.689)	-0.742 (0.999)	1	3	17.922	4.20424e-07	0.016 (-0.438,0.471)	1.115 (0.709,1.521)	1.099 (0.633,1.565)	0.071	5.471	4.694	0.943449	5.51226e-07	1.16351e-05	93.3385	2.43122	2.28534	0.243122	1.70185	Astrocyte
ADGRB2	ADGRB2	0.339 (0.669)	0.277 (0.676)	-0.732 (0.913)	1	3	16.922	8.34723e-07	0.062 (-0.38,0.504)	1.071 (0.676,1.466)	1.008 (0.555,1.462)	0.28	5.398	4.427	0.780343	7.39341e-07	3.15074e-05	34.8837	15.5039	18.6047	15.5039	15.5039	Not specific
CLU	CLU	0.365 (0.628)	0.228 (0.818)	-0.672 (0.802)	1	3	16.253	1.32906e-06	0.137 (-0.29,0.564)	1.037 (0.656,1.419)	0.901 (0.462,1.339)	0.637	5.415	4.094	0.525831	6.89727e-07	0.000104856	89.5049	4.49592	2.24097	0.12424	3.63401	Astrocyte
TMEM132D	TMEM132D	0.473 (0.741)	0.246 (0.877)	-0.721 (0.942)	1	3	15.857	1.7564e-06	0.227 (-0.263,0.717)	1.194 (0.757,1.632)	0.967 (0.464,1.47)	0.924	5.435	3.831	0.358247	6.38558e-07	0.000261055	3.21691	63.4191	23.7132	2.75735	6.89338	Neuron
NXPH4	NXPH4	0.391 (0.584)	0.316 (1)	-0.688 (0.951)	1	3	14.369	5.09309e-06	0.075 (-0.407,0.556)	1.079 (0.649,1.509)	1.004 (0.51,1.498)	0.31	4.994	4.046	0.757618	3.67605e-06	0.000124218	20	20	20	20	20	Not detected
GPR37	GPR37	0.349 (0.48)	0.215 (1.122)	-0.664 (0.769)	1	3	14.102	6.18383e-06	0.134 (-0.314,0.581)	1.013 (0.613,1.413)	0.879 (0.42,1.339)	0.595	5.045	3.813	0.553838	3.01031e-06	0.00027774	7.0727	2.53771	88.9328	1.03388	0.422952	Oligodendrocyte
SPP1	SPP1	0.342 (0.813)	0.31 (0.866)	-0.686 (0.791)	1	3	13.939	6.9688e-06	0.032 (-0.441,0.504)	1.028 (0.606,1.45)	0.996 (0.512,1.481)	0.133	4.853	4.095	0.894384	6.33455e-06	0.000104288	0.608931	1.59904	14.2974	83.3286	0.166072	Microglia
WFDC1	WFDC1	0.331 (0.738)	0.29 (1.087)	-0.698 (0.704)	1	3	13.722	8.1672e-06	0.041 (-0.433,0.516)	1.029 (0.605,1.453)	0.988 (0.501,1.475)	0.174	4.831	4.037	0.862689	6.88487e-06	0.000127977	29.3644	16.0901	32.8238	1.60901	20.1126	Not specific
CDH15	CDH15	0.344 (0.79)	0.248 (0.765)	-0.686 (0.863)	1	3	13.656	8.57504e-06	0.096 (-0.372,0.563)	1.03 (0.612,1.448)	0.934 (0.454,1.414)	0.407	4.905	3.874	0.685417	5.17894e-06	0.000224971	20	20	20	20	20	Not detected
PCDHGC5	PCDHGC5	0.389 (0.717)	0.119 (0.887)	-0.654 (0.858)	1	3	12.856	1.55176e-05	0.27 (-0.198,0.737)	1.042 (0.625,1.46)	0.773 (0.293,1.253)	1.148	4.968	3.207	0.254771	4.0642e-06	0.00196415	20	20	20	20	20	Not detected
CTBS	CTBS	0.353 (0.761)	0.265 (0.931)	-0.644 (0.878)	1	3	11.817	3.39892e-05	0.088 (-0.4,0.576)	0.997 (0.561,1.433)	0.909 (0.409,1.41)	0.359	4.557	3.617	0.72031	1.9499e-05	0.00053429	17.8194	5.68472	9.00809	38.1896	29.2982	Not specific
CHAD	CHAD	0.391 (0.533)	0.153 (1.006)	-0.615 (1.06)	1	3	10.533	9.17248e-05	0.238 (-0.263,0.739)	1.006 (0.559,1.454)	0.769 (0.254,1.283)	0.945	4.476	2.976	0.347637	2.62717e-05	0.00391074	11.022	6.01202	70.9419	6.01202	6.01202	Oligodendrocyte
PEBP4	PEBP4	0.306 (0.748)	0.286 (0.721)	-0.613 (1.045)	1	3	10.172	0.000121827	0.02 (-0.476,0.516)	0.919 (0.476,1.362)	0.9 (0.391,1.409)	0.079	4.132	3.52	0.93748	9.16804e-05	0.000731722	44.9275	43.4783	4.34783	5.07246	2.17391	Not specific
EPHB6	EPHB6	0.413 (0.803)	0.008 (0.807)	-0.586 (0.959)	1	3	10.044	0.00013479	0.406 (-0.092,0.903)	0.999 (0.554,1.444)	0.593 (0.082,1.104)	1.624	4.474	2.313	0.108535	2.65032e-05	0.023443	13.6	38.4	9.6	9.6	28.8	Not specific
DPP7	DPP7	0.389 (0.976)	0.054 (0.925)	-0.599 (0.672)	1	3	9.837	0.000158776	0.335 (-0.165,0.836)	0.988 (0.541,1.435)	0.652 (0.139,1.166)	1.335	4.401	2.531	0.185718	3.46406e-05	0.0134544	32.4675	25.974	15.5844	12.987	12.987	Not specific
GPC1	GPC1	0.513 (0.59)	0.019 (0.714)	-0.533 (1.266)	1	3	9.805	0.000162811	0.494 (-0.032,1.02)	1.045 (0.575,1.515)	0.551 (0.011,1.091)	1.87	4.428	2.034	0.0653795	3.13671e-05	0.0454883	60.0858	19.3133	7.72532	6.43777	6.43777	Astrocyte
SEMA3B	SEMA3B	0.38 (0.819)	0.102 (0.908)	-0.572 (0.905)	1	3	9.166	0.000271474	0.277 (-0.225,0.78)	0.952 (0.503,1.401)	0.675 (0.158,1.191)	1.099	4.22	2.603	0.275347	6.7011e-05	0.011107	31.3351	16.3488	19.6185	16.3488	16.3488	Not specific
FRZB	FRZB	0.317 (0.751)	0.096 (0.929)	-0.545 (0.907)	1	3	7.961	0.000726312	0.221 (-0.27,0.713)	0.862 (0.423,1.301)	0.641 (0.136,1.145)	0.896	3.908	2.529	0.372867	0.000200584	0.0135203	3.62494	21.2663	7.92653	0.966651	66.2156	Endothelial
CD109	CD109	0.321 (0.827)	0.072 (0.99)	-0.463 (0.877)	1	3	5.981	0.00386842	0.249 (-0.262,0.76)	0.784 (0.328,1.241)	0.535 (0.011,1.059)	0.972	3.422	2.033	0.334232	0.00100286	0.0455872	51.3043	3.47826	3.47826	3.47826	38.2609	Astrocyte
C1S	C1S	0.092 (0.487)	0.821 (0.349)	-0.896 (0.613)	2	3	67.707	1.30544e-17	-0.729 (-1.023,-0.436)	0.988 (0.726,1.25)	1.717 (1.416,2.019)	-4.952	7.507	11.361	4.32226e-06	9.62736e-11	4.74672e-18	63.233	28.8258	2.71301	1.41303	3.81518	Astrocyte
C1R	C1R	-0.098 (0.556)	1.017 (0.349)	-0.778 (0.643)	2	3	60.491	1.91706e-16	-1.115 (-1.432,-0.798)	0.68 (0.397,0.963)	1.795 (1.47,2.12)	-7.007	4.785	10.993	8.52358e-10	8.22826e-06	2.27074e-17	65.6649	2.47015	5.92837	2.47015	23.4664	Astrocyte
ALCAM	ALCAM	0.484 (0.487)	0.492 (0.548)	-0.995 (0.691)	2	3	58.844	3.63861e-16	-0.008 (-0.343,0.327)	1.479 (1.18,1.779)	1.488 (1.144,1.831)	-0.05	9.84	8.615	0.960328	3.3449e-15	7.29361e-13	23.3025	34.0266	34.4346	6.70643	1.52981	Not specific
PIK3IP1	PIK3IP1	0.365 (0.468)	0.648 (0.516)	-0.989 (0.726)	2	3	58.135	4.81167e-16	-0.283 (-0.619,0.053)	1.355 (1.054,1.655)	1.638 (1.293,1.983)	-1.676	8.983	9.454	0.0979113	1.43859e-13	1.81396e-14	43.9819	10.4511	16.6522	18.4637	10.4511	Not specific
DNER	DNER	0.47 (0.468)	0.508 (0.565)	-0.995 (0.722)	2	3	56.484	9.29465e-16	-0.038 (-0.379,0.304)	1.465 (1.16,1.77)	1.503 (1.152,1.853)	-0.22	9.567	8.544	0.826331	1.10417e-14	1.00046e-12	11.6765	62.416	24.8107	0.353832	0.743047	Neuron
FGFR1	FGFR1	0.403 (0.525)	0.628 (0.587)	-0.983 (0.671)	2	3	56.033	1.11482e-15	-0.224 (-0.568,0.119)	1.386 (1.08,1.693)	1.611 (1.259,1.963)	-1.302	9.006	9.11	0.196714	1.30123e-13	8.23279e-14	44.2888	11.8367	26.5141	5.52377	11.8367	Not specific
TGOLN2	TGOLN2	0.382 (0.497)	0.631 (0.488)	-0.97 (0.734)	2	3	55.166	1.58512e-15	-0.249 (-0.589,0.092)	1.352 (1.048,1.656)	1.601 (1.251,1.95)	-1.454	8.849	9.121	0.149994	2.59906e-13	7.8304e-14	11.6161	24.6653	21.7236	34.4711	7.52404	Not specific
HSPA5	HSPA5	0.407 (0.548)	0.743 (0.602)	-0.879 (0.613)	2	3	54.61	1.99003e-15	-0.336 (-0.673,0.002)	1.286 (0.985,1.587)	1.622 (1.276,1.968)	-1.983	8.5	9.332	0.0510378	1.21299e-12	3.09608e-14	30.744	17.5835	11.9976	34.0844	5.59052	Not specific
EXTL2	EXTL2	0.389 (0.479)	0.608 (0.637)	-0.985 (0.687)	2	3	54.385	2.18232e-15	-0.219 (-0.564,0.126)	1.374 (1.066,1.682)	1.593 (1.239,1.947)	-1.266	8.881	8.966	0.209223	2.25375e-13	1.54942e-13	21.3063	52.4463	16.8994	6.07017	3.27789	Neuron
FOLR2	FOLR2	0.141 (0.566)	0.897 (0.537)	-0.882 (0.642)	2	3	54.35	2.21406e-15	-0.756 (-1.095,-0.417)	1.023 (0.72,1.326)	1.779 (1.431,2.127)	-4.441	6.722	10.18	2.98865e-05	2.92413e-09	7.59252e-16	1.41527	0.273923	2.57487	93.4076	2.32834	Microglia
DDAH1	DDAH1	0.42 (0.521)	0.618 (0.578)	-1.009 (0.736)	2	3	53.989	2.56942e-15	-0.198 (-0.555,0.158)	1.428 (1.11,1.747)	1.626 (1.26,1.992)	-1.108	8.929	8.853	0.271534	1.82382e-13	2.5504e-13	77.8833	13.2885	5.53905	0.59206	2.69716	Astrocyte
CNTFR	CNTFR	0.561 (0.555)	0.581 (0.655)	-1.023 (0.75)	2	3	53.612	3.00298e-15	-0.02 (-0.397,0.357)	1.584 (1.247,1.921)	1.604 (1.217,1.991)	-0.107	9.367	8.259	0.914845	2.65832e-14	3.50825e-12	90.224	3.66599	2.44399	1.222	2.44399	Astrocyte
PRKCSH	PRKCSH	0.41 (0.513)	0.554 (0.601)	-0.983 (0.677)	2	3	53.398	3.28288e-15	-0.144 (-0.488,0.2)	1.392 (1.085,1.7)	1.536 (1.183,1.889)	-0.832	9.016	8.66	0.408039	1.24621e-13	5.98682e-13	39.1753	3.09278	15.4639	14.433	27.8351	Not specific
PDIA3	PDIA3	0.443 (0.523)	0.563 (0.716)	-1.049 (0.694)	2	3	53.008	3.86209e-15	-0.12 (-0.486,0.247)	1.492 (1.164,1.819)	1.611 (1.235,1.988)	-0.649	9.069	8.528	0.518195	9.83476e-14	1.0691e-12	22.5476	21.3785	17.4368	27.9479	10.6892	Not specific
MANSC1	MANSC1	0.351 (0.529)	0.604 (0.622)	-0.974 (0.644)	2	3	52.553	4.67177e-15	-0.253 (-0.596,0.09)	1.324 (1.018,1.631)	1.577 (1.225,1.929)	-1.471	8.609	8.928	0.145495	7.49989e-13	1.83322e-13	25.8849	39.9147	9.21109	1.70576	23.2836	Not specific
NTM	NTM	0.471 (0.511)	0.526 (0.595)	-1 (0.738)	2	3	52.326	5.13981e-15	-0.055 (-0.413,0.302)	1.47 (1.151,1.79)	1.526 (1.159,1.893)	-0.307	9.166	8.279	0.759478	6.42715e-14	3.20981e-12	74.2801	12.4899	8.32659	0.323812	4.57962	Astrocyte
BSG	BSG	0.413 (0.495)	0.577 (0.542)	-1.005 (0.772)	2	3	52.266	5.27084e-15	-0.165 (-0.521,0.191)	1.417 (1.099,1.735)	1.582 (1.216,1.947)	-0.921	8.871	8.621	0.359922	2.35703e-13	7.11123e-13	15.661	0.91229	1.01655	0.955732	81.4545	Endothelial
IL18BP	IL18BP	0.314 (0.503)	0.71 (0.526)	-0.948 (0.744)	2	3	51.717	6.64488e-15	-0.396 (-0.745,-0.047)	1.263 (0.951,1.574)	1.659 (1.301,2.017)	-2.262	8.069	9.229	0.026561	8.10874e-12	4.86084e-14	3.94737	3.94737	3.94737	84.2105	3.94737	Microglia
B2M	B2M	0.336 (0.63)	0.739 (0.602)	-0.964 (0.63)	2	3	51.389	7.63717e-15	-0.403 (-0.763,-0.043)	1.301 (0.979,1.622)	1.703 (1.334,2.073)	-2.23	8.059	9.189	0.028698	8.48294e-12	5.79621e-14	5.54191	2.40585	13.748	45.2741	33.0302	Not specific
CNTN1	CNTN1	0.418 (0.462)	0.551 (0.612)	-0.974 (0.743)	2	3	50.752	1.00244e-14	-0.133 (-0.485,0.219)	1.392 (1.077,1.706)	1.525 (1.164,1.886)	-0.753	8.818	8.411	0.453868	2.98136e-13	1.79952e-12	34.4928	47.8941	15.2638	0.441301	1.90798	Not specific
LMAN2	LMAN2	0.368 (0.526)	0.622 (0.533)	-0.986 (0.756)	2	3	50.501	1.11636e-14	-0.255 (-0.612,0.102)	1.354 (1.035,1.673)	1.608 (1.242,1.975)	-1.42	8.451	8.741	0.159626	1.50658e-12	4.17836e-13	29.5883	2.5729	10.8062	30.0172	27.0154	Not specific
EFNB2	EFNB2	0.418 (0.425)	0.55 (0.655)	-0.974 (0.748)	2	3	50.463	1.13471e-14	-0.132 (-0.485,0.221)	1.392 (1.077,1.707)	1.524 (1.162,1.886)	-0.745	8.795	8.384	0.458433	3.29234e-13	2.02733e-12	38.7219	22.0983	7.52538	14.3341	17.3203	Not specific
CALR	CALR	0.395 (0.5)	0.627 (0.602)	-0.997 (0.772)	2	3	50.28	1.22743e-14	-0.232 (-0.596,0.133)	1.392 (1.067,1.718)	1.624 (1.25,1.998)	-1.266	8.514	8.646	0.209248	1.14135e-12	6.36005e-13	29.4416	17.551	15.1956	26.2631	11.5487	Not specific
CD99L2	CD99L2	0.377 (0.569)	0.612 (0.507)	-0.977 (0.733)	2	3	49.743	1.54792e-14	-0.235 (-0.592,0.123)	1.353 (1.034,1.673)	1.588 (1.221,1.955)	-1.308	8.442	8.624	0.194836	1.56483e-12	7.00022e-13	32.2548	26.3631	21.8095	9.98602	9.58658	Not specific
MCAM	MCAM	0.411 (0.531)	0.672 (0.623)	-1 (0.78)	2	3	49.609	1.64042e-14	-0.261 (-0.636,0.114)	1.411 (1.076,1.746)	1.672 (1.287,2.057)	-1.386	8.387	8.653	0.169691	1.99263e-12	6.16588e-13	2.14592	7.35745	58.6143	2.45248	29.4298	Oligodendrocyte
SULF2	SULF2	0.353 (0.503)	0.562 (0.704)	-0.968 (0.631)	2	3	49.535	1.69353e-14	-0.209 (-0.557,0.138)	1.321 (1.01,1.631)	1.53 (1.174,1.886)	-1.202	8.48	8.553	0.233252	1.3258e-12	9.57438e-13	4.22265	31.6699	50.6718	4.22265	9.21305	Oligodendrocyte
IGLON5	IGLON5	0.464 (0.518)	0.505 (0.59)	-1 (0.767)	2	3	49.347	1.83841e-14	-0.041 (-0.406,0.324)	1.464 (1.138,1.791)	1.505 (1.13,1.88)	-0.224	8.934	7.996	0.823229	1.78669e-13	1.11827e-11	18.4382	26.0304	14.3167	8.67679	32.538	Not specific
PRNP	PRNP	0.408 (0.453)	0.537 (0.574)	-0.966 (0.772)	2	3	49.247	1.91994e-14	-0.129 (-0.481,0.223)	1.374 (1.059,1.689)	1.503 (1.141,1.865)	-0.729	8.692	8.278	0.468454	5.18594e-13	3.23378e-12	30.3148	44.4724	11.1767	11.5299	2.50624	Not specific
PLXNB2	PLXNB2	0.454 (0.561)	0.46 (0.692)	-0.945 (0.58)	2	3	49.151	2.00221e-14	-0.006 (-0.352,0.341)	1.399 (1.09,1.709)	1.405 (1.049,1.761)	-0.033	8.998	7.866	0.973843	1.34711e-13	1.9879e-11	48.2337	4.07609	4.8913	28.5326	14.2663	Not specific
SGCE	SGCE	0.417 (0.534)	0.579 (0.568)	-0.969 (0.746)	2	3	48.781	2.35336e-14	-0.162 (-0.522,0.199)	1.386 (1.064,1.708)	1.547 (1.177,1.917)	-0.892	8.569	8.33	0.374961	8.94396e-13	2.56919e-12	38.9799	15.3789	35.7342	0.921579	8.9854	Not specific
LSAMP	LSAMP	0.432 (0.541)	0.519 (0.544)	-0.954 (0.72)	2	3	48.773	2.36182e-14	-0.087 (-0.44,0.265)	1.386 (1.071,1.701)	1.473 (1.111,1.835)	-0.494	8.76	8.108	0.622868	3.84994e-13	6.84828e-12	45.6402	41.3859	9.77469	0.272276	2.92696	Not specific
RNASE1	RNASE1	0.266 (0.59)	0.744 (0.492)	-0.877 (0.657)	2	3	48.576	2.57448e-14	-0.478 (-0.821,-0.135)	1.143 (0.837,1.45)	1.621 (1.27,1.973)	-2.778	7.437	9.182	0.00687746	1.30664e-10	5.98251e-14	1.78123	1.00082	54.9928	29.6196	12.6056	Oligodendrocyte
CDH2	CDH2	0.348 (0.458)	0.6 (0.62)	-0.958 (0.752)	2	3	47.962	3.37444e-14	-0.252 (-0.606,0.103)	1.306 (0.99,1.623)	1.558 (1.195,1.922)	-1.416	8.218	8.534	0.16099	4.20305e-12	1.04162e-12	49.923	31.5659	11.8598	0.225471	6.42591	Not specific
ALDOA	ALDOA	0.384 (0.561)	0.676 (0.554)	-1.016 (0.824)	2	3	47.688	3.80953e-14	-0.292 (-0.676,0.092)	1.4 (1.057,1.743)	1.692 (1.298,2.086)	-1.516	8.137	8.561	0.13359	6.02537e-12	9.24184e-13	44.0817	12.2623	6.81238	12.4894	24.3542	Not specific
VSIG4	VSIG4	0.06 (0.614)	1.068 (0.548)	-0.811 (0.75)	2	3	47.37	4.38705e-14	-1.008 (-1.384,-0.632)	0.871 (0.535,1.207)	1.879 (1.494,2.265)	-5.343	5.167	9.705	9.21596e-07	1.86258e-06	6.02834e-15	1.29125	0.662179	13.2436	83.2138	1.58923	Microglia
MSLN	MSLN	0.525 (1.086)	-0.131 (0.747)	-0.585 (0.631)	1	3	12.359	2.25348e-05	0.656 (0.155,1.157)	1.109 (0.662,1.557)	0.454 (-0.061,0.968)	2.606	4.935	1.757	0.0110044	4.61687e-06	0.0830004	18.75	18.75	18.75	25	18.75	Not specific
TXN	TXN	0.338 (0.458)	0.657 (0.48)	-0.781 (0.682)	2	3	47.363	4.40027e-14	-0.319 (-0.638,0)	1.119 (0.835,1.404)	1.438 (1.111,1.765)	-1.992	7.828	8.757	0.0499265	2.34519e-11	3.90233e-13	11.0977	45.6274	17.0453	7.63548	18.5941	Not specific
CADM3	CADM3	0.354 (0.52)	0.658 (0.577)	-0.962 (0.774)	2	3	47.28	4.56669e-14	-0.304 (-0.67,0.061)	1.316 (0.989,1.642)	1.62 (1.245,1.995)	-1.658	8.018	8.596	0.101519	1.01677e-11	7.9408e-13	43.5514	47.1747	4.77431	0.378913	4.12068	Not specific
SEZ6	SEZ6	0.414 (0.535)	0.54 (0.507)	-0.969 (0.779)	2	3	47.275	4.57596e-14	-0.126 (-0.487,0.236)	1.383 (1.06,1.706)	1.509 (1.138,1.88)	-0.693	8.527	8.099	0.49052	1.07718e-12	7.12515e-12	5.7509	80.8413	5.52087	1.97174	5.91522	Neuron
GOLM1	GOLM1	0.324 (0.51)	0.613 (0.592)	-0.918 (0.692)	2	3	47.228	4.67326e-14	-0.289 (-0.635,0.056)	1.242 (0.933,1.55)	1.531 (1.176,1.885)	-1.666	8.008	8.596	0.0997992	1.06176e-11	7.94863e-13	32.9405	41.8854	16.9875	2.06121	6.12531	Not specific
PVALB	PVALB	0.285 (0.62)	0.937 (0.504)	-0.911 (0.819)	2	3	46.681	5.96904e-14	-0.652 (-1.041,-0.263)	1.196 (0.848,1.543)	1.848 (1.448,2.247)	-3.337	6.85	9.216	0.00131141	1.67843e-09	5.15549e-14	0.752679	87.1336	5.20677	0.531303	6.37563	Neuron
COLEC12	COLEC12	0.309 (0.572)	0.73 (0.7)	-0.945 (0.67)	2	3	46.59	6.2191e-14	-0.421 (-0.79,-0.052)	1.255 (0.925,1.584)	1.676 (1.297,2.055)	-2.272	7.58	8.813	0.0258914	6.99128e-11	3.04149e-13	15.5094	5.62976	1.58958	7.0648	70.2064	Endothelial
VCAN	VCAN	0.33 (0.503)	0.597 (0.482)	-0.938 (0.779)	2	3	46.418	6.7194e-14	-0.267 (-0.62,0.086)	1.269 (0.954,1.584)	1.536 (1.174,1.898)	-1.508	8.021	8.453	0.135668	1.00445e-11	1.49455e-12	12.387	8.03482	72.464	3.59893	3.51523	Oligodendrocyte
SPON1	SPON1	0.39 (0.427)	0.536 (0.668)	-0.926 (0.729)	2	3	46.306	7.06603e-14	-0.146 (-0.497,0.204)	1.315 (1.002,1.629)	1.462 (1.102,1.822)	-0.832	8.367	8.096	0.407972	2.17759e-12	7.22448e-12	88.9131	6.1663	3.36344	0.622859	0.934288	Astrocyte
CD163	CD163	0.035 (0.466)	0.881 (0.533)	-0.782 (0.732)	2	3	45.805	8.8623e-14	-0.846 (-1.186,-0.507)	0.817 (0.513,1.12)	1.663 (1.315,2.011)	-4.968	5.365	9.511	4.06362e-06	8.46186e-07	1.40859e-14	1.43369	1.07527	5.37634	91.0394	1.07527	Microglia
EPHA4	EPHA4	0.422 (0.477)	0.506 (0.641)	-0.956 (0.761)	2	3	45.455	1.03902e-13	-0.084 (-0.447,0.279)	1.378 (1.054,1.702)	1.462 (1.089,1.834)	-0.46	8.464	7.817	0.646912	1.41841e-12	2.46002e-11	21.0997	57.5448	0.682012	0.426257	20.2472	Neuron
PAM	PAM	0.429 (0.575)	0.519 (0.654)	-0.963 (0.69)	2	3	45.41	1.06048e-13	-0.09 (-0.458,0.277)	1.392 (1.064,1.72)	1.482 (1.105,1.859)	-0.489	8.447	7.831	0.626013	1.53505e-12	2.32207e-11	7.05755	67.3181	6.44227	0.723851	18.4582	Neuron
AXL	AXL	0.409 (0.52)	0.564 (0.679)	-0.973 (0.744)	2	3	45.321	1.1044e-13	-0.155 (-0.527,0.217)	1.382 (1.049,1.714)	1.537 (1.155,1.919)	-0.829	8.275	8.012	0.409625	3.27451e-12	1.0432e-11	42.7668	2.68516	5.73954	43.522	5.28642	Not specific
CDH6	CDH6	0.463 (0.579)	0.486 (0.702)	-0.962 (0.666)	2	3	45.2	1.16683e-13	-0.023 (-0.392,0.347)	1.425 (1.095,1.755)	1.448 (1.068,1.827)	-0.122	8.59	7.598	0.903154	8.13471e-13	6.45511e-11	2.31696	18.5357	11.4921	1.85357	65.8017	Endothelial
CHRD	CHRD	0.422 (0.495)	0.434 (0.627)	-0.932 (0.706)	2	3	45.018	1.26847e-13	-0.012 (-0.363,0.339)	1.354 (1.04,1.667)	1.366 (1.005,1.726)	-0.068	8.596	7.55	0.946249	7.93208e-13	7.97083e-11	25	30	15	15	15	Not specific
GALNT2	GALNT2	0.338 (0.532)	0.611 (0.582)	-0.918 (0.724)	2	3	44.767	1.42293e-13	-0.273 (-0.629,0.084)	1.256 (0.937,1.574)	1.529 (1.163,1.895)	-1.524	7.853	8.322	0.131708	2.10489e-11	2.66412e-12	35.5519	15.2755	10.2564	32.3695	6.54664	Not specific
RNASE6	RNASE6	0.333 (0.462)	0.581 (0.575)	-0.911 (0.761)	2	3	44.522	1.59251e-13	-0.248 (-0.6,0.103)	1.245 (0.931,1.559)	1.493 (1.132,1.854)	-1.407	7.894	8.244	0.163413	1.7545e-11	3.75079e-12	1.67773	0.422367	7.0676	88.0869	2.74538	Microglia
MAN1A1	MAN1A1	0.398 (0.515)	0.507 (0.612)	-0.925 (0.718)	2	3	44.427	1.6643e-13	-0.109 (-0.464,0.247)	1.324 (1.006,1.641)	1.432 (1.067,1.797)	-0.609	8.296	7.816	0.544138	2.9872e-12	2.47407e-11	1.91902	21.8768	2.41796	66.5899	7.19632	Microglia
FAM19A5	FAM19A5	0.412 (0.513)	0.489 (0.56)	-0.933 (0.761)	2	3	44.136	1.90291e-13	-0.077 (-0.436,0.282)	1.345 (1.024,1.665)	1.422 (1.053,1.79)	-0.427	8.353	7.688	0.670474	2.32253e-12	4.34069e-11	33.5327	41.0081	16.9158	3.41734	5.12601	Not specific
PDGFA	PDGFA	0.277 (0.562)	0.695 (0.637)	-0.906 (0.683)	2	3	44.117	1.92e-13	-0.418 (-0.778,-0.057)	1.183 (0.861,1.505)	1.601 (1.231,1.971)	-2.308	7.314	8.616	0.0237465	2.23784e-10	7.25744e-13	13.6986	18.6095	26.9837	29.465	11.2432	Not specific
NCAM1	NCAM1	0.397 (0.559)	0.553 (0.569)	-0.941 (0.752)	2	3	43.91	2.11344e-13	-0.156 (-0.523,0.211)	1.339 (1.011,1.667)	1.494 (1.118,1.871)	-0.845	8.131	7.902	0.400869	6.18423e-12	1.69514e-11	32.872	38.5157	26.2021	0.40568	2.00453	Not specific
OPCML	OPCML	0.443 (0.537)	0.468 (0.634)	-0.95 (0.753)	2	3	42.936	3.32962e-13	-0.025 (-0.396,0.347)	1.394 (1.062,1.725)	1.418 (1.037,1.799)	-0.132	8.367	7.413	0.89548	2.18151e-12	1.45256e-10	2.42248	74.7093	19.4767	0.484496	2.90698	Neuron
RPS27A	RPS27A	0.398 (0.493)	0.568 (0.607)	-0.983 (0.855)	2	3	42.68	3.7564e-13	-0.17 (-0.556,0.215)	1.381 (1.037,1.725)	1.551 (1.156,1.947)	-0.881	7.992	7.816	0.381359	1.13946e-11	2.47405e-11	8.66816	15.9086	25.5354	24.8011	25.0867	Not specific
UBA52 '		0.398 (0.493)	0.568 (0.607)	-0.983 (0.855)	2	3	42.68	3.7564e-13	-0.17 (-0.556,0.215)	1.381 (1.037,1.725)	1.551 (1.156,1.947)	-0.881	7.992	7.816	0.381359	1.13946e-11	2.47405e-11	NA	NA	NA	NA	NA	NA
UBB	UBB	0.398 (0.493)	0.568 (0.607)	-0.983 (0.855)	2	3	42.68	3.7564e-13	-0.17 (-0.556,0.215)	1.381 (1.037,1.725)	1.551 (1.156,1.947)	-0.881	7.992	7.816	0.381359	1.13946e-11	2.47405e-11	NA	NA	NA	NA	NA	NA
UBC '		0.398 (0.493)	0.568 (0.607)	-0.983 (0.855)	2	3	42.68	3.7564e-13	-0.17 (-0.556,0.215)	1.381 (1.037,1.725)	1.551 (1.156,1.947)	-0.881	7.992	7.816	0.381359	1.13946e-11	2.47405e-11	NA	NA	NA	NA	NA	NA
NCAM2	NCAM2	0.438 (0.573)	0.496 (0.587)	-0.948 (0.764)	2	3	42.413	4.25955e-13	-0.059 (-0.434,0.316)	1.386 (1.051,1.721)	1.445 (1.06,1.83)	-0.313	8.236	7.475	0.755245	3.88772e-12	1.10514e-10	21.8196	48.6745	26.4934	0.430367	2.5822	Not specific
SLIT1	SLIT1	0.399 (0.512)	0.557 (0.7)	-0.955 (0.762)	2	3	42.369	4.34827e-13	-0.158 (-0.536,0.22)	1.354 (1.016,1.691)	1.512 (1.124,1.899)	-0.832	7.986	7.763	0.407973	1.17201e-11	3.12034e-11	12.462	58.3587	18.2371	3.64742	7.29483	Neuron
DKK3	DKK3	0.364 (0.57)	0.59 (0.627)	-0.946 (0.745)	2	3	42.265	4.5693e-13	-0.226 (-0.601,0.149)	1.31 (0.975,1.645)	1.536 (1.151,1.921)	-1.199	7.785	7.946	0.234169	2.83448e-11	1.39362e-11	48.606	44.2026	2.71704	0.419046	4.05529	Not specific
LY6H	LY6H	0.404 (0.569)	0.586 (0.617)	-0.937 (0.765)	2	3	42.147	4.83036e-13	-0.182 (-0.56,0.197)	1.341 (1.003,1.679)	1.523 (1.134,1.911)	-0.956	7.901	7.811	0.341917	1.70378e-11	2.5356e-11	12.7273	32.7273	21.8182	10.9091	21.8182	Not specific
NRN1	NRN1	0.325 (0.536)	0.606 (0.649)	-0.923 (0.729)	2	3	41.929	5.35699e-13	-0.281 (-0.648,0.087)	1.248 (0.92,1.577)	1.529 (1.152,1.906)	-1.522	7.573	8.076	0.132193	7.19675e-11	7.867e-12	4.13302	38.1948	18.8124	1.52019	37.3397	Not specific
SOD1	SOD1	0.417 (0.575)	0.578 (0.578)	-0.979 (0.834)	2	3	41.882	5.47892e-13	-0.161 (-0.553,0.231)	1.396 (1.046,1.747)	1.557 (1.155,1.959)	-0.817	7.945	7.713	0.416436	1.40389e-11	3.89235e-11	25.3404	41.5569	20.851	5.64788	6.60384	Not specific
CD59	CD59	0.33 (0.52)	0.614 (0.49)	-0.917 (0.823)	2	3	41.69	6.00306e-13	-0.284 (-0.653,0.084)	1.247 (0.917,1.576)	1.531 (1.153,1.909)	-1.537	7.54	8.062	0.128496	8.3045e-11	8.36292e-12	35.4469	19.1858	11.7922	14.2723	19.3028	Not specific
NPPC	NPPC	0.424 (0.487)	0.485 (0.616)	-0.946 (0.815)	2	3	41.531	6.47761e-13	-0.061 (-0.436,0.314)	1.37 (1.035,1.705)	1.431 (1.046,1.816)	-0.324	8.143	7.406	0.746455	5.85449e-12	1.49783e-10	21.3115	19.6721	19.6721	19.6721	19.6721	Not specific
CSF1	CSF1	0.287 (0.477)	0.7 (0.644)	-0.91 (0.806)	2	3	41.486	6.61673e-13	-0.413 (-0.788,-0.038)	1.197 (0.862,1.532)	1.61 (1.225,1.994)	-2.194	7.121	8.337	0.0312851	5.19732e-10	2.48548e-12	18.406	2.80472	6.45086	67.0796	5.25885	Microglia
HYOU1	HYOU1	0.407 (0.624)	0.491 (0.656)	-0.928 (0.646)	2	3	41.422	6.82411e-13	-0.084 (-0.452,0.285)	1.336 (1.006,1.665)	1.419 (1.041,1.798)	-0.451	8.075	7.469	0.653217	7.92179e-12	1.13358e-10	34.7895	17.5636	12.9701	17.1133	17.5636	Not specific
CHGB	CHGB	0.392 (0.541)	0.598 (0.611)	-0.941 (0.811)	2	3	41.299	7.23692e-13	-0.206 (-0.589,0.177)	1.333 (0.991,1.675)	1.539 (1.146,1.932)	-1.07	7.757	7.796	0.287859	3.21083e-11	2.70055e-11	2.22451	90.4791	4.43966	0.468318	2.38842	Neuron
IGFBP4	IGFBP4	0.138 (0.575)	0.736 (0.525)	-0.832 (0.681)	2	3	41.057	8.12897e-13	-0.598 (-0.947,-0.25)	0.97 (0.658,1.281)	1.568 (1.21,1.926)	-3.419	6.202	8.731	0.00101218	2.68152e-08	4.36845e-13	3.94589	23.6753	4.73506	13.5287	54.115	Endothelial
SOD2	SOD2	0.347 (0.542)	0.634 (0.668)	-0.932 (0.774)	2	3	40.776	9.30624e-13	-0.287 (-0.669,0.095)	1.28 (0.938,1.621)	1.567 (1.175,1.959)	-1.498	7.47	7.963	0.138278	1.1318e-10	1.29559e-11	11.3706	18.7733	8.01273	45.797	16.0464	Not specific
TEX15	TEX15	0.414 (0.644)	0.46 (0.665)	-0.936 (0.63)	2	3	40.766	9.35419e-13	-0.046 (-0.417,0.326)	1.35 (1.018,1.682)	1.396 (1.015,1.778)	-0.246	8.101	7.293	0.806343	7.03826e-12	2.45279e-10	NA	NA	NA	NA	NA	NA
GOT1	GOT1	0.394 (0.555)	0.52 (0.585)	-0.946 (0.793)	2	3	40.615	1.00592e-12	-0.126 (-0.504,0.252)	1.339 (1.001,1.677)	1.465 (1.077,1.854)	-0.663	7.893	7.518	0.509252	1.76208e-11	9.15852e-11	9.06736	74.3114	9.73548	4.09054	2.7952	Neuron
KIT	KIT	0.371 (0.641)	0.74 (0.574)	-0.94 (0.83)	2	3	40.368	1.13354e-12	-0.369 (-0.773,0.035)	1.311 (0.95,1.672)	1.68 (1.266,2.094)	-1.819	7.239	8.075	0.0728094	3.10068e-10	7.89646e-12	0.381706	94.2467	4.33063	0.138802	0.902214	Neuron
FAM3C	FAM3C	0.357 (0.527)	0.569 (0.588)	-0.899 (0.771)	2	3	40.309	1.16675e-12	-0.212 (-0.58,0.156)	1.257 (0.928,1.585)	1.469 (1.091,1.846)	-1.149	7.615	7.749	0.25435	5.98738e-11	3.32463e-11	11.0854	60.5467	10.6491	11.2189	6.49987	Neuron
GDI1	GDI1	0.346 (0.623)	0.7 (0.655)	-0.977 (0.812)	2	3	40.232	1.21082e-12	-0.354 (-0.759,0.052)	1.323 (0.961,1.686)	1.677 (1.261,2.093)	-1.737	7.275	8.026	0.0864666	2.6561e-10	9.81936e-12	29.2803	29.1025	22.6726	7.82163	11.123	Not specific
TMEM132A	TMEM132A	0.502 (0.583)	0.648 (0.76)	-0.92 (0.785)	2	3	40.148	1.26132e-12	-0.146 (-0.551,0.26)	1.422 (1.06,1.785)	1.568 (1.152,1.985)	-0.717	7.82	7.507	0.475642	2.43541e-11	9.63745e-11	67.7852	8.05369	8.05369	8.05369	8.05369	Astrocyte
SUSD5	SUSD5	0.296 (0.6)	0.654 (0.521)	-0.904 (0.766)	2	3	40.125	1.27583e-12	-0.357 (-0.731,0.016)	1.2 (0.866,1.534)	1.557 (1.174,1.941)	-1.905	7.162	8.092	0.0605446	4.34818e-10	7.35436e-12	11.1111	35.5556	47.4074	2.96296	2.96296	Not specific
CD55	CD55	0.315 (0.612)	0.648 (0.538)	-0.906 (0.756)	2	3	40.103	1.28972e-12	-0.333 (-0.708,0.043)	1.221 (0.886,1.557)	1.554 (1.168,1.94)	-1.763	7.246	8.026	0.0818651	3.01785e-10	9.80512e-12	1.30395	7.38418	25.0007	49.6967	16.6144	Not specific
LYNX1	LYNX1	0.345 (0.573)	0.523 (0.549)	-0.901 (0.731)	2	3	39.885	1.43427e-12	-0.178 (-0.54,0.185)	1.246 (0.922,1.57)	1.424 (1.052,1.796)	-0.977	7.662	7.622	0.331869	4.8709e-11	5.79906e-11	52.5154	15.887	9.53222	8.82613	13.2392	Astrocyte
PTPRS	PTPRS	0.364 (0.543)	0.486 (0.588)	-0.889 (0.718)	2	3	39.76	1.52391e-12	-0.121 (-0.479,0.237)	1.253 (0.933,1.573)	1.375 (1.007,1.742)	-0.675	7.801	7.449	0.501933	2.6474e-11	1.24064e-10	49.7344	26.0744	17.6726	1.44858	5.07001	Not specific
HSPA8	HSPA8	0.342 (0.424)	0.568 (0.487)	-0.624 (0.602)	2	3	39.72	1.55439e-12	-0.226 (-0.519,0.067)	0.966 (0.704,1.228)	1.192 (0.891,1.493)	-1.535	7.34	7.886	0.128884	1.99806e-10	1.81726e-11	15.9675	45.4323	15.1767	16.7135	6.70996	Not specific
STK31	STK31	0.44 (0.598)	0.475 (0.602)	-0.936 (0.771)	2	3	39.393	1.82407e-12	-0.035 (-0.419,0.349)	1.377 (1.034,1.72)	1.411 (1.017,1.805)	-0.179	7.991	7.132	0.858386	1.14297e-11	4.94845e-10	NA	NA	NA	NA	NA	NA
KLK6	KLK6	0.38 (0.517)	0.511 (0.575)	-0.894 (0.785)	2	3	39.215	1.99095e-12	-0.131 (-0.498,0.237)	1.274 (0.946,1.602)	1.405 (1.028,1.782)	-0.71	7.728	7.42	0.479963	3.65117e-11	1.41074e-10	2.38507	1.57257	92.5303	1.15322	2.35886	Oligodendrocyte
LYVE1	LYVE1	0.064 (0.568)	0.801 (0.546)	-0.787 (0.703)	2	3	38.898	2.3278e-12	-0.738 (-1.092,-0.383)	0.851 (0.534,1.168)	1.589 (1.225,1.952)	-4.144	5.349	8.695	8.78244e-05	9.0006e-07	5.12692e-13	1.16123	0.453164	4.03316	93.5594	0.793036	Microglia
MXRA8	MXRA8	-0.009 (0.688)	0.543 (0.937)	-0.348 (1.182)	2	3	5.012	0.00902263	-0.552 (-1.098,-0.005)	0.339 (-0.149,0.827)	0.891 (0.33,1.452)	-2.012	1.383	3.165	0.0478005	0.170586	0.00223393	45.9016	9.83607	9.83607	9.83607	24.5902	Not specific
PRRT3	PRRT3	0.41 (0.581)	0.499 (0.67)	-0.939 (0.754)	2	3	38.784	2.46322e-12	-0.089 (-0.474,0.296)	1.348 (1.004,1.693)	1.438 (1.042,1.833)	-0.461	7.802	7.242	0.646112	2.63344e-11	3.06794e-10	38.4615	15.3846	15.3846	15.3846	15.3846	Not specific
C4B	C4B	-0.034 (0.93)	0.332 (1.23)	-0.237 (0.869)	2	3	1.879	0.159763	-0.367 (-0.938,0.204)	0.203 (-0.308,0.713)	0.569 (-0.017,1.155)	-1.279	0.791	1.935	0.204945	0.431192	0.0567348	20.9836	19.7541	19.7541	19.7541	19.7541	Not specific
GSN	GSN	-0.044 (0.888)	0.445 (0.773)	-0.385 (0.711)	2	3	6.055	0.00363121	-0.489 (-0.952,-0.027)	0.34 (-0.073,0.754)	0.829 (0.355,1.304)	-2.106	1.639	3.48	0.0384647	0.105282	0.000834446	29.5045	0.860051	15.3089	29.8151	24.5114	Not specific
PRDX4	PRDX4	0.299 (0.332)	0.498 (0.451)	-0.536 (0.546)	2	3	38.74	2.51746e-12	-0.199 (-0.456,0.058)	0.835 (0.605,1.065)	1.034 (0.77,1.299)	-1.54	7.235	7.799	0.127776	3.15623e-10	2.66227e-11	NA	NA	NA	NA	NA	NA
SPARCL1	SPARCL1	0.444 (0.646)	0.481 (0.652)	-0.915 (0.691)	2	3	38.726	2.53548e-12	-0.037 (-0.419,0.346)	1.359 (1.017,1.701)	1.396 (1.003,1.788)	-0.19	7.918	7.079	0.849451	1.58124e-11	6.23125e-10	73.0111	17.0339	2.17377	0.162772	7.61851	Astrocyte
APOD	APOD	-0.064 (0.842)	0.333 (0.829)	-0.242 (0.883)	2	3	2.608	0.0802972	-0.397 (-0.89,0.095)	0.178 (-0.262,0.618)	0.575 (0.07,1.08)	-1.607	0.805	2.267	0.112276	0.423222	0.0262624	5.18083	6.31652	74.8543	0.818659	12.8297	Oligodendrocyte
MDH1	MDH1	0.392 (0.602)	0.55 (0.731)	-0.977 (0.767)	2	3	38.466	2.88375e-12	-0.158 (-0.559,0.243)	1.369 (1.011,1.727)	1.527 (1.116,1.938)	-0.785	7.613	7.393	0.435185	6.03594e-11	1.58693e-10	13.5192	68.9404	8.2485	5.05597	4.23586	Neuron
MLEC	MLEC	0.395 (0.694)	0.599 (0.646)	-0.939 (0.708)	2	3	38.451	2.90591e-12	-0.204 (-0.601,0.193)	1.333 (0.979,1.688)	1.537 (1.13,1.944)	-1.024	7.489	7.518	0.309074	1.03995e-10	9.16384e-11	36.686	18.4654	18.969	17.4862	8.39337	Not specific
DAG1	DAG1	0.361 (0.543)	0.548 (0.648)	-0.907 (0.762)	2	3	38.432	2.93278e-12	-0.186 (-0.563,0.19)	1.268 (0.932,1.605)	1.455 (1.068,1.841)	-0.986	7.507	7.497	0.327323	9.6118e-11	1.00703e-10	67.434	5.63185	7.1732	1.97609	17.7848	Astrocyte
GNPTG	GNPTG	0.314 (0.48)	0.56 (0.653)	-0.843 (0.714)	2	3	38.389	2.99695e-12	-0.246 (-0.6,0.107)	1.156 (0.84,1.472)	1.403 (1.04,1.766)	-1.387	7.285	7.694	0.169448	2.53545e-10	4.22403e-11	34.8041	18.571	23.3125	9.48304	13.8294	Not specific
IGFBP6	IGFBP6	-0.105 (0.683)	0.698 (0.955)	-0.508 (0.837)	2	3	12.664	1.79134e-05	-0.803 (-1.27,-0.336)	0.403 (-0.014,0.821)	1.206 (0.727,1.685)	-3.423	1.926	5.012	0.000999262	0.0579042	3.41774e-06	16.6667	16.6667	16.6667	16.6667	33.3333	Not specific
MSN	MSN	-0.109 (0.76)	0.814 (0.762)	-0.493 (0.894)	2	3	15.036	3.14924e-06	-0.923 (-1.391,-0.456)	0.384 (-0.034,0.802)	1.308 (0.828,1.787)	-3.934	1.831	5.428	0.000182987	0.0709454	6.55064e-07	18.6451	3.02657	9.48324	45.5853	23.2597	Not specific
TAGLN	TAGLN	-0.111 (0.781)	0.665 (0.851)	-0.493 (0.828)	2	3	11.525	4.24898e-05	-0.776 (-1.246,-0.306)	0.382 (-0.038,0.802)	1.157 (0.675,1.64)	-3.287	1.81	4.779	0.00153416	0.0742257	8.4169e-06	10.4935	17.0164	6.12592	6.80658	59.5576	Endothelial
PDGFB	PDGFB	0.393 (0.538)	0.592 (0.699)	-0.92 (0.798)	2	3	38.333	3.08117e-12	-0.199 (-0.59,0.192)	1.313 (0.964,1.663)	1.512 (1.111,1.914)	-1.014	7.482	7.502	0.314008	1.0715e-10	9.83515e-11	0.787579	1.35014	4.59046	79.4329	13.8389	Microglia
ENDOD1	ENDOD1	0.345 (0.558)	0.599 (0.624)	-0.908 (0.788)	2	3	38.208	3.2798e-12	-0.255 (-0.637,0.128)	1.252 (0.911,1.594)	1.507 (1.115,1.9)	-1.326	7.301	7.648	0.188862	2.37189e-10	5.18013e-11	33.0581	17.4449	37.7508	1.97709	9.76915	Not specific
MGP	MGP	-0.133 (0.682)	0.539 (1.062)	-0.373 (0.848)	2	3	6.832	0.00186876	-0.672 (-1.159,-0.185)	0.24 (-0.195,0.675)	0.912 (0.413,1.412)	-2.749	1.099	3.636	0.00745455	0.275188	0.000501513	18.8811	27.972	2.7972	2.7972	47.5524	Not specific
DCD	DCD	-0.147 (0.94)	0.758 (1.199)	-0.354 (0.62)	2	3	9.029	0.000303349	-0.905 (-1.433,-0.377)	0.207 (-0.265,0.679)	1.112 (0.57,1.654)	-3.415	0.874	4.089	0.00102553	0.384751	0.000106659	20	20	20	20	20	Not detected
C4A	C4A	-0.202 (0.871)	0.589 (1.065)	-0.276 (0.794)	2	3	6.189	0.00323486	-0.792 (-1.308,-0.275)	0.074 (-0.388,0.536)	0.866 (0.335,1.396)	-3.052	0.319	3.251	0.00313501	0.75051	0.00171379	63.0119	9.12447	9.12447	9.12447	9.61466	Astrocyte
APOE	APOE	0.392 (0.514)	0.506 (0.624)	-0.901 (0.799)	2	3	37.969	3.69556e-12	-0.114 (-0.491,0.263)	1.293 (0.956,1.63)	1.407 (1.02,1.794)	-0.602	7.651	7.247	0.549158	5.11866e-11	2.99554e-10	72.4395	11.1732	4.46927	9.68343	2.23464	Astrocyte
DNAJC3	DNAJC3	0.007 (0.876)	0.347 (0.948)	-0.355 (0.93)	2	3	3.417	0.0379474	-0.34 (-0.867,0.186)	0.362 (-0.109,0.832)	0.702 (0.162,1.242)	-1.287	1.531	2.587	0.201951	0.12986	0.0115807	31.7663	13.6379	15.8998	31.3782	7.31788	Not specific
FAM20C	FAM20C	0.01 (0.677)	0.256 (0.654)	-0.346 (1.1)	2	3	3.015	0.0549371	-0.246 (-0.735,0.243)	0.355 (-0.081,0.792)	0.601 (0.099,1.103)	-1.001	1.621	2.387	0.319928	0.109228	0.0194966	33.4243	8.18554	14.734	27.2851	16.3711	Not specific
NPC2	NPC2	0.39 (0.54)	0.469 (0.55)	-0.869 (0.761)	2	3	37.954	3.72239e-12	-0.079 (-0.442,0.284)	1.259 (0.935,1.584)	1.338 (0.965,1.71)	-0.431	7.73	7.15	0.667485	3.62143e-11	4.5816e-10	18.7592	6.73407	20.2475	47.3837	6.87554	Not specific
HLA-C.Q29963	HLA-C.Q29963	0.014 (1.019)	0.436 (1.171)	-0.38 (0.745)	2	3	4.026	0.0217893	-0.422 (-0.983,0.139)	0.394 (-0.107,0.895)	0.816 (0.24,1.392)	-1.498	1.566	2.823	0.138389	0.121465	0.0060743	NA	NA	NA	NA	NA	NA
CUTA	CUTA	0.403 (0.474)	0.485 (0.605)	-0.904 (0.838)	2	3	37.903	3.81824e-12	-0.083 (-0.46,0.295)	1.307 (0.97,1.644)	1.389 (1.002,1.776)	-0.436	7.722	7.148	0.663779	3.74573e-11	4.61543e-10	19.0136	36.3514	28.178	9.88278	6.57419	Not specific
HLA-C.Q29865	HLA-C.Q29865	0.018 (1.022)	0.396 (1.162)	-0.361 (0.773)	2	3	3.439	0.0371721	-0.378 (-0.943,0.186)	0.379 (-0.126,0.883)	0.757 (0.178,1.337)	-1.334	1.496	2.602	0.186135	0.138807	0.0111239	NA	NA	NA	NA	NA	NA
CASC4	CASC4	0.366 (0.475)	0.507 (0.693)	-0.915 (0.794)	2	3	37.681	4.26958e-12	-0.142 (-0.52,0.237)	1.281 (0.943,1.619)	1.423 (1.035,1.811)	-0.746	7.55	7.3	0.457934	7.95923e-11	2.37601e-10	35.3768	24.6082	18.3789	10.937	10.6992	Not specific
SCG5	SCG5	0.337 (0.596)	0.549 (0.562)	-0.891 (0.75)	2	3	37.427	4.84969e-12	-0.212 (-0.585,0.162)	1.228 (0.894,1.562)	1.44 (1.056,1.824)	-1.128	7.327	7.477	0.263045	2.11763e-10	1.09476e-10	0.968244	81.2452	15.1658	0.174721	2.44609	Neuron
SELENOP	SELENOP	0.025 (0.598)	0.216 (0.944)	-0.355 (0.765)	2	3	3.644	0.030814	-0.191 (-0.624,0.243)	0.38 (-0.007,0.768)	0.571 (0.126,1.016)	-0.876	1.956	2.556	0.383704	0.054183	0.0125723	NA	NA	NA	NA	NA	NA
PCDH1	PCDH1	0.429 (0.534)	0.449 (0.654)	-0.918 (0.796)	2	3	37.409	4.89315e-12	-0.02 (-0.404,0.364)	1.346 (1.003,1.689)	1.366 (0.972,1.76)	-0.103	7.818	6.907	0.918066	2.44929e-11	1.31129e-09	18.8224	7.72201	5.40541	0.965251	67.0849	Endothelial
SCG2	SCG2	0.404 (0.502)	0.47 (0.743)	-0.912 (0.757)	2	3	37.273	5.24083e-12	-0.065 (-0.447,0.316)	1.317 (0.976,1.657)	1.382 (0.991,1.773)	-0.342	7.699	7.036	0.733209	4.14305e-11	7.50569e-10	1.84819	93.7799	2.76273	0.0796635	1.52954	Neuron
HLA-C.P10321	HLA-C.P10321	0.032 (1.013)	0.287 (1.322)	-0.292 (0.682)	2	3	1.977	0.145515	-0.256 (-0.832,0.321)	0.323 (-0.191,0.838)	0.579 (-0.012,1.17)	-0.883	1.251	1.95	0.379851	0.214757	0.0548775	NA	NA	NA	NA	NA	NA
GAP43	GAP43	0.432 (0.607)	0.491 (0.529)	-0.922 (0.83)	2	3	37.141	5.60411e-12	-0.059 (-0.451,0.333)	1.354 (1.004,1.704)	1.413 (1.011,1.815)	-0.299	7.704	6.999	0.765834	4.0442e-11	8.82553e-10	5.32363	67.5603	10.5707	0.919188	15.6262	Neuron
SCG3	SCG3	0.373 (0.52)	0.512 (0.731)	-0.918 (0.765)	2	3	36.951	6.1681e-12	-0.139 (-0.523,0.246)	1.292 (0.948,1.636)	1.431 (1.036,1.825)	-0.719	7.487	7.218	0.474615	1.05092e-10	3.39798e-10	63.2276	27.0052	8.13332	0.272321	1.3616	Astrocyte
SLPI	SLPI	0.038 (0.813)	0.245 (0.83)	-0.227 (0.986)	2	3	1.693	0.190821	-0.208 (-0.716,0.301)	0.265 (-0.189,0.72)	0.473 (-0.049,0.995)	-0.813	1.162	1.803	0.418786	0.249072	0.0752931	8.19672	29.5082	19.6721	8.19672	34.4262	Not specific
P4HB	P4HB	0.288 (0.544)	0.758 (0.643)	-0.778 (0.758)	2	3	35.995	1.00501e-11	-0.47 (-0.845,-0.095)	1.065 (0.73,1.4)	1.535 (1.15,1.92)	-2.496	6.33	7.943	0.0147158	1.56061e-08	1.41406e-11	36.4546	11.306	10.7842	17.1039	24.3514	Not specific
HLA-C.P30499	HLA-C.P30499	0.047 (0.986)	0.215 (1.366)	-0.261 (0.699)	2	3	1.394	0.254381	-0.167 (-0.748,0.413)	0.309 (-0.21,0.827)	0.476 (-0.12,1.072)	-0.575	1.185	1.592	0.567299	0.239571	0.115575	NA	NA	NA	NA	NA	NA
AGRN	AGRN	0.409 (0.515)	0.426 (0.765)	-0.882 (0.707)	2	3	35.864	1.07478e-11	-0.017 (-0.393,0.359)	1.291 (0.955,1.627)	1.308 (0.923,1.694)	-0.091	7.66	6.757	0.927915	4.92326e-11	2.51005e-09	12.3596	6.74157	6.74157	6.74157	67.4157	Endothelial
PODXL2	PODXL2	0.35 (0.665)	0.595 (0.656)	-0.91 (0.73)	2	3	35.753	1.13828e-11	-0.244 (-0.64,0.152)	1.26 (0.906,1.614)	1.505 (1.098,1.911)	-1.228	7.092	7.371	0.223263	5.87706e-10	1.74182e-10	20.0401	54.1082	10.8216	6.01202	9.01804	Neuron
PENK	PENK	0.202 (0.456)	0.716 (0.686)	-0.842 (0.812)	2	3	35.669	1.18825e-11	-0.514 (-0.892,-0.135)	1.044 (0.705,1.382)	1.557 (1.169,1.946)	-2.703	6.146	7.985	0.00846717	3.39119e-08	1.17667e-11	0.510084	94.1693	2.26006	0.470847	2.58966	Neuron
SEZ6L2	SEZ6L2	0.326 (0.565)	0.521 (0.65)	-0.88 (0.735)	2	3	35.537	1.27203e-11	-0.195 (-0.57,0.179)	1.206 (0.871,1.541)	1.401 (1.017,1.786)	-1.038	7.171	7.255	0.302387	4.16774e-10	2.89032e-10	9.13838	46.9974	20.3655	7.8329	15.6658	Not specific
MAN2A1	MAN2A1	0.295 (0.512)	0.588 (0.735)	-0.875 (0.745)	2	3	35.458	1.3253e-11	-0.293 (-0.672,0.086)	1.171 (0.832,1.509)	1.464 (1.075,1.853)	-1.54	6.883	7.493	0.127813	1.45603e-09	1.02321e-10	9.76438	6.36807	59.1382	19.5288	5.20059	Oligodendrocyte
CRTAC1	CRTAC1	0.424 (0.578)	0.439 (0.66)	-0.892 (0.763)	2	3	35.339	1.40946e-11	-0.014 (-0.4,0.371)	1.316 (0.972,1.661)	1.33 (0.935,1.726)	-0.073	7.611	6.697	0.942346	6.09998e-11	3.25289e-09	3.89105	58.3658	28.0156	3.89105	5.83658	Neuron
NSG1	NSG1	0.387 (0.571)	0.529 (0.62)	-0.917 (0.843)	2	3	35.152	1.5529e-11	-0.142 (-0.54,0.256)	1.303 (0.948,1.659)	1.446 (1.037,1.854)	-0.711	7.297	7.046	0.47909	2.40958e-10	7.1902e-10	6.30506	87.4072	1.10554	0.345483	4.83676	Neuron
ALDOC	ALDOC	0.369 (0.65)	0.565 (0.463)	-0.899 (0.832)	2	3	35.118	1.58101e-11	-0.196 (-0.591,0.199)	1.268 (0.915,1.621)	1.464 (1.058,1.869)	-0.989	7.152	7.19	0.325668	4.54322e-10	3.83891e-10	72.1747	19.0045	5.52045	0.518718	2.78162	Astrocyte
POMGNT1	POMGNT1	0.346 (0.52)	0.497 (0.656)	-0.864 (0.763)	2	3	34.89	1.78002e-11	-0.151 (-0.524,0.223)	1.21 (0.876,1.544)	1.361 (0.978,1.744)	-0.804	7.222	7.071	0.423658	3.34462e-10	6.44058e-10	32.3703	21.4018	24.8261	7.49064	13.9112	Not specific
FAIM2	FAIM2	0.384 (0.577)	0.573 (0.614)	-0.913 (0.88)	2	3	34.214	2.5367e-11	-0.189 (-0.597,0.219)	1.297 (0.932,1.661)	1.486 (1.067,1.904)	-0.924	7.087	7.07	0.358621	6.02955e-10	6.48928e-10	29.2177	45.2403	17.9346	0.538575	7.0688	Not specific
SPOCK3	SPOCK3	0.34 (0.595)	0.514 (0.59)	-0.855 (0.747)	2	3	34.149	2.62435e-11	-0.174 (-0.55,0.202)	1.195 (0.859,1.531)	1.369 (0.983,1.755)	-0.92	7.081	7.062	0.360399	6.17161e-10	6.71899e-10	1.84568	34.4793	45.9964	0.438973	17.2397	Not specific
MEGF9	MEGF9	0.357 (0.493)	0.488 (0.776)	-0.886 (0.756)	2	3	34.13	2.6504e-11	-0.131 (-0.516,0.254)	1.243 (0.899,1.586)	1.374 (0.979,1.769)	-0.679	7.201	6.931	0.49913	3.66489e-10	1.18404e-09	43.1629	18.8396	31.6292	4.51088	1.85742	Not specific
CADM4	CADM4	0.396 (0.543)	0.438 (0.609)	-0.882 (0.815)	2	3	34.127	2.65427e-11	-0.042 (-0.426,0.342)	1.278 (0.935,1.622)	1.321 (0.926,1.715)	-0.218	7.416	6.669	0.827667	1.43575e-10	3.66684e-09	35.0593	19.4175	40.1294	2.1575	3.23625	Not specific
CADM2	CADM2	0.426 (0.558)	0.431 (0.651)	-0.9 (0.825)	2	3	33.974	2.87847e-11	-0.005 (-0.4,0.39)	1.326 (0.973,1.679)	1.331 (0.926,1.737)	-0.027	7.481	6.539	0.978553	1.07781e-10	6.38934e-09	28.4365	39.2431	30.0057	0.538315	1.77644	Not specific
CGREF1	CGREF1	0.397 (0.586)	0.419 (0.596)	-0.883 (0.787)	2	3	33.739	3.25886e-11	-0.022 (-0.406,0.363)	1.28 (0.936,1.624)	1.302 (0.907,1.696)	-0.112	7.419	6.568	0.910966	1.41471e-10	5.6447e-09	4.98165	59.7798	13.2145	3.1463	18.8778	Neuron
IGSF8	IGSF8	0.34 (0.495)	0.515 (0.764)	-0.865 (0.75)	2	3	33.71	3.31009e-11	-0.176 (-0.557,0.206)	1.205 (0.864,1.546)	1.381 (0.989,1.772)	-0.916	7.034	7.017	0.362344	7.56448e-10	8.14871e-10	19.8804	39.4619	30.4933	2.98954	7.17489	Not specific
TNFRSF21	TNFRSF21	0.349 (0.524)	0.503 (0.67)	-0.865 (0.789)	2	3	33.578	3.54863e-11	-0.154 (-0.537,0.228)	1.214 (0.872,1.556)	1.368 (0.976,1.761)	-0.804	7.077	6.945	0.423958	6.27348e-10	1.11404e-09	2.70828	27.5987	25.5868	27.3407	16.7655	Not specific
NENF	NENF	0.235 (0.485)	0.648 (0.576)	-0.848 (0.872)	2	3	33.345	4.01784e-11	-0.413 (-0.798,-0.029)	1.083 (0.739,1.426)	1.496 (1.101,1.891)	-2.14	6.271	7.545	0.0355624	2.00192e-08	8.14756e-11	13.7863	11.029	53.4388	7.28332	14.4626	Oligodendrocyte
CNTN4	CNTN4	0.35 (0.61)	0.469 (0.614)	-0.867 (0.744)	2	3	33.023	4.77147e-11	-0.12 (-0.502,0.262)	1.216 (0.875,1.557)	1.336 (0.944,1.728)	-0.626	7.104	6.794	0.533468	5.59106e-10	2.13696e-09	1.43596	81.5623	8.96037	1.14877	6.89259	Neuron
C14orf37	C14orf37	0.324 (0.733)	0.674 (0.69)	-0.903 (0.748)	2	3	32.743	5.54322e-11	-0.35 (-0.77,0.07)	1.227 (0.851,1.602)	1.577 (1.146,2.008)	-1.658	6.508	7.282	0.101353	7.31499e-09	2.57642e-10	49.8959	22.1048	8.45747	17.6197	1.92215	Not specific
CD44	CD44	0.386 (0.565)	0.46 (0.72)	-0.854 (0.752)	2	3	32.066	7.98702e-11	-0.074 (-0.463,0.314)	1.24 (0.893,1.587)	1.314 (0.915,1.713)	-0.381	7.112	6.563	0.704371	5.40056e-10	5.77854e-09	28.6136	9.43953	2.35988	24.7788	34.8083	Not specific
SIRPB1	SIRPB1	0.435 (0.603)	0.436 (0.631)	-0.898 (0.857)	2	3	31.898	8.75144e-11	-0.001 (-0.41,0.409)	1.333 (0.967,1.699)	1.334 (0.913,1.754)	-0.003	7.259	6.322	0.99776	2.84975e-10	1.61074e-08	NA	NA	NA	NA	NA	NA
PTGDS	PTGDS	0.302 (0.441)	0.497 (0.534)	-0.821 (0.869)	2	3	31.67	9.90963e-11	-0.196 (-0.567,0.176)	1.122 (0.79,1.455)	1.318 (0.937,1.7)	-1.05	6.733	6.885	0.297195	2.78487e-09	1.44726e-09	69.6613	0.0865089	18.6167	0.519054	11.1164	Astrocyte
PEBP1	PEBP1	0.284 (0.683)	0.614 (0.518)	-0.882 (0.824)	2	3	31.639	1.00808e-10	-0.33 (-0.736,0.076)	1.166 (0.803,1.528)	1.496 (1.079,1.912)	-1.619	6.404	7.153	0.109611	1.13891e-08	4.52002e-10	31.8322	34.3667	24.343	4.24395	5.21414	Not specific
FAT2	FAT2	0.381 (0.665)	0.542 (0.664)	-0.903 (0.816)	2	3	31.585	1.03775e-10	-0.161 (-0.578,0.256)	1.284 (0.912,1.656)	1.445 (1.017,1.872)	-0.769	6.87	6.73	0.444262	1.54452e-09	2.81851e-09	20	20	20	20	20	Not detected
MT3	MT3	0.392 (0.568)	0.438 (0.467)	-0.841 (0.864)	2	3	31.543	1.06186e-10	-0.046 (-0.433,0.34)	1.233 (0.888,1.579)	1.28 (0.883,1.676)	-0.239	7.116	6.429	0.811822	5.295e-10	1.02554e-08	83.1276	2.11624	5.33516	0.594034	8.82697	Astrocyte
NRCAM	NRCAM	0.397 (0.65)	0.465 (0.632)	-0.885 (0.802)	2	3	31.242	1.2526e-10	-0.068 (-0.474,0.338)	1.282 (0.919,1.645)	1.35 (0.933,1.767)	-0.333	7.04	6.453	0.740318	7.39269e-10	9.23952e-09	47.3394	39.2376	11.3322	0.278775	1.81204	Not specific
EFEMP1	EFEMP1	0.225 (0.539)	0.66 (0.617)	-0.799 (0.813)	2	3	31.203	1.27981e-10	-0.436 (-0.82,-0.051)	1.024 (0.681,1.367)	1.459 (1.065,1.854)	-2.257	5.94	7.371	0.0268578	8.04474e-08	1.7466e-10	89.6732	8.01217	0.979265	0.22256	1.1128	Astrocyte
C1QA	C1QA	-0.105 (0.603)	0.87 (0.531)	-0.647 (0.761)	2	3	31.079	1.36998e-10	-0.974 (-1.348,-0.6)	0.542 (0.208,0.877)	1.517 (1.133,1.901)	-5.188	3.233	7.87	1.71235e-06	0.00181469	1.95511e-11	2.99667	1.33185	6.65927	84.3507	4.66149	Microglia
PTPRN2	PTPRN2	0.417 (0.653)	0.459 (0.818)	-0.89 (0.71)	2	3	30.93	1.48663e-10	-0.041 (-0.454,0.371)	1.307 (0.939,1.676)	1.348 (0.925,1.772)	-0.2	7.063	6.344	0.842251	6.67257e-10	1.4689e-08	13.1795	64.8172	9.6448	4.32115	8.03733	Neuron
PTPRD	PTPRD	0.368 (0.572)	0.552 (0.736)	-0.882 (0.849)	2	3	30.727	1.6636e-10	-0.184 (-0.599,0.231)	1.25 (0.879,1.621)	1.434 (1.008,1.86)	-0.881	6.713	6.703	0.38099	3.03871e-09	3.17012e-09	5.05388	43.1042	49.0853	0.835352	1.92131	Not specific
NBL1	NBL1	0.334 (0.615)	0.47 (0.588)	-0.849 (0.78)	2	3	30.628	1.75686e-10	-0.136 (-0.524,0.252)	1.182 (0.836,1.529)	1.318 (0.92,1.716)	-0.698	6.794	6.596	0.487194	2.13754e-09	5.0232e-09	29.4118	10.084	10.084	10.084	40.3361	Not specific
ST6GAL2	ST6GAL2	0.356 (0.729)	0.625 (0.679)	-0.872 (0.768)	2	3	30.555	1.82896e-10	-0.269 (-0.691,0.153)	1.227 (0.85,1.605)	1.497 (1.063,1.93)	-1.27	6.482	6.88	0.208074	8.1778e-09	1.47523e-09	23.0237	28.7463	33.8568	1.59702	12.7762	Not specific
MARCKS	MARCKS	0.299 (0.596)	0.693 (0.736)	-0.852 (0.849)	2	3	30.522	1.86281e-10	-0.395 (-0.814,0.025)	1.151 (0.776,1.526)	1.545 (1.115,1.976)	-1.873	6.113	7.148	0.0648722	3.89097e-08	4.62163e-10	17.4391	16.5618	22.2622	41.5543	2.18257	Not specific
PCDHAC2	PCDHAC2	0.338 (0.616)	0.49 (0.651)	-0.854 (0.771)	2	3	30.507	1.87882e-10	-0.152 (-0.546,0.242)	1.192 (0.84,1.544)	1.344 (0.94,1.749)	-0.767	6.745	6.62	0.445303	2.63847e-09	4.517e-09	17.0782	70.6153	4.75886	1.02341	6.52424	Neuron
CTGF	CTGF	0.066 (0.502)	0.82 (0.762)	-0.762 (0.818)	2	3	30.356	2.043e-10	-0.754 (-1.153,-0.355)	0.828 (0.472,1.184)	1.582 (1.173,1.992)	-3.767	4.629	7.7	0.000324247	1.48605e-05	4.11433e-11	0.65682	24.03	1.26878	0.89712	73.1473	Endothelial
BCAM	BCAM	0.279 (0.699)	0.469 (0.641)	-0.858 (0.644)	2	3	30.162	2.27572e-10	-0.19 (-0.575,0.194)	1.136 (0.793,1.48)	1.327 (0.932,1.721)	-0.986	6.591	6.699	0.327103	5.12088e-09	3.21677e-09	22	12	12	12	42	Not specific
GAS6	GAS6	0.354 (0.557)	0.487 (0.669)	-0.863 (0.842)	2	3	30.143	2.30079e-10	-0.133 (-0.534,0.269)	1.217 (0.858,1.576)	1.349 (0.937,1.761)	-0.658	6.758	6.524	0.512739	2.50393e-09	6.81932e-09	11.4286	11.4286	5.71429	40	31.4286	Not specific
LTBP1	LTBP1	0.028 (0.581)	0.796 (0.759)	-0.742 (0.708)	2	3	30.084	2.37719e-10	-0.768 (-1.156,-0.38)	0.771 (0.424,1.117)	1.539 (1.14,1.937)	-3.942	4.428	7.697	0.000178106	3.13861e-05	4.18522e-11	60.6624	12.1663	16.0189	1.01386	10.1386	Astrocyte
PARK7	PARK7	0.283 (0.669)	0.551 (0.673)	-0.891 (0.776)	2	3	29.974	2.52726e-10	-0.268 (-0.677,0.142)	1.174 (0.809,1.54)	1.442 (1.022,1.862)	-1.302	6.394	6.836	0.196786	1.18629e-08	1.78683e-09	30.7556	37.7668	17.7135	5.91163	7.85249	Not specific
C1QB	C1QB	-0.118 (0.592)	0.879 (0.593)	-0.627 (0.761)	2	3	29.924	2.59991e-10	-0.997 (-1.376,-0.618)	0.509 (0.17,0.847)	1.506 (1.116,1.895)	-5.238	2.99	7.708	1.40366e-06	0.00375243	3.98847e-11	2.48656	0.403226	3.62903	92.8763	0.604839	Microglia
IMPAD1	IMPAD1	0.365 (0.528)	0.425 (0.779)	-0.846 (0.757)	2	3	29.872	2.67701e-10	-0.059 (-0.451,0.332)	1.212 (0.862,1.562)	1.271 (0.869,1.673)	-0.302	6.894	6.297	0.76333	1.3896e-09	1.79623e-08	27.7596	30.1244	24.1432	12.7338	5.23903	Not specific
TNR	TNR	0.45 (0.62)	0.455 (0.733)	-0.874 (0.839)	2	3	29.728	2.90046e-10	-0.005 (-0.427,0.417)	1.324 (0.947,1.701)	1.329 (0.896,1.762)	-0.024	6.999	6.116	0.981126	8.8331e-10	3.84238e-08	9.96153	16.9002	67.8483	1.374	3.91591	Oligodendrocyte
ASPH	ASPH	0.393 (0.728)	0.672 (0.809)	-0.87 (0.775)	2	3	29.677	2.9848e-10	-0.279 (-0.72,0.162)	1.263 (0.869,1.657)	1.542 (1.089,1.995)	-1.259	6.384	6.784	0.211967	1.24153e-08	2.23268e-09	48.9637	38.3607	5.84051	3.20633	3.62872	Not specific
GM2A	GM2A	0.346 (0.608)	0.536 (0.7)	-0.844 (0.796)	2	3	29.643	3.04223e-10	-0.19 (-0.595,0.214)	1.19 (0.828,1.551)	1.38 (0.965,1.795)	-0.938	6.556	6.621	0.351465	5.96226e-09	4.5063e-09	26.9071	5.55392	22.0137	39.9714	5.55392	Not specific
CHGA	CHGA	0.392 (0.63)	0.435 (0.698)	-0.864 (0.787)	2	3	29.48	3.3348e-10	-0.043 (-0.45,0.364)	1.257 (0.893,1.62)	1.3 (0.882,1.717)	-0.211	6.889	6.203	0.833795	1.42127e-09	2.67048e-08	5.88235	76.4706	5.88235	5.88235	5.88235	Neuron
VSTM2A	VSTM2A	0.38 (0.606)	0.463 (0.716)	-0.876 (0.823)	2	3	29.349	3.59117e-10	-0.083 (-0.496,0.33)	1.256 (0.888,1.625)	1.339 (0.916,1.763)	-0.401	6.787	6.299	0.689685	2.20604e-09	1.77417e-08	0.901243	84.8117	3.75676	0.569206	9.9611	Neuron
CST3	CST3	0.283 (0.549)	0.583 (0.599)	-0.813 (0.855)	2	3	29.338	3.6139e-10	-0.3 (-0.694,0.095)	1.096 (0.743,1.448)	1.396 (0.991,1.8)	-1.514	6.194	6.868	0.134203	2.77295e-08	1.55804e-09	79.8548	2.69981	4.12971	9.76597	3.54975	Astrocyte
CALB1	CALB1	0.299 (0.746)	0.605 (0.534)	-0.84 (0.768)	2	3	29.244	3.80995e-10	-0.306 (-0.715,0.104)	1.139 (0.773,1.505)	1.445 (1.024,1.865)	-1.487	6.199	6.845	0.14119	2.7168e-08	1.71424e-09	2.10852	94.4616	0.899635	0.562272	1.96795	Neuron
CYCS	CYCS	0.361 (0.519)	0.521 (0.44)	-0.853 (0.994)	2	3	29.199	3.90832e-10	-0.159 (-0.57,0.251)	1.214 (0.847,1.581)	1.373 (0.952,1.795)	-0.773	6.588	6.489	0.441806	5.19282e-09	7.92732e-09	25.1861	36.4276	12.1071	19.1444	7.13484	Not specific
COL18A1	COL18A1	0.206 (0.519)	0.664 (0.578)	-0.821 (0.916)	2	3	29.19	3.92895e-10	-0.458 (-0.86,-0.055)	1.027 (0.668,1.387)	1.485 (1.072,1.898)	-2.263	5.689	7.159	0.0264618	2.26449e-07	4.40526e-10	11.4754	9.83607	9.83607	9.83607	59.0164	Endothelial
GALNT10	GALNT10	0.401 (0.705)	0.425 (0.618)	-0.849 (0.747)	2	3	29.135	4.05307e-10	-0.024 (-0.428,0.38)	1.249 (0.888,1.61)	1.273 (0.858,1.688)	-0.118	6.888	6.112	0.906077	1.42616e-09	3.90868e-08	20.7339	5.36993	33.4726	33.7112	6.71241	Not specific
PPIA	PPIA	0.089 (0.387)	0.677 (0.558)	-0.537 (0.67)	2	3	28.967	4.45684e-10	-0.588 (-0.901,-0.275)	0.627 (0.347,0.906)	1.215 (0.894,1.536)	-3.742	4.464	7.533	0.000352563	2.74699e-05	8.58867e-11	13.746	35.175	26.7774	17.1185	7.1831	Not specific
SORCS2	SORCS2	0.349 (0.67)	0.693 (0.79)	-0.834 (0.807)	2	3	28.908	4.608e-10	-0.344 (-0.776,0.089)	1.183 (0.797,1.57)	1.527 (1.083,1.971)	-1.583	6.1	6.853	0.117505	4.12187e-08	1.65804e-09	87.9699	3.00752	3.00752	3.00752	3.00752	Astrocyte
NECTIN1	NECTIN1	0.404 (0.545)	0.438 (0.56)	-0.867 (0.951)	2	3	28.844	4.77896e-10	-0.034 (-0.448,0.381)	1.272 (0.901,1.642)	1.305 (0.879,1.731)	-0.161	6.835	6.108	0.872442	1.79476e-09	3.98646e-08	8.77822	30.0967	48.5847	2.86636	9.67395	Not specific
SEMA3G	SEMA3G	0.385 (0.618)	0.399 (0.769)	-0.855 (0.735)	2	3	28.728	5.10656e-10	-0.015 (-0.417,0.388)	1.239 (0.879,1.599)	1.254 (0.841,1.667)	-0.073	6.859	6.042	0.942196	1.61722e-09	5.23724e-08	2.85714	2.85714	2.85714	2.85714	88.5714	Endothelial
CNTN2	CNTN2	0.276 (0.761)	0.625 (0.8)	-0.852 (0.619)	2	3	28.66	5.30859e-10	-0.349 (-0.767,0.069)	1.128 (0.755,1.501)	1.477 (1.048,1.906)	-1.664	6.019	6.862	0.100173	5.77249e-08	1.59539e-09	4.49598	8.11304	85.0247	1.35217	1.01413	Oligodendrocyte
LAMB1	LAMB1	0.236 (0.581)	0.619 (0.718)	-0.832 (0.81)	2	3	28.644	5.35601e-10	-0.383 (-0.788,0.023)	1.069 (0.707,1.431)	1.451 (1.035,1.867)	-1.881	5.88	6.951	0.0638488	1.03217e-07	1.08375e-09	8.15558	52.6976	9.03388	7.52823	22.5847	Neuron
EPHA7	EPHA7	0.227 (0.521)	0.631 (0.689)	-0.838 (0.889)	2	3	28.414	6.1074e-10	-0.404 (-0.813,0.006)	1.065 (0.699,1.43)	1.469 (1.048,1.889)	-1.965	5.796	6.961	0.0530802	1.46072e-07	1.04204e-09	1.94856	90.4131	2.18239	1.55885	3.89712	Neuron
MRC1	MRC1	0.018 (0.675)	0.909 (0.612)	-0.686 (0.812)	2	3	28.348	6.3445e-10	-0.891 (-1.303,-0.48)	0.704 (0.336,1.071)	1.595 (1.172,2.017)	-4.314	3.811	7.521	4.77243e-05	0.000279268	9.04404e-11	0.614672	0.341795	4.00358	94.6882	0.351713	Microglia
CADM1	CADM1	0.274 (0.694)	0.549 (0.55)	-0.775 (0.695)	2	3	28.281	6.59221e-10	-0.275 (-0.657,0.107)	1.049 (0.707,1.39)	1.324 (0.931,1.716)	-1.432	6.114	6.718	0.156234	3.88538e-08	2.96931e-09	69.5752	17.6201	11.4168	0.362056	1.02583	Astrocyte
SLC3A2	SLC3A2	0.253 (0.539)	0.509 (0.602)	-0.808 (0.818)	2	3	28.225	6.80758e-10	-0.256 (-0.64,0.127)	1.061 (0.718,1.403)	1.317 (0.923,1.711)	-1.331	6.166	6.665	0.187109	3.11831e-08	3.72494e-09	43.9656	7.80572	5.16379	17.1459	25.919	Not specific
IGFBP2	IGFBP2	0.105 (0.457)	0.787 (0.606)	-0.749 (0.95)	2	3	28.194	6.93088e-10	-0.683 (-1.087,-0.278)	0.854 (0.493,1.216)	1.537 (1.121,1.952)	-3.359	4.704	7.368	0.00122706	1.1188e-05	1.76672e-10	35.1351	16.2162	16.2162	16.2162	16.2162	Not specific
CTSS	CTSS	0.197 (0.7)	0.761 (0.799)	-0.844 (0.788)	2	3	28.064	7.46799e-10	-0.565 (-1.001,-0.129)	1.04 (0.651,1.43)	1.605 (1.158,2.053)	-2.579	5.318	7.143	0.0118388	1.02051e-06	4.71858e-10	1.66942	0.809416	8.21557	86.2703	3.03531	Microglia
EFCAB14	EFCAB14	0.196 (0.531)	0.569 (0.586)	-0.752 (0.777)	2	3	28.008	7.70933e-10	-0.373 (-0.743,-0.003)	0.948 (0.618,1.279)	1.321 (0.942,1.701)	-2.009	5.715	6.934	0.0480431	2.03597e-07	1.17023e-09	28.8862	12.3258	26.7912	17.7523	14.2445	Not specific
ISLR	ISLR	0.233 (0.592)	0.696 (0.689)	-0.813 (0.874)	2	3	27.929	8.0713e-10	-0.463 (-0.882,-0.045)	1.046 (0.672,1.42)	1.51 (1.08,1.939)	-2.205	5.571	6.999	0.0304796	3.66769e-07	8.81651e-10	32.3077	6.15385	6.15385	6.15385	49.2308	Not specific
CDH11	CDH11	0.307 (0.64)	0.484 (0.596)	-0.835 (0.801)	2	3	27.886	8.27207e-10	-0.176 (-0.576,0.223)	1.142 (0.785,1.499)	1.319 (0.909,1.729)	-0.879	6.374	6.406	0.382364	1.29088e-08	1.12939e-08	38.6519	18.942	22.0137	0.682594	19.7099	Not specific
VCAM1	VCAM1	0.173 (0.527)	0.621 (0.659)	-0.76 (0.792)	2	3	27.68	9.31914e-10	-0.448 (-0.83,-0.066)	0.934 (0.592,1.275)	1.381 (0.989,1.774)	-2.333	5.449	7.017	0.0222684	6.03471e-07	8.14192e-10	8.88889	8.88889	4.44444	4.44444	73.3333	Endothelial
HSPG2	HSPG2	0.14 (0.574)	0.656 (0.52)	-0.75 (0.825)	2	3	27.66	9.42902e-10	-0.516 (-0.899,-0.134)	0.89 (0.548,1.232)	1.406 (1.014,1.799)	-2.687	5.184	7.131	0.00886338	1.74138e-06	4.97437e-10	20	20	20	20	20	Not detected	1
ECM1	ECM1	0.337 (0.661)	0.448 (0.691)	-0.829 (0.735)	2	3	27.413	1.08802e-09	-0.111 (-0.512,0.29)	1.166 (0.807,1.524)	1.277 (0.865,1.688)	-0.552	6.481	6.181	0.582352	8.19919e-09	2.93052e-08	2.10859	39.5361	2.21402	1.58144	54.5598	Endothelial
ZP2	ZP2	0.368 (0.721)	0.61 (0.689)	-0.845 (0.836)	2	3	27.389	1.10318e-09	-0.242 (-0.679,0.195)	1.213 (0.823,1.603)	1.455 (1.007,1.903)	-1.103	6.192	6.466	0.273325	2.79556e-08	8.7435e-09	20	20	20	20	20	Not detected
SCRG1	SCRG1	0.277 (0.63)	0.553 (0.608)	-0.825 (0.84)	2	3	27.14	1.27512e-09	-0.275 (-0.683,0.132)	1.102 (0.738,1.466)	1.378 (0.959,1.796)	-1.345	6.023	6.554	0.182616	5.67718e-08	5.99027e-09	54.3084	12.8183	29.6856	0.746041	2.44159	Astrocyte
CST6	CST6	0.013 (0.738)	0.939 (0.773)	-0.707 (0.76)	2	3	27	1.38348e-09	-0.927 (-1.362,-0.492)	0.719 (0.331,1.108)	1.646 (1.199,2.092)	-4.242	3.685	7.342	6.1809e-05	0.000426041	1.98105e-10	20	20	20	20	20	Not detected
MOG	MOG	0.35 (0.617)	0.489 (0.795)	-0.812 (0.742)	2	3	26.832	1.52692e-09	-0.14 (-0.548,0.269)	1.162 (0.797,1.527)	1.301 (0.883,1.72)	-0.681	6.346	6.188	0.49805	1.45844e-08	2.84051e-08	2.72626	2.22025	91.2442	1.52796	2.28135	Oligodendrocyte
TALDO1	TALDO1	0.173 (0.787)	0.707 (0.472)	-0.791 (0.776)	2	3	26.824	1.53421e-09	-0.534 (-0.95,-0.118)	0.964 (0.593,1.336)	1.498 (1.072,1.925)	-2.559	5.171	6.995	0.0124918	1.8312e-06	8.96323e-10	19.3664	8.22216	41.7396	20.3942	10.2777	Not specific
FN1	FN1	0.036 (0.484)	0.721 (0.445)	-0.754 (0.965)	2	3	26.776	1.57816e-09	-0.685 (-1.081,-0.288)	0.79 (0.435,1.144)	1.475 (1.068,1.882)	-3.438	4.438	7.214	0.00095418	3.02458e-05	3.4637e-10	3.57366	4.44105	1.36007	0.138783	90.4864	Endothelial
PKM	PKM	0.327 (0.816)	0.71 (0.59)	-0.845 (0.861)	2	3	26.711	1.63882e-09	-0.382 (-0.835,0.071)	1.172 (0.767,1.577)	1.554 (1.089,2.02)	-1.68	5.765	6.656	0.0971506	1.65625e-07	3.87708e-09	40.8324	25.2486	8.60116	12.4855	12.8324	Not specific
SORCS3	SORCS3	0.35 (0.731)	0.494 (0.767)	-0.835 (0.69)	2	3	26.58	1.7699e-09	-0.144 (-0.563,0.274)	1.185 (0.811,1.559)	1.329 (0.9,1.759)	-0.686	6.312	6.164	0.494609	1.68582e-08	3.14806e-08	2.06612	76.8595	16.1157	1.23967	3.71901	Neuron
FBLN5	FBLN5	0.301 (0.445)	0.408 (0.658)	-0.75 (0.802)	2	3	26.289	2.10115e-09	-0.107 (-0.477,0.263)	1.051 (0.721,1.382)	1.158 (0.778,1.538)	-0.574	6.331	6.071	0.567616	1.55422e-08	4.64644e-08	8.09628	57.7681	15.7549	2.62582	15.7549	Neuron
ICOSLG	ICOSLG	0.237 (0.606)	0.566 (0.829)	-0.788 (0.687)	2	3	26.101	2.34881e-09	-0.329 (-0.729,0.071)	1.025 (0.667,1.382)	1.354 (0.944,1.764)	-1.64	5.712	6.571	0.105038	2.06635e-07	5.57874e-09	4.39239	4.39239	20.205	64.4217	6.58858	Microglia
PTPRN	PTPRN	0.339 (0.668)	0.463 (0.739)	-0.84 (0.773)	2	3	26.083	2.37484e-09	-0.124 (-0.542,0.293)	1.179 (0.806,1.552)	1.303 (0.875,1.732)	-0.592	6.296	6.058	0.555741	1.80089e-08	4.90622e-08	11.7647	35.2941	11.7647	11.7647	29.4118	Not specific
SH3BGRL	SH3BGRL	0.105 (0.547)	0.617 (0.654)	-0.786 (0.849)	2	3	25.332	3.71551e-09	-0.511 (-0.911,-0.112)	0.892 (0.535,1.249)	1.403 (0.993,1.813)	-2.549	4.978	6.817	0.0128242	3.90758e-06	1.93478e-09	22.1727	25.7013	17.0324	25.5609	9.53267	Not specific
CD14	CD14	0.305 (0.602)	0.388 (0.57)	-0.755 (0.761)	2	3	25.086	4.30794e-09	-0.083 (-0.462,0.295)	1.06 (0.722,1.398)	1.143 (0.755,1.531)	-0.439	6.243	5.863	0.661883	2.25569e-08	1.10677e-07	2.35479	1.88383	9.41915	83.5165	2.82575	Microglia
PTPRF	PTPRF	0.427 (0.644)	0.432 (0.676)	-0.813 (0.892)	2	3	24.899	4.82353e-09	-0.004 (-0.436,0.427)	1.24 (0.854,1.626)	1.244 (0.801,1.687)	-0.019	6.406	5.596	0.984728	1.12859e-08	3.31799e-07	67.474	13.8408	12.9181	2.30681	3.46021	Astrocyte
PCOLCE	PCOLCE	0.146 (0.484)	0.589 (0.707)	-0.734 (0.804)	2	3	24.873	4.90041e-09	-0.443 (-0.827,-0.059)	0.88 (0.536,1.223)	1.323 (0.928,1.717)	-2.297	5.104	6.681	0.024397	2.38793e-06	3.4786e-09	18.1818	7.79221	7.79221	7.79221	58.4416	Endothelial
PRDX1	PRDX1	0.285 (0.369)	0.41 (0.498)	-0.508 (0.641)	2	3	24.812	5.08379e-09	-0.125 (-0.42,0.169)	0.792 (0.529,1.055)	0.918 (0.616,1.22)	-0.849	6.002	6.053	0.398423	6.20025e-08	5.01043e-08	37.2619	18.089	29.5511	11.5808	3.5173	Not specific
PCSK1N	PCSK1N	0.215 (0.728)	0.569 (0.608)	-0.796 (0.754)	2	3	24.799	5.12403e-09	-0.354 (-0.764,0.056)	1.011 (0.644,1.377)	1.364 (0.943,1.785)	-1.718	5.492	6.455	0.0899252	5.07008e-07	9.16654e-09	18.3246	15.7068	34.555	15.7068	15.7068	Not specific
PHLDB3	PHLDB3	0.292 (0.516)	0.514 (0.593)	-0.738 (0.877)	2	3	24.682	5.49929e-09	-0.222 (-0.615,0.172)	1.03 (0.679,1.382)	1.252 (0.848,1.655)	-1.122	5.836	6.174	0.265381	1.23539e-07	3.00778e-08	NA	NA	NA	NA	NA	NA
B3GALNT1	B3GALNT1	0.343 (0.588)	0.44 (0.912)	-0.806 (0.716)	2	3	24.516	6.0825e-09	-0.097 (-0.513,0.319)	1.149 (0.777,1.52)	1.246 (0.819,1.673)	-0.466	6.156	5.814	0.6427	3.24791e-08	1.35679e-07	19.2671	63.1206	6.38298	6.61939	4.60993	Neuron
XXYLT1	XXYLT1	0.311 (0.606)	0.344 (0.694)	-0.757 (0.708)	2	3	23.866	9.04962e-09	-0.033 (-0.417,0.35)	1.067 (0.725,1.41)	1.101 (0.707,1.494)	-0.174	6.205	5.572	0.862364	2.64405e-08	3.66138e-07	16.2482	33.2349	10.6352	6.64697	33.2349	Not specific
C16orf89	C16orf89	0.309 (0.498)	0.509 (0.67)	-0.746 (0.9)	2	3	23.764	9.63448e-09	-0.2 (-0.606,0.206)	1.054 (0.692,1.417)	1.254 (0.838,1.671)	-0.982	5.793	6	0.329023	1.47983e-07	6.2428e-08	88.6858	2.08877	1.04439	2.4369	5.74413	Astrocyte
YWHAE	YWHAE	0.196 (0.434)	0.537 (0.52)	-0.507 (0.663)	2	3	23.262	1.31396e-08	-0.341 (-0.655,-0.026)	0.703 (0.422,0.983)	1.043 (0.72,1.366)	-2.158	4.981	6.44	0.0341014	3.85299e-06	9.78422e-09	25.8875	27.8153	29.1595	10.5274	6.61037	Not specific
CNTN6	CNTN6	0.365 (0.557)	0.455 (0.757)	-0.819 (0.944)	2	3	23.233	1.338e-08	-0.089 (-0.528,0.35)	1.185 (0.792,1.577)	1.274 (0.823,1.724)	-0.405	6.016	5.632	0.686372	5.85558e-08	2.85887e-07	7.69231	65.1584	5.42986	5.42986	16.2896	Neuron
LAMB2	LAMB2	0.264 (0.567)	0.548 (0.671)	-0.769 (0.899)	2	3	23.216	1.35165e-08	-0.284 (-0.702,0.134)	1.033 (0.659,1.406)	1.316 (0.887,1.746)	-1.352	5.507	6.112	0.180319	4.77285e-07	3.91699e-08	39.7035	1.97694	1.97694	1.97694	54.3657	Endothelial
NRP1	NRP1	0.145 (0.69)	0.673 (0.596)	-0.747 (0.852)	2	3	23.089	1.46252e-08	-0.528 (-0.951,-0.106)	0.892 (0.514,1.269)	1.42 (0.987,1.853)	-2.493	4.707	6.527	0.0148533	1.10814e-05	6.74753e-09	40.0161	9.64519	2.3424	24.5723	23.424	Not specific
PPIC	PPIC	0.235 (0.618)	0.58 (0.861)	-0.757 (0.733)	2	3	23.08	1.47136e-08	-0.345 (-0.762,0.072)	0.992 (0.619,1.364)	1.337 (0.909,1.765)	-1.648	5.303	6.223	0.103412	1.08113e-06	2.44647e-08	44.0306	1.14613	2.29226	1.52818	51.0029	Endothelial
VGF	VGF	0.376 (0.707)	0.381 (0.783)	-0.81 (0.783)	2	3	22.499	2.11479e-08	-0.005 (-0.439,0.43)	1.186 (0.798,1.574)	1.191 (0.745,1.636)	-0.021	6.088	5.321	0.983153	4.32141e-08	1.00709e-06	12.5	50	12.5	12.5	12.5	Neuron
CNTN3	CNTN3	0.35 (0.698)	0.426 (0.771)	-0.806 (0.797)	2	3	22.465	2.16129e-08	-0.076 (-0.51,0.357)	1.155 (0.768,1.543)	1.232 (0.787,1.677)	-0.351	5.938	5.511	0.726657	8.10489e-08	4.67841e-07	1.29282	86.2961	9.50226	0.969619	1.93924	Neuron
HTRA1	HTRA1	0.296 (0.584)	0.428 (0.639)	-0.724 (0.813)	2	3	22.187	2.57385e-08	-0.132 (-0.528,0.263)	1.02 (0.667,1.374)	1.153 (0.746,1.559)	-0.666	5.747	5.652	0.507333	1.7888e-07	2.63583e-07	45.7691	12.5547	21.0973	19.0462	1.53271	Not specific
MMP11	MMP11	0.043 (0.521)	0.717 (0.66)	-0.68 (0.924)	2	3	21.839	3.20969e-08	-0.674 (-1.089,-0.259)	0.723 (0.353,1.094)	1.398 (0.972,1.823)	-3.237	3.887	6.539	0.00178974	0.000215285	6.40985e-09	NA	NA	NA	NA	NA	NA
JAM3	JAM3	0.308 (0.616)	0.334 (0.639)	-0.736 (0.771)	2	3	21.671	3.57036e-08	-0.026 (-0.419,0.366)	1.043 (0.693,1.394)	1.07 (0.667,1.472)	-0.133	5.927	5.29	0.894253	8.47563e-08	1.14021e-06	6.05451	9.75568	66.9034	11.8951	5.3913	Oligodendrocyte
ENO1	ENO1	0.358 (0.584)	0.472 (0.57)	-0.555 (0.692)	2	3	21.587	3.7677e-08	-0.114 (-0.473,0.245)	0.914 (0.593,1.234)	1.028 (0.66,1.396)	-0.634	5.68	5.563	0.528236	2.35026e-07	3.79898e-07	55.3774	17.1965	10.2698	13.5487	3.60765	Astrocyte
NOV	NOV	0.338 (0.569)	0.398 (0.668)	-0.757 (0.904)	2	3	21.423	4.18184e-08	-0.06 (-0.479,0.359)	1.095 (0.721,1.47)	1.155 (0.725,1.586)	-0.286	5.825	5.35	0.775405	1.29699e-07	8.97644e-07	1.36986	71.6243	1.17417	1.17417	24.6575	Neuron
WFDC2	WFDC2	0.39 (0.73)	0.491 (0.739)	-0.798 (0.918)	2	3	21.088	5.18527e-08	-0.101 (-0.565,0.363)	1.188 (0.773,1.602)	1.289 (0.813,1.765)	-0.433	5.709	5.393	0.666009	2.08813e-07	7.56228e-07	36.3512	8.23045	27.9835	10.9739	16.4609	Not specific
B3GNT2	B3GNT2	0.335 (0.581)	0.339 (0.742)	-0.747 (0.817)	2	3	20.979	5.56152e-08	-0.004 (-0.414,0.406)	1.082 (0.715,1.448)	1.086 (0.665,1.506)	-0.018	5.88	5.137	0.985744	1.03019e-07	2.096e-06	3.81166	14.7982	13.4529	33.6323	34.3049	Not specific
MSTN	MSTN	0.354 (0.696)	0.362 (0.768)	-0.775 (0.798)	2	3	20.569	7.25026e-08	-0.008 (-0.441,0.425)	1.13 (0.743,1.517)	1.137 (0.693,1.582)	-0.035	5.815	5.097	0.972386	1.34796e-07	2.45491e-06	50.3356	26.8456	9.39597	6.71141	6.71141	Astrocyte
CLEC3B	CLEC3B	0.217 (0.568)	0.49 (0.597)	-0.738 (0.913)	2	3	20.539	7.39316e-08	-0.274 (-0.687,0.139)	0.954 (0.585,1.323)	1.228 (0.804,1.652)	-1.32	5.15	5.77	0.190716	1.98898e-06	1.62312e-07	8.33333	8.33333	8.33333	8.33333	66.6667	Endothelial
QDPR	QDPR	0.335 (0.847)	0.417 (0.538)	-0.766 (0.76)	2	3	20.523	7.47062e-08	-0.082 (-0.516,0.352)	1.101 (0.713,1.489)	1.183 (0.738,1.628)	-0.377	5.656	5.292	0.706925	2.5981e-07	1.13305e-06	6.55345	7.9467	82.6388	1.39899	1.46206	Oligodendrocyte
SIRPA	SIRPA	0.349 (0.71)	0.454 (0.688)	-0.786 (0.908)	2	3	20.511	7.52728e-08	-0.105 (-0.556,0.346)	1.135 (0.732,1.538)	1.24 (0.777,1.703)	-0.464	5.613	5.338	0.644301	3.09412e-07	9.39811e-07	57.6647	15.0781	7.10824	17.4565	2.69251	Astrocyte
COTL1	COTL1	0.191 (0.705)	0.523 (0.791)	-0.78 (0.782)	2	3	20.215	9.12907e-08	-0.331 (-0.766,0.104)	0.972 (0.583,1.36)	1.303 (0.857,1.749)	-1.516	4.98	5.814	0.133591	3.8691e-06	1.35731e-07	20.8012	8.17826	17.2099	50.6104	3.20019	Microglia
LDHB	LDHB	0.16 (0.881)	0.586 (0.547)	-0.774 (0.752)	2	3	20.177	9.36071e-08	-0.425 (-0.868,0.017)	0.934 (0.539,1.33)	1.36 (0.906,1.814)	-1.915	4.707	5.964	0.0593024	1.10648e-05	7.27663e-08	46.8795	28.8173	15.9123	4.84006	3.55081	Not specific
CALM1	CALM1	0.326 (0.417)	0.561 (0.679)	-0.711 (1.065)	2	3	20.161	9.45807e-08	-0.234 (-0.675,0.206)	1.037 (0.644,1.431)	1.272 (0.82,1.724)	-1.06	5.249	5.602	0.292486	1.34559e-06	3.23044e-07	15.7807	54.8424	16.4053	6.89168	6.07999	Neuron
SIRPB1.O00241	SIRPB1	0.341 (0.676)	0.472 (0.723)	-0.777 (0.946)	2	3	19.769	1.22324e-07	-0.131 (-0.588,0.326)	1.118 (0.71,1.527)	1.25 (0.78,1.719)	-0.571	5.453	5.304	0.569606	5.91786e-07	1.07741e-06	NA	NA	NA	NA	NA	NA
YIPF3	YIPF3	0.177 (0.601)	0.611 (0.704)	-0.736 (0.956)	2	3	19.629	1.34102e-07	-0.434 (-0.877,0.009)	0.913 (0.518,1.309)	1.347 (0.893,1.802)	-1.951	4.598	5.905	0.0547052	1.66878e-05	9.30577e-08	35.6531	16.944	14.2209	10.7917	22.3903	Not specific
FGFR2	FGFR2	0.302 (0.539)	0.382 (0.848)	-0.75 (0.841)	2	3	19.626	1.34338e-07	-0.08 (-0.504,0.344)	1.052 (0.673,1.431)	1.132 (0.696,1.567)	-0.375	5.528	5.178	0.709013	4.37104e-07	1.78135e-06	56.8646	6.32184	35.4406	0.510856	0.862069	Astrocyte
CANX	CANX	0.227 (0.523)	0.624 (0.674)	-0.789 (1.128)	2	3	19.618	1.35074e-07	-0.397 (-0.869,0.076)	1.016 (0.593,1.438)	1.412 (0.927,1.897)	-1.672	4.79	5.799	0.098691	8.07257e-06	1.44095e-07	28.6411	26.2292	20.3954	18.064	6.67035	Not specific
PLXDC2	PLXDC2	0.184 (0.841)	0.703 (0.883)	-0.721 (0.694)	2	3	19.418	1.54177e-07	-0.518 (-0.981,-0.056)	0.905 (0.492,1.319)	1.423 (0.948,1.898)	-2.231	4.359	5.968	0.0286573	4.04595e-05	7.13346e-08	3.02958	1.94029	11.2741	82.6837	1.07227	Microglia
C1QC	C1QC	-0.13 (0.613)	0.723 (0.53)	-0.529 (0.83)	2	3	19.305	1.66114e-07	-0.853 (-1.246,-0.459)	0.399 (0.047,0.75)	1.251 (0.848,1.655)	-4.318	2.26	6.176	4.6875e-05	0.0266698	2.99169e-08	3.68615	1.57978	3.63349	87.941	3.15956	Microglia
SLC38A10	SLC38A10	0.157 (0.576)	0.577 (0.654)	-0.687 (0.928)	2	3	18.637	2.59343e-07	-0.42 (-0.845,0.005)	0.845 (0.465,1.225)	1.265 (0.829,1.701)	-1.968	4.432	5.777	0.0526618	3.09289e-05	1.57971e-07	25.2525	10.101	14.1414	30.303	20.202	Not specific
CHI3L1	CHI3L1	0.133 (0.75)	0.644 (0.639)	-0.682 (0.854)	2	3	18.281	3.29643e-07	-0.511 (-0.952,-0.07)	0.815 (0.421,1.209)	1.326 (0.873,1.778)	-2.307	4.118	5.833	0.0237939	9.60989e-05	1.25052e-07	87.241	5.73011	2.06284	4.39309	0.573011	Astrocyte
COCH	COCH	0.2 (0.776)	0.599 (0.667)	-0.729 (0.884)	2	3	18.217	3.44238e-07	-0.399 (-0.857,0.058)	0.929 (0.52,1.338)	1.328 (0.859,1.798)	-1.739	4.528	5.637	0.0860003	2.16669e-05	2.80147e-07	1.22951	86.0656	2.45902	4.09836	6.14754	Neuron
OMD	OMD	0.327 (0.655)	0.403 (0.723)	-0.748 (0.932)	2	3	18.186	3.51425e-07	-0.076 (-0.526,0.374)	1.076 (0.674,1.477)	1.151 (0.69,1.613)	-0.337	5.333	4.971	0.737341	9.61518e-07	4.01589e-06	0.814996	1.62999	0.977995	0.814996	95.762	Endothelial
YWHAZ	YWHAZ	0.141 (0.348)	0.548 (0.477)	-0.314 (0.615)	2	3	18.154	3.59114e-07	-0.407 (-0.688,-0.126)	0.455 (0.204,0.706)	0.862 (0.574,1.151)	-2.884	3.607	5.95	0.00511087	0.000552485	7.70911e-08	10.8105	44.1473	15.6106	22.1383	7.29323	Not specific
SH3BGRL3	SH3BGRL3	0.126 (0.628)	0.504 (0.652)	-0.664 (0.79)	2	3	17.948	4.12942e-07	-0.378 (-0.779,0.023)	0.789 (0.431,1.148)	1.168 (0.756,1.579)	-1.878	4.388	5.65	0.0642354	3.63322e-05	2.65616e-07	19.4839	3.36574	6.50711	21.8399	48.8033	Not specific
PI16	PI16	0.123 (0.678)	0.596 (0.751)	-0.682 (0.829)	2	3	17.755	4.71077e-07	-0.473 (-0.906,-0.039)	0.805 (0.418,1.193)	1.278 (0.833,1.723)	-2.17	4.139	5.719	0.0331154	8.9219e-05	2.00828e-07	46.6102	12.7119	15.2542	12.7119	12.7119	Not specific
PLTP	PLTP	0.161 (0.526)	0.561 (0.754)	-0.634 (0.867)	2	3	17.503	5.59279e-07	-0.4 (-0.814,0.014)	0.795 (0.425,1.165)	1.195 (0.77,1.62)	-1.927	4.281	5.605	0.0577612	5.36316e-05	3.20025e-07	82.3932	0.604351	1.69218	5.03626	10.274	Astrocyte
RNASE4	RNASE4	0.088 (0.566)	0.576 (0.743)	-0.622 (0.824)	2	3	17.134	7.20707e-07	-0.487 (-0.896,-0.078)	0.711 (0.346,1.076)	1.198 (0.778,1.618)	-2.372	3.875	5.685	0.0202063	0.00022441	2.30108e-07	12.7083	7.5	13.75	51.6667	14.375	Microglia
MASP1	MASP1	0.254 (0.596)	0.499 (0.826)	-0.701 (0.939)	2	3	16.558	1.07431e-06	-0.245 (-0.699,0.209)	0.956 (0.55,1.361)	1.2 (0.734,1.666)	-1.073	4.692	5.13	0.286771	1.17337e-05	2.15399e-06	72.6475	4.3881	19.3077	1.4627	2.19405	Astrocyte
SIRPG	SIRPG	0.354 (0.646)	0.394 (0.645)	-0.749 (1.081)	2	3	16.55	1.08075e-06	-0.039 (-0.516,0.437)	1.104 (0.677,1.53)	1.143 (0.654,1.632)	-0.165	5.158	4.651	0.869673	1.92453e-06	1.36557e-05	NA	NA	NA	NA	NA	NA
NRP2	NRP2	0.177 (0.776)	0.51 (0.475)	-0.702 (0.906)	2	3	16.522	1.10204e-06	-0.332 (-0.775,0.111)	0.88 (0.484,1.276)	1.212 (0.757,1.667)	-1.492	4.424	5.305	0.139803	3.19256e-05	1.074e-06	8.66005	9.44733	3.40104	55.5818	22.9098	Microglia
MMRN2	MMRN2	0.275 (0.686)	0.277 (0.851)	-0.672 (0.626)	2	3	16.165	1.41425e-06	-0.002 (-0.41,0.407)	0.947 (0.582,1.313)	0.949 (0.529,1.368)	-0.007	5.165	4.504	0.994055	1.8755e-06	2.37124e-05	8.18599	3.92927	4.71513	6.54879	76.6208	Endothelial
MMP2	MMP2	0.022 (0.546)	0.593 (0.657)	-0.626 (0.948)	2	3	15.905	1.69801e-06	-0.571 (-0.996,-0.145)	0.648 (0.268,1.028)	1.219 (0.783,1.655)	-2.673	3.399	5.564	0.0091877	0.00107924	3.77393e-07	4.17405	4.5535	27.0175	50.5945	13.6605	Microglia
MANEAL	MANEAL	0.307 (0.803)	0.436 (0.836)	-0.758 (0.902)	2	3	15.737	1.91144e-06	-0.129 (-0.618,0.36)	1.065 (0.629,1.502)	1.194 (0.692,1.696)	-0.524	4.858	4.741	0.601506	6.2087e-06	9.73729e-06	17.7079	45.3641	23.3983	3.97931	9.55034	Not specific
LAMA2	LAMA2	0.215 (0.6)	0.463 (0.64)	-0.686 (0.992)	2	3	15.641	2.04542e-06	-0.248 (-0.693,0.196)	0.901 (0.504,1.298)	1.149 (0.693,1.605)	-1.112	4.519	5.017	0.269771	2.24478e-05	3.34993e-06	2.17893	10.7665	19.3796	1.53807	66.1369	Endothelial
THBS4	THBS4	-0.078 (0.802)	0.689 (0.835)	-0.552 (0.606)	2	3	15.604	2.09995e-06	-0.766 (-1.197,-0.335)	0.474 (0.089,0.859)	1.24 (0.798,1.682)	-3.54	2.452	5.584	0.000687009	0.0164964	3.48049e-07	27.1863	2.11156	67.3588	1.75963	1.58367	Oligodendrocyte
LTBP2	LTBP2	0.002 (0.668)	0.69 (0.82)	-0.606 (0.888)	2	3	15.401	2.42652e-06	-0.688 (-1.143,-0.233)	0.608 (0.202,1.015)	1.296 (0.829,1.763)	-3.012	2.981	5.53	0.00352489	0.00385559	4.33492e-07	19.1638	20.9059	9.40767	45.2962	5.22648	Not specific
FMOD	FMOD	0.238 (0.726)	0.532 (1.048)	-0.72 (0.802)	2	3	15.378	2.46548e-06	-0.293 (-0.777,0.19)	0.959 (0.526,1.391)	1.252 (0.755,1.749)	-1.208	4.416	5.022	0.230932	3.27866e-05	3.29436e-06	11.0497	24.8619	11.6022	11.0497	41.4365	Not specific
LDHA	LDHA	0.288 (0.864)	0.582 (0.501)	-0.589 (0.828)	2	3	15.311	2.58644e-06	-0.294 (-0.744,0.155)	0.876 (0.475,1.278)	1.17 (0.709,1.632)	-1.303	4.345	5.053	0.196461	4.25726e-05	2.91873e-06	10.9217	44.0338	7.22132	16.5874	21.2358	Not specific
MAN1C1	MAN1C1	0.21 (0.575)	0.438 (0.773)	-0.661 (0.901)	2	3	15.176	2.84791e-06	-0.228 (-0.662,0.205)	0.871 (0.484,1.258)	1.1 (0.655,1.544)	-1.049	4.478	4.921	0.297346	2.60786e-05	4.86492e-06	9.50843	47.3628	11.1948	20.0933	11.8407	Not specific
DSC2	DSC2	0.172 (0.774)	0.595 (0.548)	-0.678 (1.019)	2	3	14.984	3.26891e-06	-0.423 (-0.9,0.054)	0.851 (0.424,1.277)	1.274 (0.784,1.764)	-1.766	3.973	5.18	0.0813724	0.000160032	1.76633e-06	22.8829	10.8108	8.64865	53.3333	4.32432	Microglia
COL6A3	COL6A3	0.259 (0.876)	0.357 (0.694)	-0.696 (0.73)	2	3	14.496	4.6463e-06	-0.098 (-0.551,0.355)	0.955 (0.55,1.359)	1.053 (0.588,1.518)	-0.431	4.698	4.511	0.667462	1.14339e-05	2.31205e-05	20	20	20	20	20	Not detected
VASN	VASN	0.256 (0.655)	0.296 (0.672)	-0.637 (0.858)	2	3	13.735	8.09235e-06	-0.04 (-0.465,0.385)	0.893 (0.513,1.273)	0.933 (0.497,1.37)	-0.188	4.683	4.259	0.851734	1.2142e-05	5.80464e-05	47.2527	13.1868	13.1868	13.1868	13.1868	Not specific
NTRK2	NTRK2	0.316 (0.783)	0.319 (0.757)	-0.649 (0.84)	2	3	13.263	1.14634e-05	-0.002 (-0.463,0.458)	0.966 (0.554,1.377)	0.968 (0.496,1.44)	-0.011	4.677	4.082	0.991482	1.24107e-05	0.000109278	75.4212	17.0651	5.2042	0.237635	2.07188	Astrocyte
C7	C7	-0.1 (0.673)	0.692 (0.873)	-0.512 (0.857)	2	3	13.188	1.21201e-05	-0.792 (-1.249,-0.336)	0.412 (0.004,0.82)	1.204 (0.736,1.673)	-3.457	2.01	5.119	0.000896639	0.0479632	2.24868e-06	11.1111	55.5556	11.1111	11.1111	11.1111	Neuron	1
TGFBI	TGFBI	0.154 (0.542)	0.413 (0.777)	-0.635 (0.94)	2	3	12.986	1.40847e-05	-0.259 (-0.697,0.179)	0.789 (0.398,1.181)	1.048 (0.598,1.498)	-1.177	4.016	4.643	0.243047	0.000137647	1.40884e-05	2.54403	7.04501	2.34834	82.1918	5.87084	Microglia
ITM2B	ITM2B	0.263 (0.784)	0.339 (0.926)	-0.645 (0.69)	2	3	12.801	1.61685e-05	-0.076 (-0.531,0.379)	0.909 (0.502,1.316)	0.985 (0.518,1.452)	-0.333	4.45	4.199	0.740085	2.89366e-05	7.21681e-05	15.7406	17.151	10.3208	48.6801	8.10748	Not specific
LGALS1	LGALS1	0.073 (0.574)	0.717 (0.88)	-0.571 (1.106)	2	3	12.672	1.78039e-05	-0.644 (-1.144,-0.144)	0.644 (0.197,1.091)	1.288 (0.775,1.802)	-2.563	2.87	4.996	0.0123507	0.00531828	3.64252e-06	29.5349	4.39491	2.13467	10.8826	53.0529	Endothelial
TCN2	TCN2	0.027 (0.706)	0.603 (0.676)	-0.55 (0.913)	2	3	12.567	1.92712e-05	-0.576 (-1.025,-0.126)	0.577 (0.175,0.979)	1.152 (0.691,1.614)	-2.55	2.86	4.975	0.012799	0.00546073	3.95665e-06	12.2133	4.46828	2.14477	1.19154	79.9821	Endothelial
DCN	DCN	0.181 (0.728)	0.381 (0.725)	-0.648 (0.88)	2	3	12.383	2.21285e-05	-0.2 (-0.653,0.252)	0.829 (0.425,1.234)	1.03 (0.565,1.494)	-0.881	4.084	4.415	0.380854	0.000108444	3.2973e-05	4.595	22.1493	0.396355	0.116575	72.7428	Endothelial
PDYN	PDYN	0.143 (0.677)	0.437 (1.12)	-0.624 (0.576)	2	3	12.373	2.23027e-05	-0.294 (-0.742,0.153)	0.766 (0.366,1.166)	1.061 (0.601,1.52)	-1.309	3.816	4.598	0.194398	0.000274415	1.66885e-05	1.37163	86.1707	1.16185	1.61368	9.6821	Neuron
TMSB10	TMSB10	0.211 (0.747)	0.387 (1.143)	-0.685 (0.679)	2	3	12.189	2.56273e-05	-0.176 (-0.659,0.307)	0.896 (0.465,1.327)	1.072 (0.576,1.567)	-0.726	4.136	4.308	0.470179	9.02035e-05	4.86243e-05	NA	NA	NA	NA	NA	NA
TMSB4X '		0.211 (0.747)	0.387 (1.143)	-0.685 (0.679)	2	3	12.189	2.56273e-05	-0.176 (-0.659,0.307)	0.896 (0.465,1.327)	1.072 (0.576,1.567)	-0.726	4.136	4.308	0.470179	9.02035e-05	4.86243e-05	3.82883	19.137	22.0832	42.6958	12.2551	Not specific
IGFBP7	IGFBP7	0.223 (0.724)	0.487 (0.825)	-0.61 (0.959)	2	3	11.762	3.54484e-05	-0.264 (-0.748,0.219)	0.833 (0.401,1.265)	1.097 (0.601,1.593)	-1.09	3.841	4.406	0.279214	0.000251894	3.40142e-05	31.7562	3.52406	0.0279688	0.0279688	64.6638	Endothelial
F5	F5	0.241 (0.975)	0.483 (0.813)	-0.604 (0.733)	2	3	11.225	5.35419e-05	-0.242 (-0.737,0.252)	0.845 (0.403,1.286)	1.087 (0.58,1.595)	-0.976	3.807	4.266	0.331957	0.000282969	5.67041e-05	13.4021	49.4845	12.3711	12.3711	12.3711	Not specific
QSOX2	QSOX2	0.02 (0.819)	0.536 (0.711)	-0.511 (0.744)	2	3	10.71	7.98835e-05	-0.517 (-0.96,-0.074)	0.531 (0.135,0.926)	1.047 (0.593,1.502)	-2.323	2.67	4.588	0.0228623	0.00927745	1.73463e-05	21.7553	37.9323	18.743	10.4128	11.1566	Not specific
A2M	A2M	-0.063 (0.37)	0.605 (0.893)	-0.526 (1.101)	2	3	10.704	8.0226e-05	-0.667 (-1.141,-0.193)	0.463 (0.039,0.887)	1.13 (0.644,1.617)	-2.803	2.177	4.627	0.00641895	0.0325826	1.49854e-05	1.09251	0.851539	6.27301	59.0874	32.6956	Microglia
ROBO1	ROBO1	0.195 (1.053)	0.485 (0.67)	-0.617 (0.79)	2	3	10.456	9.7375e-05	-0.29 (-0.8,0.219)	0.812 (0.357,1.267)	1.103 (0.58,1.626)	-1.135	3.553	4.2	0.259795	0.000658388	7.19726e-05	19.6474	54.142	22.2234	0.83941	3.14779	Neuron
PROS1	PROS1	-0.06 (0.499)	0.457 (0.434)	-0.436 (0.926)	2	3	10.03	0.000136234	-0.517 (-0.905,-0.13)	0.376 (0.03,0.722)	0.893 (0.496,1.291)	-2.662	2.164	4.478	0.00948258	0.0335871	2.61281e-05	12.0866	32.4889	6.49778	29.7815	19.1452	Not specific	1
PGK1	PGK1	0.1 (0.889)	0.503 (0.61)	-0.517 (0.787)	2	3	9.955	0.000144544	-0.403 (-0.861,0.055)	0.617 (0.207,1.026)	1.019 (0.549,1.49)	-1.751	3	4.318	0.0839793	0.0036461	4.69024e-05	20.6805	32.3892	11.9742	25.1412	9.8149	Not specific
SIGLEC14	SIGLEC14	0.116 (0.851)	0.536 (0.945)	-0.562 (0.898)	2	3	9.252	0.000253393	-0.42 (-0.934,0.094)	0.678 (0.219,1.138)	1.098 (0.571,1.626)	-1.626	2.942	4.146	0.108076	0.00432415	8.72753e-05	1.69237	1.12824	9.92854	74.8402	12.4107	Microglia
FAM198B	FAM198B	0.21 (0.994)	0.364 (0.647)	-0.567 (0.833)	2	3	8.598	0.000430196	-0.154 (-0.653,0.345)	0.777 (0.331,1.223)	0.931 (0.419,1.443)	-0.614	3.472	3.621	0.541106	0.000856313	0.000527429	54.8064	3.28018	10.6606	30.1595	1.09339	Astrocyte
UGT8	UGT8	-0.019 (0.862)	0.548 (0.81)	-0.507 (0.915)	2	3	8.376	0.000515924	-0.567 (-1.068,-0.065)	0.488 (0.04,0.936)	1.055 (0.54,1.57)	-2.251	2.169	4.081	0.0272929	0.0332322	0.000109599	NA	NA	NA	NA	NA	NA
CHST10	CHST10	0.13 (0.689)	0.331 (0.851)	-0.56 (1.03)	2	3	7.443	0.00111684	-0.201 (-0.698,0.296)	0.69 (0.246,1.134)	0.891 (0.381,1.401)	-0.805	3.094	3.478	0.423352	0.00276253	0.000838903	63.6495	11.5398	11.8283	3.6062	9.37613	Astrocyte
MGAT1	MGAT1	0.081 (0.746)	0.33 (0.649)	-0.504 (0.907)	2	3	7.306	0.00125322	-0.249 (-0.703,0.205)	0.585 (0.18,0.99)	0.834 (0.368,1.3)	-1.092	2.874	3.566	0.278202	0.00525217	0.000630165	8.28583	6.36352	6.20443	50.1127	29.0335	Microglia
PRDX2	PRDX2	0.076 (0.529)	0.289 (0.771)	-0.403 (0.717)	2	3	7.061	0.00153952	-0.213 (-0.595,0.169)	0.48 (0.138,0.821)	0.693 (0.301,1.084)	-1.111	2.8	3.52	0.270108	0.00647981	0.000732828	50.443	17.7189	10.2482	8.30074	13.2892	Astrocyte
GOLIM4	GOLIM4	0.106 (0.825)	0.294 (0.753)	-0.531 (0.978)	2	3	6.281	0.00298815	-0.187 (-0.688,0.313)	0.637 (0.19,1.084)	0.824 (0.311,1.338)	-0.746	2.839	3.198	0.458177	0.00580934	0.00201891	60.1653	6.94215	11.9008	7.60331	13.3884	Astrocyte
CARTPT	CARTPT	0.051 (0.956)	0.45 (0.746)	-0.468 (0.912)	2	3	6.22	0.00315026	-0.399 (-0.915,0.117)	0.519 (0.058,0.98)	0.918 (0.389,1.448)	-1.541	2.241	3.453	0.127498	0.0279364	0.000910336	13.8889	41.6667	16.6667	13.8889	13.8889	Not specific
ERAP1	ERAP1	0.184 (1.001)	0.237 (0.746)	-0.523 (0.809)	2	3	6.199	0.00320706	-0.053 (-0.56,0.454)	0.707 (0.254,1.16)	0.76 (0.24,1.281)	-0.209	3.108	2.909	0.834875	0.00265341	0.00474851	25.6311	25.7965	13.6258	29.9857	4.96086	Not specific
HSP90B1	HSP90B1	0.185 (0.89)	0.359 (0.959)	-0.497 (0.999)	2	3	5.836	0.00438784	-0.174 (-0.72,0.372)	0.683 (0.195,1.17)	0.856 (0.296,1.417)	-0.634	2.787	3.044	0.527898	0.00671808	0.00320395	17.2812	30.0557	18.1521	28.5758	5.93516	Not specific
ECM2	ECM2	0.195 (0.597)	0.254 (1.083)	-0.472 (0.95)	2	3	5.804	0.00451113	-0.059 (-0.556,0.439)	0.668 (0.223,1.112)	0.726 (0.216,1.237)	-0.234	2.992	2.833	0.815407	0.00373897	0.00590273	7.95455	13.6364	2.27273	4.54545	71.5909	Endothelial
TTR	TTR	0.099 (0.785)	0.459 (0.978)	-0.404 (0.972)	2	3	5.463	0.00607111	-0.36 (-0.88,0.16)	0.503 (0.038,0.968)	0.863 (0.329,1.397)	-1.378	2.156	3.22	0.172183	0.0342395	0.0018864	20	20	20	20	20	Not detected
SIGLEC5	SIGLEC5	0.101 (0.828)	0.38 (0.903)	-0.452 (1.049)	2	3	5.061	0.0086405	-0.279 (-0.815,0.257)	0.553 (0.074,1.032)	0.833 (0.282,1.383)	-1.037	2.301	3.014	0.302804	0.024127	0.00349911	NA	NA	NA	NA	NA	NA
TNXA	TNXA	0.061 (0.799)	0.278 (0.841)	-0.46 (0.997)	2	3	4.541	0.0137161	-0.216 (-0.726,0.294)	0.521 (0.065,0.976)	0.737 (0.214,1.261)	-0.845	2.277	2.806	0.400587	0.0256241	0.00637206	NA	NA	NA	NA	NA	NA
PLD4	PLD4	0.16 (0.951)	0.199 (1.003)	-0.459 (0.821)	2	3	4.302	0.0169902	-0.039 (-0.57,0.492)	0.62 (0.145,1.094)	0.658 (0.114,1.203)	-0.145	2.602	2.407	0.884702	0.0111349	0.0185037	8.58653	7.92602	9.51123	66.0502	7.92602	Microglia
PAPLN	PAPLN	0.086 (0.585)	0.164 (1.31)	-0.358 (0.606)	2	3	3.047	0.0533275	-0.078 (-0.552,0.397)	0.444 (0.021,0.868)	0.522 (0.035,1.009)	-0.326	2.088	2.136	0.744945	0.0401438	0.0358962	84.7182	4.58453	1.14613	7.25883	2.29226	Astrocyte
PLG	PLG	-0.386 (0.541)	-0.811 (0.891)	1.005 (0.559)	3	2	54.417	2.1534e-15	0.425 (0.052,0.798)	-1.391 (-1.724,-1.058)	-1.816 (-2.199,-1.433)	2.269	-8.309	-9.445	0.0261104	2.81428e-12	1.88346e-14	20	20	20	20	20	Not detected	1
KNG1	KNG1	-0.49 (0.59)	-0.656 (0.817)	0.979 (0.674)	3	2	46.295	7.10022e-14	0.166 (-0.225,0.558)	-1.469 (-1.819,-1.119)	-1.635 (-2.037,-1.233)	0.846	-8.359	-8.102	0.400088	2.25623e-12	7.01161e-12	14.2857	42.8571	14.2857	14.2857	14.2857	Not specific	1
VTN	VTN	-0.586 (0.609)	-0.497 (0.782)	0.932 (0.641)	3	1	45.158	1.18959e-13	-0.089 (-0.473,0.294)	-1.518 (-1.861,-1.175)	-1.429 (-1.822,-1.035)	-0.463	-8.821	-7.229	0.644897	2.94433e-13	3.24935e-10	20	20	20	20	20	Not detected	1
SERPINF2	SERPINF2	-0.333 (0.638)	-0.814 (0.833)	0.901 (0.566)	3	2	43.759	2.26731e-13	0.481 (0.097,0.866)	-1.234 (-1.578,-0.891)	-1.715 (-2.11,-1.321)	2.493	-7.156	-8.659	0.0148372	4.45791e-10	5.99623e-13	20	20	20	20	20	Not detected	1
C8B	C8B	-0.283 (0.732)	-0.874 (0.737)	0.922 (0.643)	3	2	41.356	7.04163e-13	0.591 (0.185,0.996)	-1.205 (-1.567,-0.843)	-1.796 (-2.212,-1.38)	2.902	-6.624	-8.595	0.00484523	4.44689e-09	7.97091e-13	20	20	20	20	20	Not detected	1
C8A	C8A	-0.292 (0.75)	-0.819 (0.746)	0.919 (0.648)	3	2	38.356	3.04637e-12	0.527 (0.115,0.939)	-1.211 (-1.58,-0.843)	-1.738 (-2.161,-1.315)	2.547	-6.555	-8.188	0.0128974	5.97646e-09	4.79618e-12	20	20	20	20	20	Not detected	1
ALB	ALB	-0.302 (0.851)	-0.846 (0.655)	0.873 (0.525)	3	2	38.277	3.16886e-12	0.544 (0.138,0.949)	-1.176 (-1.538,-0.813)	-1.719 (-2.136,-1.303)	2.67	-6.46	-8.226	0.00926881	8.9711e-09	4.06518e-12	29.4118	26.1438	18.3007	13.0719	13.0719	Not specific
GC	GC	-0.28 (0.693)	-0.831 (0.855)	0.865 (0.584)	3	2	37.284	5.21184e-12	0.551 (0.147,0.955)	-1.144 (-1.505,-0.784)	-1.696 (-2.11,-1.281)	2.719	-6.316	-8.148	0.00811952	1.65237e-08	5.73241e-12	20	20	20	20	20	Not detected	1
IGFALS	IGFALS	-0.363 (0.799)	-0.747 (0.714)	0.895 (0.709)	3	2	33.254	4.21653e-11	0.383 (-0.048,0.815)	-1.258 (-1.644,-0.872)	-1.641 (-2.084,-1.198)	1.769	-6.498	-7.382	0.0808612	7.61639e-09	1.66602e-10	20	20	20	20	20	Not detected
APCS	APCS	-0.502 (0.663)	-0.52 (0.951)	0.914 (0.673)	3	2	33.023	4.76992e-11	0.018 (-0.411,0.448)	-1.417 (-1.8,-1.033)	-1.435 (-1.876,-0.994)	0.084	-7.351	-6.482	0.933107	1.90174e-10	8.15739e-09	20	20	20	20	20	Not detected	1
SERPINA4	SERPINA4	-0.46 (0.755)	-0.562 (0.832)	0.892 (0.629)	3	2	32.604	5.97383e-11	0.102 (-0.321,0.524)	-1.352 (-1.729,-0.974)	-1.453 (-1.887,-1.019)	0.479	-7.127	-6.672	0.633248	5.05708e-10	3.62299e-09	20	20	20	20	20	Not detected	1
KLKB1	KLKB1	-0.289 (0.6)	-0.816 (0.765)	0.87 (0.886)	3	2	32.38	6.74037e-11	0.528 (0.095,0.961)	-1.159 (-1.546,-0.772)	-1.687 (-2.131,-1.242)	2.426	-5.962	-7.555	0.0176194	7.31794e-08	7.78449e-11	74.8057	3.88601	11.2694	5.18135	4.85751	Astrocyte	1
CP	CP	-0.193 (0.703)	-0.867 (0.831)	0.767 (0.603)	3	2	32.329	6.93015e-11	0.674 (0.269,1.08)	-0.96 (-1.322,-0.598)	-1.634 (-2.05,-1.218)	3.314	-5.278	-7.824	0.00141233	1.19923e-06	2.3943e-11	11.7647	11.7647	11.7647	11.7647	52.9412	Endothelial	1
CFI	CFI	-0.379 (0.69)	-0.641 (0.674)	0.778 (0.661)	3	2	32.017	8.20635e-11	0.262 (-0.128,0.652)	-1.157 (-1.505,-0.808)	-1.419 (-1.82,-1.019)	1.34	-6.612	-7.062	0.184331	4.68178e-09	6.70981e-10	5.71945	9.0307	2.16737	1.80614	81.2763	Endothelial	1
APOM	APOM	-0.348 (0.636)	-0.749 (1.037)	0.867 (0.638)	3	2	31.509	1.08192e-10	0.401 (-0.033,0.834)	-1.216 (-1.603,-0.828)	-1.616 (-2.061,-1.171)	1.842	-6.251	-7.236	0.0694397	2.18062e-08	3.13973e-10	27.7275	17.3556	20.2057	17.3556	17.3556	Not specific
APOA1	APOA1	-0.354 (0.83)	-0.737 (0.865)	0.869 (0.565)	3	2	31.021	1.41405e-10	0.383 (-0.053,0.819)	-1.223 (-1.613,-0.833)	-1.606 (-2.054,-1.158)	1.749	-6.252	-7.147	0.0843791	2.17328e-08	4.64309e-10	16.6667	16.6667	16.6667	16.6667	33.3333	Not specific
HABP2	HABP2	-0.178 (0.709)	-0.899 (0.896)	0.793 (0.678)	3	2	30.414	1.97855e-10	0.72 (0.289,1.152)	-0.972 (-1.357,-0.586)	-1.692 (-2.135,-1.25)	3.328	-5.023	-7.616	0.00135057	3.27077e-06	5.95381e-11	25	18.75	18.75	18.75	18.75	Not specific	1
SERPINA7	SERPINA7	-0.285 (0.676)	-0.805 (0.925)	0.826 (0.694)	3	2	30.39	2.00478e-10	0.52 (0.089,0.952)	-1.112 (-1.497,-0.726)	-1.632 (-2.075,-1.189)	2.401	-5.741	-7.337	0.0188083	1.8326e-07	2.02121e-10	20	20	20	20	20	Not detected	1
PLGLA	PLGLA	-0.482 (0.768)	-0.49 (0.908)	0.906 (0.636)	3	2	30.163	2.27491e-10	0.009 (-0.431,0.448)	-1.388 (-1.78,-0.995)	-1.396 (-1.847,-0.946)	0.039	-7.043	-6.17	0.968936	7.27974e-10	3.06499e-08	NA	NA	NA	NA	NA	NA
PLGLB1	PLGLB1	-0.261 (0.709)	-0.683 (0.767)	0.882 (0.755)	3	2	29.874	2.67384e-10	0.422 (-0.005,0.848)	-1.143 (-1.524,-0.762)	-1.565 (-2.003,-1.127)	1.97	-5.972	-7.119	0.0525249	7.01478e-08	5.23697e-10	NA	NA	NA	NA	NA	NA
CPB2	CPB2	-0.368 (0.746)	-0.683 (0.848)	0.857 (0.698)	3	2	29.581	3.1502e-10	0.315 (-0.121,0.75)	-1.224 (-1.613,-0.835)	-1.539 (-1.986,-1.092)	1.44	-6.267	-6.859	0.153967	2.03407e-08	1.61345e-09	13.7255	11.7647	47.0588	15.6863	11.7647	Not specific	1
AFM	AFM	-0.44 (0.752)	-0.552 (0.89)	0.866 (0.634)	3	2	29.407	3.47431e-10	0.112 (-0.32,0.544)	-1.306 (-1.692,-0.92)	-1.418 (-1.862,-0.975)	0.519	-6.738	-6.372	0.605555	2.71959e-09	1.30456e-08	20	20	20	20	20	Not detected	1
SERPINC1	SERPINC1	-0.295 (0.73)	-0.718 (0.825)	0.819 (0.669)	3	2	29.176	3.95945e-10	0.423 (0,0.846)	-1.114 (-1.492,-0.736)	-1.537 (-1.971,-1.103)	1.991	-5.873	-7.053	0.0500396	1.062e-07	6.96714e-10	16.2791	41.8605	13.9535	13.9535	13.9535	Not specific
APOA2	APOA2	-0.418 (0.885)	-0.61 (0.813)	0.878 (0.594)	3	2	28.466	5.92988e-10	0.192 (-0.256,0.639)	-1.296 (-1.696,-0.896)	-1.488 (-1.947,-1.029)	0.854	-6.458	-6.454	0.395864	9.0434e-09	9.18055e-09	5.37634	48.3871	8.60215	32.2581	5.37634	Not specific
APOL1	APOL1	-0.383 (0.656)	-0.695 (0.915)	0.847 (0.793)	3	2	28.401	6.15527e-10	0.312 (-0.133,0.758)	-1.23 (-1.628,-0.832)	-1.542 (-2,-1.085)	1.395	-6.15	-6.714	0.167011	3.33328e-08	3.02244e-09	3.21101	2.75229	2.75229	26.6055	64.6789	Endothelial
PON1	PON1	-0.315 (0.773)	-0.75 (0.986)	0.855 (0.612)	3	2	28.267	6.64312e-10	0.435 (-0.015,0.885)	-1.17 (-1.572,-0.769)	-1.605 (-2.067,-1.144)	1.927	-5.803	-6.929	0.0577377	1.42036e-07	1.19274e-09	54.4373	16.4684	15.3705	5.48948	8.23422	Astrocyte
SAA4	SAA4	-0.361 (0.728)	-0.643 (0.887)	0.839 (0.67)	3	2	28.24	6.74998e-10	0.282 (-0.151,0.714)	-1.2 (-1.587,-0.814)	-1.482 (-1.926,-1.038)	1.297	-6.187	-6.651	0.198426	2.8498e-08	3.96139e-09	20	20	20	20	20	Not detected
F13B	F13B	-0.491 (0.699)	-0.518 (0.604)	0.854 (0.954)	3	2	27.272	1.18107e-09	0.027 (-0.423,0.477)	-1.345 (-1.747,-0.943)	-1.372 (-1.834,-0.911)	0.121	-6.662	-5.917	0.904342	3.78554e-09	8.83223e-08	20	20	20	20	20	Not detected	1
HPX	HPX	-0.497 (0.779)	-0.457 (0.785)	0.82 (0.701)	3	1	27.011	1.37502e-09	-0.04 (-0.475,0.395)	-1.317 (-1.706,-0.929)	-1.277 (-1.723,-0.831)	-0.184	-6.755	-5.702	0.854575	2.53087e-09	2.14958e-07	20	20	20	20	20	Not detected	1
SERPINA6	SERPINA6	-0.1 (0.695)	-0.886 (1.034)	0.756 (0.618)	3	2	26.648	1.70048e-09	0.786 (0.344,1.227)	-0.856 (-1.251,-0.462)	-1.642 (-2.095,-1.189)	3.544	-4.324	-7.217	0.000678504	4.59835e-05	3.41104e-10	20	20	20	20	20	Not detected	1
CFB	CFB	-0.281 (0.74)	-0.727 (0.814)	0.802 (0.758)	3	2	26.181	2.24106e-09	0.446 (0.005,0.887)	-1.083 (-1.477,-0.689)	-1.529 (-1.982,-1.077)	2.015	-5.477	-6.732	0.0474515	5.38393e-07	2.80144e-09	12.8741	12.8741	12.8741	12.8741	48.5034	Not specific	1
APOH	APOH	-0.507 (0.831)	-0.453 (0.897)	0.812 (0.571)	3	1	25.951	2.56857e-09	-0.055 (-0.497,0.388)	-1.319 (-1.714,-0.924)	-1.265 (-1.719,-0.811)	-0.246	-6.647	-5.547	0.806307	4.03121e-09	4.04698e-07	20	20	20	20	20	Not detected	1
F2	F2	-0.331 (0.694)	-0.709 (0.846)	0.776 (0.779)	3	2	25.661	3.05266e-09	0.378 (-0.062,0.818)	-1.107 (-1.501,-0.714)	-1.485 (-1.937,-1.033)	1.709	-5.611	-6.55	0.0915017	3.12309e-07	6.09945e-09	20	20	20	20	20	Not detected
C6	C6	-0.242 (0.73)	-0.781 (0.888)	0.792 (0.767)	3	2	25.293	3.80518e-09	0.539 (0.087,0.991)	-1.034 (-1.438,-0.63)	-1.573 (-2.037,-1.11)	2.377	-5.102	-6.758	0.0199896	2.40393e-06	2.50303e-09	20	20	20	20	20	Not detected	1
A1BG	A1BG	-0.204 (0.624)	-0.793 (0.907)	0.721 (0.807)	3	2	23.74	9.7752e-09	0.588 (0.147,1.03)	-0.925 (-1.319,-0.531)	-1.513 (-1.966,-1.06)	2.656	-4.672	-6.655	0.00963633	1.2643e-05	3.88976e-09	20	20	20	20	20	Not detected	1
SERPINA1	SERPINA1	-0.238 (0.736)	-0.77 (0.848)	0.719 (0.738)	3	2	23.513	1.12474e-08	0.533 (0.092,0.974)	-0.956 (-1.35,-0.562)	-1.489 (-1.942,-1.036)	2.406	-4.834	-6.552	0.0185758	6.81997e-06	6.0411e-09	2.38095	0.714286	10.7143	85.4762	0.714286	Microglia
ORM1	ORM1	-0.29 (0.827)	-0.702 (0.736)	0.744 (0.74)	3	2	22.851	1.69716e-08	0.413 (-0.035,0.86)	-1.033 (-1.433,-0.634)	-1.446 (-1.905,-0.987)	1.837	-5.147	-6.271	0.0701247	2.00991e-06	1.99791e-08	20	20	20	20	20	Not detected
FETUB	FETUB	-0.321 (0.835)	-0.652 (0.879)	0.777 (0.678)	3	2	22.405	2.24371e-08	0.331 (-0.127,0.789)	-1.098 (-1.507,-0.689)	-1.429 (-1.899,-0.959)	1.439	-5.342	-6.053	0.154286	9.25958e-07	5.00837e-08	20	20	20	20	20	Not detected	1
C2	C2	-0.17 (0.608)	-0.555 (0.786)	0.556 (0.568)	3	2	18.763	2.38469e-07	0.385 (0.015,0.755)	-0.726 (-1.057,-0.396)	-1.111 (-1.491,-0.732)	2.073	-4.375	-5.829	0.0415311	3.81797e-05	1.27311e-07	10.1135	10.1135	13.8592	55.8004	10.1135	Microglia	1
IGHV3-43D'		-0.211 (0.928)	-0.677 (0.775)	0.711 (0.721)	3	2	17.89	4.29699e-07	0.466 (-0.009,0.941)	-0.921 (-1.346,-0.497)	-1.388 (-1.875,-0.9)	1.955	-4.323	-5.669	0.054288	4.60714e-05	2.46446e-07	NA	NA	NA	NA	NA	NA
IGHV3-9	IGHV3-9	-0.211 (0.928)	-0.677 (0.775)	0.711 (0.721)	3	2	17.89	4.29699e-07	0.466 (-0.009,0.941)	-0.921 (-1.346,-0.497)	-1.388 (-1.875,-0.9)	1.955	-4.323	-5.669	0.054288	4.60714e-05	2.46446e-07	NA	NA	NA	NA	NA	NA
IGLC2	IGLC2	-0.386 (0.938)	-0.431 (0.796)	0.763 (0.748)	3	2	17.38	6.08515e-07	0.045 (-0.44,0.53)	-1.149 (-1.583,-0.716)	-1.194 (-1.692,-0.696)	0.184	-5.279	-4.776	0.854424	1.18998e-06	8.51702e-06	NA	NA	NA	NA	NA	NA
IGLC3 '		-0.386 (0.938)	-0.431 (0.796)	0.763 (0.748)	3	2	17.38	6.08515e-07	0.045 (-0.44,0.53)	-1.149 (-1.583,-0.716)	-1.194 (-1.692,-0.696)	0.184	-5.279	-4.776	0.854424	1.18998e-06	8.51702e-06	NA	NA	NA	NA	NA	NA
P0DOX7	P0DOX7	-0.284 (0.847)	-0.565 (0.864)	0.733 (0.778)	3	2	17.3	6.42882e-07	0.281 (-0.197,0.758)	-1.017 (-1.443,-0.591)	-1.298 (-1.787,-0.808)	1.171	-4.751	-5.278	0.245205	9.357e-06	1.1989e-06	NA	NA	NA	NA	NA	NA
IGKC	IGKC	-0.244 (0.889)	-0.632 (0.833)	0.71 (0.748)	3	2	17.208	6.85022e-07	0.388 (-0.09,0.865)	-0.954 (-1.381,-0.527)	-1.342 (-1.832,-0.851)	1.617	-4.452	-5.451	0.110115	2.87733e-05	5.97703e-07	NA	NA	NA	NA	NA	NA
UACA	UACA	-0.216 (0.842)	-0.66 (0.865)	0.712 (0.837)	3	2	16.747	9.42274e-07	0.444 (-0.044,0.932)	-0.928 (-1.363,-0.492)	-1.372 (-1.872,-0.871)	1.814	-4.239	-5.458	0.0736818	6.24671e-05	5.81311e-07	10.2541	4.28528	21.1815	11.6315	52.6477	Endothelial
C9	C9	-0.208 (0.836)	-0.674 (0.742)	0.676 (0.872)	3	2	16.635	1.01858e-06	0.466 (-0.012,0.943)	-0.884 (-1.311,-0.458)	-1.35 (-1.84,-0.86)	1.942	-4.127	-5.485	0.0558607	9.32612e-05	5.20541e-07	20	20	20	20	20	Not detected	1
P0DOX5	P0DOX5	-0.292 (0.83)	-0.549 (0.85)	0.72 (0.875)	3	2	15.855	1.75848e-06	0.257 (-0.234,0.748)	-1.012 (-1.451,-0.574)	-1.269 (-1.773,-0.765)	1.042	-4.596	-5.016	0.300808	1.68475e-05	3.36574e-06	NA	NA	NA	NA	NA	NA
IGHG1	IGHG1	-0.292 (0.83)	-0.548 (0.848)	0.72 (0.878)	3	2	15.817	1.80675e-06	0.256 (-0.235,0.748)	-1.012 (-1.45,-0.573)	-1.268 (-1.772,-0.764)	1.039	-4.591	-5.01	0.301894	1.71612e-05	3.45331e-06	NA	NA	NA	NA	NA	NA
GPLD1	GPLD1	-0.293 (0.764)	-0.619 (0.87)	0.66 (0.942)	3	2	15.114	2.978e-06	0.326 (-0.167,0.82)	-0.953 (-1.394,-0.512)	-1.279 (-1.786,-0.773)	1.316	-4.303	-5.029	0.192023	4.95808e-05	3.20172e-06	15.1915	68.6922	4.22721	2.64201	9.24703	Neuron
IGHV4-30-4	IGHV4-30-4	-0.304 (0.75)	-0.499 (1.118)	0.717 (0.784)	3	2	14.848	3.60195e-06	0.196 (-0.302,0.693)	-1.021 (-1.465,-0.577)	-1.216 (-1.727,-0.706)	0.783	-4.575	-4.746	0.436171	1.81702e-05	9.53448e-06	NA	NA	NA	NA	NA	NA
IGHV4-38-2 '		-0.304 (0.75)	-0.499 (1.118)	0.717 (0.784)	3	2	14.848	3.60195e-06	0.196 (-0.302,0.693)	-1.021 (-1.465,-0.577)	-1.216 (-1.727,-0.706)	0.783	-4.575	-4.746	0.436171	1.81702e-05	9.53448e-06	NA	NA	NA	NA	NA	NA
IGHV4-39 '		-0.304 (0.75)	-0.499 (1.118)	0.717 (0.784)	3	2	14.848	3.60195e-06	0.196 (-0.302,0.693)	-1.021 (-1.465,-0.577)	-1.216 (-1.727,-0.706)	0.783	-4.575	-4.746	0.436171	1.81702e-05	9.53448e-06	NA	NA	NA	NA	NA	NA
IGHV4-59 '		-0.304 (0.75)	-0.499 (1.118)	0.717 (0.784)	3	2	14.848	3.60195e-06	0.196 (-0.302,0.693)	-1.021 (-1.465,-0.577)	-1.216 (-1.727,-0.706)	0.783	-4.575	-4.746	0.436171	1.81702e-05	9.53448e-06	NA	NA	NA	NA	NA	NA
IGHV4-61 '		-0.304 (0.75)	-0.499 (1.118)	0.717 (0.784)	3	2	14.848	3.60195e-06	0.196 (-0.302,0.693)	-1.021 (-1.465,-0.577)	-1.216 (-1.727,-0.706)	0.783	-4.575	-4.746	0.436171	1.81702e-05	9.53448e-06	NA	NA	NA	NA	NA	NA
IGHV4-34	IGHV4-34	-0.303 (0.75)	-0.499 (1.118)	0.717 (0.784)	3	2	14.846	3.60763e-06	0.196 (-0.302,0.693)	-1.021 (-1.465,-0.576)	-1.217 (-1.727,-0.706)	0.784	-4.574	-4.747	0.435242	1.8255e-05	9.51748e-06	NA	NA	NA	NA	NA	NA
IGKV2D-30	IGKV2D-30	-0.322 (0.895)	-0.403 (0.805)	0.653 (0.623)	3	2	14.831	3.64847e-06	0.081 (-0.372,0.535)	-0.975 (-1.38,-0.569)	-1.056 (-1.521,-0.59)	0.356	-4.791	-4.518	0.722542	8.03655e-06	2.24762e-05	NA	NA	NA	NA	NA	NA
F9	F9	-0.359 (0.714)	-0.494 (0.931)	0.665 (0.936)	3	2	14.556	4.44617e-06	0.135 (-0.356,0.626)	-1.024 (-1.463,-0.585)	-1.159 (-1.663,-0.655)	0.548	-4.65	-4.583	0.585129	1.37169e-05	1.76735e-05	20	20	20	20	20	Not detected	1
IGKV3-11	IGKV3-11	-0.229 (0.843)	-0.633 (0.884)	0.666 (0.901)	3	2	14.204	5.7423e-06	0.404 (-0.1,0.909)	-0.895 (-1.345,-0.444)	-1.299 (-1.816,-0.782)	1.598	-3.956	-5.001	0.114277	0.000170079	3.5773e-06	NA	NA	NA	NA	NA	NA
IGKV3D-11 '		-0.229 (0.843)	-0.633 (0.884)	0.666 (0.901)	3	2	14.204	5.7423e-06	0.404 (-0.1,0.909)	-0.895 (-1.345,-0.444)	-1.299 (-1.816,-0.782)	1.598	-3.956	-5.001	0.114277	0.000170079	3.5773e-06	NA	NA	NA	NA	NA	NA
IGHV3-30	IGHV3-30	-0.385 (0.947)	-0.355 (0.987)	0.7 (0.688)	3	1	13.627	8.76059e-06	-0.03 (-0.535,0.474)	-1.085 (-1.536,-0.634)	-1.054 (-1.572,-0.537)	-0.12	-4.794	-4.057	0.90471	7.94904e-06	0.000119548	NA	NA	NA	NA	NA	NA
IGHV3-72	IGHV3-72	-0.282 (0.899)	-0.414 (0.824)	0.679 (0.745)	3	2	13.583	9.04625e-06	0.132 (-0.346,0.61)	-0.962 (-1.389,-0.534)	-1.094 (-1.585,-0.603)	0.55	-4.482	-4.437	0.584264	2.57353e-05	3.03249e-05	NA	NA	NA	NA	NA	NA
LRG1	LRG1	-0.199 (0.812)	-0.634 (0.922)	0.57 (0.765)	3	2	13.193	1.20706e-05	0.435 (-0.041,0.91)	-0.769 (-1.193,-0.344)	-1.203 (-1.691,-0.716)	1.821	-3.606	-4.914	0.0724707	0.000553536	4.99958e-06	12.4481	12.4481	14.9378	16.5975	43.5685	Not specific	1
P0DOX2	P0DOX2	-0.407 (0.988)	-0.31 (0.766)	0.688 (0.835)	3	1	12.991	1.403e-05	-0.098 (-0.609,0.413)	-1.096 (-1.552,-0.639)	-0.998 (-1.523,-0.473)	-0.381	-4.779	-3.789	0.704142	8.41492e-06	0.00030057	NA	NA	NA	NA	NA	NA
IGKV2D-26	IGKV2D-26	-0.337 (0.935)	-0.373 (0.846)	0.62 (0.66)	3	2	12.517	2.00009e-05	0.036 (-0.44,0.512)	-0.957 (-1.383,-0.532)	-0.993 (-1.482,-0.505)	0.15	-4.483	-4.049	0.881401	2.56017e-05	0.000122722	NA	NA	NA	NA	NA	NA
IGLV3-10	IGLV3-10	-0.317 (0.878)	-0.478 (1.036)	0.664 (0.806)	3	2	12.449	2.1054e-05	0.161 (-0.355,0.677)	-0.981 (-1.442,-0.521)	-1.142 (-1.671,-0.613)	0.621	-4.241	-4.297	0.536721	6.19502e-05	5.06118e-05	NA	NA	NA	NA	NA	NA
IGKV2-29	IGKV2-29	-0.333 (0.944)	-0.369 (0.843)	0.614 (0.652)	3	2	12.225	2.49306e-05	0.036 (-0.441,0.513)	-0.947 (-1.373,-0.521)	-0.983 (-1.472,-0.494)	0.151	-4.429	-4.003	0.880519	3.1239e-05	0.000144067	NA	NA	NA	NA	NA	NA
IGKV2D-29 '		-0.333 (0.944)	-0.369 (0.843)	0.614 (0.652)	3	2	12.225	2.49306e-05	0.036 (-0.441,0.513)	-0.947 (-1.373,-0.521)	-0.983 (-1.472,-0.494)	0.151	-4.429	-4.003	0.880519	3.1239e-05	0.000144067	NA	NA	NA	NA	NA	NA
AZGP1	AZGP1	-0.408 (0.802)	-0.268 (0.988)	0.617 (0.791)	3	1	12.13	2.67959e-05	-0.14 (-0.628,0.347)	-1.025 (-1.461,-0.59)	-0.885 (-1.386,-0.384)	-0.573	-4.685	-3.521	0.568202	1.20092e-05	0.000731205	10.118	11.8044	72.1754	1.68634	4.21585	Oligodendrocyte	1
IGHV3-7	IGHV3-7	-0.326 (0.919)	-0.333 (0.716)	0.648 (0.903)	3	2	11.408	4.64972e-05	0.007 (-0.495,0.508)	-0.974 (-1.422,-0.526)	-0.981 (-1.495,-0.466)	0.026	-4.331	-3.796	0.979137	4.4854e-05	0.000293904	NA	NA	NA	NA	NA	NA
IGKV1-5	IGKV1-5	-0.044 (0.574)	-0.404 (0.942)	0.529 (0.618)	3	2	11.015	6.29835e-05	0.36 (-0.04,0.76)	-0.573 (-0.93,-0.216)	-0.933 (-1.343,-0.523)	1.794	-3.194	-4.529	0.0767816	0.00204187	2.16026e-05	NA	NA	NA	NA	NA	NA
ITIH3	ITIH3	-0.299 (0.797)	-0.481 (0.815)	0.599 (1.036)	3	2	10.816	7.35438e-05	0.182 (-0.333,0.697)	-0.898 (-1.358,-0.438)	-1.08 (-1.609,-0.551)	0.704	-3.885	-4.069	0.483382	0.000216984	0.000114607	20	20	20	20	20	Not detected	1
SERPINA3	SERPINA3	-0.324 (0.866)	-0.388 (0.898)	0.534 (0.67)	3	2	10.746	7.76519e-05	0.065 (-0.403,0.532)	-0.858 (-1.276,-0.44)	-0.923 (-1.402,-0.443)	0.276	-4.091	-3.831	0.783455	0.000105814	0.00026119	62.0076	14.0064	5.60257	1.7508	16.6326	Astrocyte	1
APOC1	APOC1	-0.148 (0.666)	-0.619 (1.222)	0.561 (0.876)	3	2	10.385	0.000103017	0.471 (-0.048,0.989)	-0.709 (-1.172,-0.246)	-1.179 (-1.711,-0.648)	1.809	-3.048	-4.416	0.0744797	0.0031678	3.28291e-05	39.7995	1.82251	7.25168	48.2486	2.87765	Not specific
CFHR2	CFHR2	-0.458 (1.001)	-0.165 (0.86)	0.557 (0.749)	3	1	10.123	0.000126573	-0.293 (-0.804,0.217)	-1.015 (-1.471,-0.559)	-0.722 (-1.246,-0.198)	-1.144	-4.432	-2.744	0.256031	3.08912e-05	0.00757207	20	20	20	20	20	Not detected	1
F12	F12	-0.058 (0.701)	-0.639 (0.991)	0.537 (1.005)	3	2	10.052	0.000133912	0.58 (0.067,1.093)	-0.595 (-1.054,-0.137)	-1.175 (-1.702,-0.649)	2.252	-2.585	-4.445	0.0272239	0.0116464	2.95082e-05	20	20	20	20	20	Not detected	1
C1RL	C1RL	-0.349 (1.032)	-0.383 (0.778)	0.524 (0.669)	3	2	9.629	0.000187349	0.035 (-0.461,0.53)	-0.873 (-1.315,-0.43)	-0.907 (-1.416,-0.399)	0.139	-3.929	-3.556	0.889987	0.000186535	0.000652487	24.9538	5.54529	6.65434	40.6654	22.1811	Not specific	1
IGKV3-20	IGKV3-20	-0.244 (0.88)	-0.418 (1.058)	0.595 (0.808)	3	2	9.303	0.000243162	0.174 (-0.346,0.694)	-0.839 (-1.304,-0.374)	-1.013 (-1.547,-0.479)	0.666	-3.596	-3.78	0.507438	0.000572144	0.000310451	NA	NA	NA	NA	NA	NA
IGHV3-64D	IGHV3-64D	-0.193 (1.048)	-0.45 (0.872)	0.555 (0.808)	3	2	7.942	0.000737329	0.256 (-0.279,0.791)	-0.749 (-1.226,-0.271)	-1.005 (-1.554,-0.456)	0.955	-3.119	-3.646	0.342775	0.00256307	0.000485664	NA	NA	NA	NA	NA	NA
IGKV2-24	IGKV2-24	-0.163 (1.049)	-0.411 (0.884)	0.53 (0.784)	3	2	6.971	0.00166126	0.247 (-0.285,0.78)	-0.693 (-1.169,-0.217)	-0.941 (-1.487,-0.394)	0.925	-2.902	-3.428	0.357643	0.00484934	0.000983842	NA	NA	NA	NA	NA	NA
CD5L	CD5L	-0.328 (0.6)	-0.214 (1.072)	0.477 (1.02)	3	1	6.758	0.00198911	-0.113 (-0.626,0.399)	-0.805 (-1.262,-0.347)	-0.691 (-1.217,-0.165)	-0.441	-3.501	-2.619	0.660377	0.000778309	0.0106538	20	20	20	20	20	Not detected
LUM	LUM	-0.343 (0.635)	-0.26 (1.108)	0.417 (0.858)	3	1	6.751	0.00200113	-0.083 (-0.571,0.406)	-0.76 (-1.196,-0.323)	-0.677 (-1.178,-0.176)	-0.337	-3.466	-2.689	0.736903	0.000871193	0.00879643	3.11111	23.1111	1.77778	1.77778	70.2222	Endothelial	1
MST1L	MST1L	-0.267 (0.964)	-0.368 (0.84)	0.485 (0.976)	3	2	6.443	0.00260251	0.101 (-0.441,0.644)	-0.752 (-1.237,-0.267)	-0.854 (-1.411,-0.297)	0.372	-3.09	-3.053	0.710815	0.00279692	0.00312375	NA	NA	NA	NA	NA	NA
APOC2	APOC2	-0.092 (0.801)	-0.525 (1.048)	0.45 (1.021)	3	2	6.268	0.00302143	0.433 (-0.111,0.978)	-0.542 (-1.029,-0.055)	-0.975 (-1.535,-0.416)	1.584	-2.217	-3.474	0.117252	0.0295825	0.000848969	8.58309	1.90114	17.2445	71.2369	1.03444	Microglia
MST1	MST1	-0.241 (0.928)	-0.379 (0.866)	0.459 (1.004)	3	2	5.881	0.0042199	0.138 (-0.405,0.681)	-0.7 (-1.185,-0.215)	-0.838 (-1.395,-0.28)	0.505	-2.873	-2.993	0.614821	0.00527571	0.00372271	58.8508	5.5607	13.3457	16.6821	5.5607	Astrocyte
OPTN	OPTN	-0.291 (0.71)	-0.272 (0.698)	0.452 (1.275)	3	1	5.452	0.00612905	-0.019 (-0.566,0.528)	-0.743 (-1.232,-0.255)	-0.724 (-1.285,-0.163)	-0.07	-3.03	-2.57	0.944582	0.0033433	0.0121316	NA	NA	NA	NA	NA	NA
IGHV1-2	IGHV1-2	-0.231 (1.132)	-0.242 (0.879)	0.443 (0.772)	3	2	4.54	0.0137276	0.012 (-0.541,0.564)	-0.674 (-1.168,-0.181)	-0.686 (-1.253,-0.119)	0.042	-2.721	-2.41	0.966824	0.00806219	0.0183848	NA	NA	NA	NA	NA	NA
NA is not available. Protein levels were Z transformed according to the mean and standard deviation of the controls (i.e., normal cognition and normal CSF amyloid beta 1-42 and t-tau levels).	NA is not available. Protein levels were Z transformed according to the mean and standard deviation of the controls (i.e., normal cognition and normal CSF amyloid beta 1-42 and t-tau levels).
NA is not available. Protein levels were Z transformed according to the mean and standard deviation the total group. ' proteins were not included in pathway analyses, because they showed identical values to related proteins

## Sheet: Supplementary table S5b.ADNI
Supplementary table S5b. Average protein levels according to subtypes, comparisons amongst subtypes, and cell type production assignment.
	Average (SD) protein levels for subtypes							Beta (95%CI)			T statistic			P value			% signal produced by cell type
Gene	Subtype 1 (n=17)	Subtype 2 (n=12)	Subtype 3 (n=16)	Subtype assignment	Lowest subtype	F statistic	P value	Subtype 1 vs 2	Subtype 1 vs 3	Subtype 2 vs 3	Subtype 1 vs 2	Subtype 1 vs 3	Subtype 2 vs 3	Subtype 1 vs 2	Subtype 1 vs 3	Subtype 2 vs 3	Astrocyte	Neuron	Oligodendrocyte	Microglia	Endothelial	Celtype
NPTX2	0.802 (0.774)	0.01 (0.43)	-0.86 (0.539)	1	3	29.946	8.26612e-09	0.792 (0.323,1.261)	1.662 (1.228,2.095)	0.87 (0.395,1.345)	3.406	7.739	3.696	0.00146375	1.30064e-09	0.00062836	3.18471	81.5287	10.1911	2.54777	2.54777	Neuron
LRRC4B	0.729 (0.672)	0.082 (0.761)	-0.836 (0.518)	1	3	24.189	1.02555e-07	0.647 (0.154,1.139)	1.565 (1.11,2.02)	0.918 (0.419,1.417)	2.648	6.936	3.712	0.0113447	1.79178e-08	0.000599087	25	18.75	18.75	18.75	18.75	Not specific
NPTX1	0.741 (0.631)	0.112 (0.584)	-0.871 (0.772)	1	3	23.8	1.22965e-07	0.629 (0.116,1.141)	1.611 (1.138,2.085)	0.983 (0.464,1.502)	2.474	6.866	3.82	0.0174741	2.25728e-08	0.000433949	2.55474	83.2117	2.18978	2.18978	9.85401	Neuron
CNTNAP2	0.689 (0.719)	0.144 (0.43)	-0.841 (0.719)	1	3	22.829	1.94785e-07	0.545 (0.046,1.044)	1.53 (1.069,1.991)	0.985 (0.48,1.491)	2.204	6.698	3.933	0.0330498	3.93372e-08	0.000308232	0.789527	81.1346	11.8171	3.67489	2.58391	Neuron
B4GAT1	0.76 (0.682)	-0.028 (0.748)	-0.787 (0.576)	1	3	22.291	2.5245e-07	0.788 (0.281,1.294)	1.547 (1.079,2.014)	0.759 (0.246,1.272)	3.14	6.675	2.988	0.00308757	4.24832e-08	0.00467779	NA	NA	NA	NA	NA	NA
NRXN2	0.809 (0.619)	-0.17 (0.723)	-0.732 (0.706)	1	3	21.741	3.302e-07	0.979 (0.462,1.495)	1.54 (1.063,2.018)	0.562 (0.039,1.085)	3.824	6.516	2.168	0.000429006	7.18761e-08	0.0358791	23.5849	37.7358	15.0943	9.43396	14.1509	Not specific
GRM4	0.73 (0.503)	-0.082 (0.672)	-0.715 (0.735)	1	3	21.246	4.21895e-07	0.812 (0.326,1.298)	1.445 (0.996,1.894)	0.633 (0.141,1.125)	3.372	6.498	2.597	0.00161077	7.62721e-08	0.0128964	NA	NA	NA	NA	NA	NA
CLSTN3	0.761 (0.694)	-0.168 (0.638)	-0.683 (0.598)	1	3	21.116	4.50079e-07	0.929 (0.437,1.421)	1.444 (0.989,1.898)	0.515 (0.017,1.013)	3.812	6.413	2.086	0.000444544	1.01062e-07	0.0431121	5.31538	59.5322	6.80369	7.08717	21.2615	Neuron
NRXN3	0.762 (0.796)	-0.106 (0.573)	-0.729 (0.601)	1	3	20.292	6.81373e-07	0.868 (0.354,1.382)	1.491 (1.016,1.966)	0.623 (0.103,1.144)	3.409	6.339	2.416	0.0014518	1.29306e-07	0.0201136	0.724167	85.4018	8.92973	0.299655	4.64466	Neuron
NRXN1	0.842 (0.618)	-0.443 (0.647)	-0.563 (0.844)	1	3	19.126	1.2437e-06	1.285 (0.742,1.828)	1.406 (0.904,1.908)	0.121 (-0.429,0.671)	4.775	5.654	0.443	2.20628e-05	1.24967e-06	0.660293	43.9927	43.7787	8.92693	0.244574	3.05717	Not specific
NPTXR	0.784 (0.886)	-0.201 (0.446)	-0.683 (0.638)	1	3	18.528	1.70409e-06	0.985 (0.449,1.521)	1.467 (0.972,1.962)	0.482 (-0.061,1.025)	3.707	5.978	1.792	0.000608044	4.27887e-07	0.0803124	19.774	51.8445	7.77667	1.66168	18.9432	Neuron
SERPINI1	0.797 (0.789)	-0.105 (0.718)	-0.768 (0.708)	1	3	18.46	1.76756e-06	0.902 (0.337,1.467)	1.564 (1.043,2.086)	0.663 (0.09,1.235)	3.222	6.049	2.337	0.00246335	3.37608e-07	0.0243073	9.12383	72.5031	14.0201	0.592004	3.76097	Neuron
PAM	0.793 (0.811)	-0.439 (0.547)	-0.513 (0.737)	1	3	16.457	5.27666e-06	1.232 (0.682,1.783)	1.306 (0.798,1.815)	0.074 (-0.484,0.631)	4.519	5.184	0.267	4.99093e-05	5.84082e-06	0.790819	7.05755	67.3181	6.44227	0.723851	18.4582	Neuron
GOT2	0.82 (0.655)	-0.29 (0.473)	-0.653 (1.013)	1	3	16.374	5.52787e-06	1.111 (0.527,1.694)	1.474 (0.934,2.013)	0.363 (-0.228,0.954)	3.839	5.514	1.239	0.000409711	1.98046e-06	0.22229	12.6582	52.9698	16.7478	8.17916	9.44499	Neuron
CLSTN1	0.793 (0.641)	-0.253 (0.862)	-0.653 (0.811)	1	3	15.609	8.53824e-06	1.046 (0.464,1.629)	1.446 (0.908,1.984)	0.4 (-0.19,0.99)	3.626	5.425	1.368	0.000773471	2.65496e-06	0.178446	29.9059	45.2163	10.9377	5.89777	8.04242	Not specific
NEGR1	0.716 (0.707)	-0.104 (0.687)	-0.683 (0.824)	1	3	14.639	1.50011e-05	0.82 (0.252,1.387)	1.398 (0.874,1.923)	0.579 (0.004,1.154)	2.914	5.382	2.032	0.00570168	3.06019e-06	0.0485322	4.80503	80.9462	10.645	0.554426	3.04934	Neuron
NRCAM	0.763 (0.748)	-0.244 (0.739)	-0.628 (0.797)	1	3	14.502	1.62642e-05	1.007 (0.426,1.588)	1.391 (0.854,1.928)	0.384 (-0.205,0.972)	3.498	5.228	1.315	0.00112365	5.06117e-06	0.195526	47.3394	39.2376	11.3322	0.278775	1.81204	Not specific
GOT1	0.742 (0.634)	-0.477 (0.554)	-0.43 (0.903)	1	2	14.349	1.78092e-05	1.219 (0.668,1.77)	1.172 (0.663,1.681)	-0.046 (-0.604,0.512)	4.464	4.648	-0.168	5.94666e-05	3.31314e-05	0.867478	9.06736	74.3114	9.73548	4.09054	2.7952	Neuron
SEZ6L	0.791 (0.761)	-0.461 (0.661)	-0.495 (0.857)	1	3	14.335	1.79579e-05	1.252 (0.664,1.84)	1.287 (0.744,1.83)	0.035 (-0.561,0.63)	4.297	4.781	0.118	0.000100375	2.16176e-05	0.906679	3.88697	64.8956	27.4995	1.08159	2.63638	Neuron
APP	0.658 (0.714)	0.015 (0.741)	-0.711 (0.755)	1	3	14.263	1.87464e-05	0.643 (0.083,1.203)	1.369 (0.851,1.886)	0.725 (0.158,1.293)	2.318	5.34	2.582	0.0253671	3.50414e-06	0.0134036	4.96552	48.0332	32.7068	2.0698	12.2247	Not specific
PLXDC1	0.802 (0.687)	-0.404 (0.614)	-0.549 (0.986)	1	3	14.15	2.0047e-05	1.206 (0.604,1.808)	1.351 (0.795,1.907)	0.144 (-0.465,0.754)	4.044	4.902	0.478	0.000219858	1.46403e-05	0.635061	1.41921	17.6856	3.27511	23.5808	54.0393	Endothelial
FAM3C	0.708 (0.633)	-0.508 (0.609)	-0.372 (0.834)	1	2	13.884	2.35187e-05	1.216 (0.679,1.753)	1.08 (0.584,1.576)	-0.136 (-0.68,0.408)	4.57	4.393	-0.506	4.24304e-05	7.44145e-05	0.615765	11.0854	60.5467	10.6491	11.2189	6.49987	Neuron
SOD1	0.753 (0.802)	-0.477 (0.518)	-0.443 (0.868)	1	2	13.273	3.40989e-05	1.23 (0.649,1.812)	1.196 (0.659,1.733)	-0.034 (-0.624,0.555)	4.269	4.491	-0.118	0.000109719	5.44679e-05	0.906698	25.3404	41.5569	20.851	5.64788	6.60384	Not specific
NCAN	0.76 (0.789)	-0.348 (0.561)	-0.547 (0.901)	1	3	13.182	3.6052e-05	1.108 (0.514,1.702)	1.307 (0.759,1.856)	0.2 (-0.402,0.801)	3.764	4.808	0.669	0.000513133	1.97905e-05	0.506911	87.1652	7.13244	3.30686	0.180112	2.21538	Astrocyte
ADGRL1	0.707 (0.769)	-0.039 (0.923)	-0.722 (0.744)	1	3	13.035	3.94682e-05	0.746 (0.134,1.357)	1.429 (0.864,1.994)	0.683 (0.064,1.303)	2.459	5.102	2.226	0.0181207	7.63717e-06	0.0314704	NA	NA	NA	NA	NA	NA
PTPRN	0.716 (0.671)	-0.473 (0.657)	-0.407 (0.85)	1	2	12.937	4.19334e-05	1.189 (0.628,1.749)	1.123 (0.605,1.641)	-0.066 (-0.634,0.502)	4.279	4.375	-0.234	0.000106163	7.85874e-05	0.815891	11.7647	35.2941	11.7647	11.7647	29.4118	Not specific
SPARCL1	0.686 (0.682)	-0.578 (0.691)	-0.295 (0.795)	1	2	12.687	4.8981e-05	1.264 (0.711,1.817)	0.981 (0.47,1.492)	-0.283 (-0.843,0.277)	4.612	3.876	-1.018	3.70858e-05	0.000366455	0.314314	73.0111	17.0339	2.17377	0.162772	7.61851	Astrocyte
TNFRSF21	0.731 (0.629)	-0.187 (0.561)	-0.637 (1.102)	1	3	11.999	7.55387e-05	0.918 (0.297,1.54)	1.368 (0.794,1.942)	0.45 (-0.18,1.079)	2.983	4.81	1.442	0.0047332	1.96684e-05	0.156759	2.70828	27.5987	25.5868	27.3407	16.7655	Not specific
CNTN1	0.685 (0.668)	-0.534 (0.728)	-0.328 (0.823)	1	2	11.913	7.97925e-05	1.219 (0.654,1.784)	1.013 (0.491,1.535)	-0.206 (-0.778,0.366)	4.357	3.919	-0.727	8.32908e-05	0.000321608	0.47145	34.4928	47.8941	15.2638	0.441301	1.90798	Not specific
VGF	0.741 (0.685)	-0.533 (0.532)	-0.388 (1.064)	1	2	11.509	0.000103393	1.273 (0.656,1.89)	1.128 (0.558,1.699)	-0.145 (-0.77,0.48)	4.165	3.995	-0.468	0.000151565	0.000255458	0.642135	12.5	50	12.5	12.5	12.5	Neuron
LAMB2	0.539 (0.886)	-0.929 (0.722)	0.125 (0.823)	1	2	11.474	0.000105791	1.468 (0.842,2.094)	0.414 (-0.165,0.992)	-1.054 (-1.688,-0.42)	4.73	1.444	-3.354	2.54163e-05	0.156221	0.00169884	39.7035	1.97694	1.97694	1.97694	54.3657	Endothelial
UBB	0.733 (0.793)	-0.459 (0.451)	-0.434 (0.994)	1	2	11.362	0.000113705	1.192 (0.581,1.803)	1.167 (0.602,1.731)	-0.025 (-0.645,0.594)	3.935	4.169	-0.083	0.00030694	0.000149775	0.934593	NA	NA	NA	NA	NA	NA
NELL2	0.711 (0.857)	-0.311 (0.565)	-0.522 (0.853)	1	3	11.316	0.000117172	1.022 (0.421,1.622)	1.233 (0.678,1.788)	0.211 (-0.397,0.82)	3.432	4.483	0.7	0.00135753	5.59897e-05	0.48767	0.863509	93.0891	2.81985	0.169871	3.05767	Neuron
SCG3	0.68 (0.649)	-0.363 (0.534)	-0.45 (0.964)	1	3	11.206	0.000125902	1.044 (0.471,1.616)	1.131 (0.602,1.66)	0.087 (-0.493,0.667)	3.677	4.313	0.303	0.000664055	9.56078e-05	0.763329	63.2276	27.0052	8.13332	0.272321	1.3616	Astrocyte
APLP2	0.66 (0.65)	-0.138 (0.713)	-0.598 (0.937)	1	3	10.977	0.00014622	0.797 (0.204,1.39)	1.257 (0.709,1.805)	0.46 (-0.141,1.061)	2.713	4.631	1.545	0.0096189	3.49812e-05	0.129898	21.5625	38.3659	9.44189	21.6322	8.99751	Not specific
CHGA	0.658 (0.676)	-0.344 (0.661)	-0.442 (0.864)	1	3	10.723	0.000172868	1.002 (0.435,1.569)	1.1 (0.576,1.624)	0.098 (-0.476,0.672)	3.566	4.239	0.345	0.00091972	0.000120495	0.731905	5.88235	76.4706	5.88235	5.88235	5.88235	Neuron	-1
NCAM1	0.719 (0.745)	-0.538 (0.873)	-0.361 (0.859)	1	2	10.636	0.000183138	1.257 (0.632,1.882)	1.08 (0.503,1.658)	-0.177 (-0.809,0.456)	4.059	3.776	-0.563	0.000210116	0.000494416	0.576554	32.872	38.5157	26.2021	0.40568	2.00453	Not specific
SORCS1	0.715 (0.892)	-0.241 (0.975)	-0.579 (0.637)	1	3	10.586	0.00018938	0.956 (0.321,1.591)	1.294 (0.707,1.88)	0.338 (-0.306,0.981)	3.039	4.45	1.059	0.00407733	6.20529e-05	0.295666	2.06612	77.9221	13.8135	1.77096	4.42739	Neuron
CHGB	0.654 (0.867)	-0.289 (0.359)	-0.478 (0.835)	1	3	10.48	0.000203186	0.943 (0.369,1.517)	1.132 (0.602,1.663)	0.189 (-0.392,0.771)	3.314	4.308	0.657	0.00189796	9.69636e-05	0.514685	2.22451	90.4791	4.43966	0.468318	2.38842	Neuron
L1CAM	0.616 (0.556)	-0.152 (0.668)	-0.541 (0.94)	1	3	10.381	0.000217118	0.768 (0.204,1.333)	1.157 (0.636,1.679)	0.389 (-0.182,0.961)	2.747	4.481	1.374	0.00881162	5.63733e-05	0.176674	3.84615	80.7692	3.84615	3.84615	7.69231	Neuron
PKM	0.709 (0.775)	-0.625 (0.768)	-0.285 (0.944)	1	2	10.351	0.000221443	1.334 (0.696,1.971)	0.994 (0.405,1.582)	-0.34 (-0.986,0.305)	4.223	3.405	-1.064	0.000126419	0.00146508	0.293626	40.8324	25.2486	8.60116	12.4855	12.8324	Not specific
NBL1	0.701 (0.889)	-0.637 (0.77)	-0.267 (0.835)	1	2	10.178	0.000248776	1.338 (0.699,1.977)	0.968 (0.377,1.558)	-0.371 (-1.018,0.277)	4.225	3.307	-1.155	0.000125636	0.00193774	0.254556	29.4118	10.084	10.084	10.084	40.3361	Not specific
SCG2	0.684 (0.74)	-0.496 (0.747)	-0.355 (0.886)	1	2	10.169	0.000250205	1.179 (0.573,1.786)	1.039 (0.479,1.599)	-0.141 (-0.755,0.473)	3.926	3.743	-0.462	0.000315224	0.000546505	0.646324	1.84819	93.7799	2.76273	0.0796635	1.52954	Neuron
CD59	0.723 (0.745)	-0.402 (0.845)	-0.467 (0.929)	1	3	10.117	0.000259168	1.124 (0.485,1.764)	1.19 (0.599,1.781)	0.065 (-0.583,0.713)	3.547	4.062	0.203	0.000973948	0.000207872	0.839781	35.4469	19.1858	11.7922	14.2723	19.3028	Not specific
NEO1	0.71 (0.804)	-0.421 (0.908)	-0.439 (0.849)	1	3	9.567	0.000376871	1.131 (0.485,1.776)	1.149 (0.552,1.745)	0.018 (-0.636,0.672)	3.535	3.887	0.055	0.00100796	0.000354656	0.95629	51.9014	12.5081	29.5881	2.65977	3.34268	Astrocyte
SPP1	0.46 (0.535)	0.053 (0.766)	-0.529 (0.7)	1	3	9.269	0.000463146	0.408 (-0.096,0.911)	0.989 (0.524,1.454)	0.582 (0.072,1.091)	1.634	4.293	2.302	0.109658	0.000101575	0.0263374	0.608931	1.59904	14.2974	83.3286	0.166072	Microglia
CACNA2D1	0.651 (0.885)	-0.25 (0.684)	-0.504 (0.841)	1	3	8.934	0.00058502	0.901 (0.277,1.526)	1.155 (0.579,1.732)	0.254 (-0.378,0.886)	2.914	4.043	0.811	0.00570133	0.000220512	0.421997	9.88064	75.1989	11.1406	0.397878	3.38196	Neuron
ENO2	0.686 (0.64)	-0.431 (0.978)	-0.406 (0.968)	1	2	8.671	0.000704218	1.117 (0.461,1.772)	1.092 (0.486,1.697)	-0.025 (-0.689,0.639)	3.439	3.64	-0.076	0.00132924	0.000741972	0.939781	7.73795	76.7132	10.1681	0.704022	4.67672	Neuron
CUTA	0.682 (0.811)	-0.454 (1.039)	-0.384 (0.769)	1	2	8.572	0.000755208	1.136 (0.48,1.793)	1.067 (0.46,1.673)	-0.07 (-0.734,0.595)	3.495	3.551	-0.212	0.00113325	0.000962652	0.833429	19.0136	36.3514	28.178	9.88278	6.57419	Not specific
NECTIN1	0.587 (0.524)	0.031 (1.029)	-0.647 (1.014)	1	3	8.384	0.000863313	0.556 (-0.102,1.215)	1.233 (0.625,1.842)	0.677 (0.01,1.344)	1.705	4.092	2.049	0.0956068	0.000189476	0.0466926	8.77822	30.0967	48.5847	2.86636	9.67395	Not specific
IGSF8	0.632 (0.786)	-0.54 (0.654)	-0.266 (0.974)	1	2	8.324	0.000901537	1.172 (0.542,1.802)	0.898 (0.316,1.48)	-0.274 (-0.912,0.365)	3.752	3.113	-0.865	0.000531416	0.00332398	0.39202	19.8804	39.4619	30.4933	2.98954	7.17489	Not specific
NCSTN	0.484 (0.648)	0.054 (0.906)	-0.555 (0.746)	1	3	7.806	0.00131013	0.43 (-0.146,1.007)	1.039 (0.507,1.572)	0.609 (0.025,1.193)	1.507	3.941	2.106	0.139216	0.000301292	0.0412026	36.3016	17.4489	17.5692	14.4404	14.2399	Not specific
ALDOA	0.601 (0.751)	-0.61 (0.725)	-0.181 (1.01)	1	2	7.765	0.00135021	1.212 (0.567,1.856)	0.782 (0.187,1.377)	-0.43 (-1.082,0.223)	3.795	2.651	-1.329	0.000468223	0.0112832	0.191043	44.0817	12.2623	6.81238	12.4894	24.3542	Not specific
SERPINF1	0.524 (0.716)	-0.618 (0.796)	-0.093 (0.832)	1	2	7.709	0.00140656	1.142 (0.548,1.736)	0.616 (0.068,1.165)	-0.526 (-1.127,0.076)	3.882	2.268	-1.764	0.000360198	0.028566	0.0849386	3.58064	29.7909	12.4893	50.9883	3.15096	Microglia		-1
EFEMP1	0.42 (0.897)	-0.77 (0.739)	0.131 (0.82)	1	2	7.526	0.00160843	1.19 (0.558,1.822)	0.29 (-0.294,0.873)	-0.9 (-1.54,-0.26)	3.8	1.001	-2.838	0.000461027	0.322467	0.00695555	89.6732	8.01217	0.979265	0.22256	1.1128	Astrocyte
CADM3	0.606 (0.712)	-0.426 (0.688)	-0.324 (0.996)	1	2	7.516	0.00162091	1.031 (0.408,1.654)	0.93 (0.354,1.506)	-0.101 (-0.733,0.53)	3.338	3.258	-0.324	0.00177588	0.00222224	0.747898	43.5514	47.1747	4.77431	0.378913	4.12068	Not specific
PTGDS	0.594 (0.805)	-0.567 (0.705)	-0.206 (0.97)	1	2	7.394	0.00177406	1.161 (0.519,1.803)	0.8 (0.207,1.394)	-0.361 (-1.011,0.29)	3.648	2.722	-1.119	0.000724337	0.00941024	0.269516	69.6613	0.0865089	18.6167	0.519054	11.1164	Astrocyte	-1	-1
FABP3	0.396 (0.6)	-0.651 (0.728)	0.068 (0.882)	1	2	7.07	0.00225618	1.047 (0.481,1.613)	0.328 (-0.195,0.851)	-0.72 (-1.293,-0.146)	3.733	1.264	-2.532	0.00056336	0.213143	0.0151591	2.14437	85.8782	8.92885	2.27355	0.775074	Neuron
FBLN1	0.358 (0.839)	-0.678 (0.678)	0.128 (0.729)	1	2	6.885	0.00259342	1.036 (0.458,1.615)	0.229 (-0.305,0.764)	-0.807 (-1.393,-0.221)	3.614	0.866	-2.778	0.000800176	0.391392	0.00813689	71.0295	8.37989	1.43655	1.19713	17.9569	Astrocyte
GOLM1	0.582 (0.671)	-0.085 (0.711)	-0.554 (1.168)	1	3	6.796	0.00277404	0.667 (-0.01,1.344)	1.136 (0.511,1.761)	0.469 (-0.217,1.155)	1.989	3.666	1.38	0.0532595	0.000686164	0.174793	32.9405	41.8854	16.9875	2.06121	6.12531	Not specific
CNDP1	0.594 (0.828)	-0.277 (0.838)	-0.423 (0.888)	1	3	6.718	0.0029413	0.871 (0.222,1.52)	1.016 (0.417,1.615)	0.145 (-0.512,0.802)	2.709	3.421	0.445	0.00971789	0.00140108	0.65828	2.5776	1.9332	93.9319	0.751799	0.805499	Oligodendrocyte		-1
KLK6	0.56 (0.699)	-0.387 (0.547)	-0.305 (1.08)	1	2	6.333	0.00394731	0.947 (0.319,1.574)	0.866 (0.286,1.445)	-0.081 (-0.717,0.555)	3.044	3.012	-0.258	0.00402106	0.00438034	0.797864	2.38507	1.57257	92.5303	1.15322	2.35886	Oligodendrocyte		-1
CTSL	0.479 (0.895)	0.114 (0.987)	-0.594 (0.847)	1	3	5.949	0.00531107	0.365 (-0.322,1.053)	1.074 (0.439,1.709)	0.708 (0.012,1.405)	1.072	3.411	2.053	0.28975	0.00144004	0.0463337	14.8993	12.1569	11.8626	58.4098	2.67142	Microglia
DAG1	0.443 (0.677)	-0.63 (0.976)	0.001 (0.864)	1	2	5.858	0.00570195	1.073 (0.44,1.706)	0.442 (-0.142,1.027)	-0.631 (-1.271,0.01)	3.423	1.528	-1.986	0.00139371	0.134057	0.0535916	67.434	5.63185	7.1732	1.97609	17.7848	Astrocyte
CTBS	0.582 (0.853)	-0.477 (0.917)	-0.26 (0.95)	1	2	5.834	0.00580948	1.059 (0.37,1.748)	0.842 (0.205,1.478)	-0.217 (-0.915,0.48)	3.102	2.668	-0.629	0.00343011	0.0107865	0.532835	17.8194	5.68472	9.00809	38.1896	29.2982	Not specific
NGF	0.345 (0.778)	-0.737 (1.017)	0.187 (0.96)	1	2	5.477	0.00769955	1.082 (0.388,1.775)	0.158 (-0.483,0.798)	-0.924 (-1.627,-0.222)	3.148	0.497	-2.655	0.00302301	0.622124	0.0111527	NA	NA	NA	NA	NA	NA
PCSK1	0.568 (0.676)	-0.366 (0.966)	-0.33 (1.053)	1	2	5.424	0.00802821	0.934 (0.247,1.621)	0.898 (0.264,1.533)	-0.036 (-0.732,0.66)	2.745	2.857	-0.104	0.0088688	0.00662413	0.917519	4.21179	72.2022	4.33213	4.81348	14.4404	Neuron
PDYN	0.52 (0.777)	-0.364 (0.894)	-0.28 (0.837)	1	2	5.396	0.00820881	0.884 (0.252,1.516)	0.8 (0.217,1.384)	-0.084 (-0.724,0.556)	2.823	2.767	-0.264	0.00724161	0.00838545	0.793246	1.37163	86.1707	1.16185	1.61368	9.6821	Neuron
SPON1	0.52 (0.877)	-0.575 (0.917)	-0.12 (0.954)	1	2	5.247	0.00924841	1.095 (0.398,1.792)	0.64 (-0.004,1.284)	-0.455 (-1.161,0.251)	3.172	2.007	-1.301	0.00282615	0.0512043	0.200227	88.9131	6.1663	3.36344	0.622859	0.934288	Astrocyte
VASN	0.535 (0.836)	-0.425 (1.04)	-0.25 (0.782)	1	2	5.233	0.00935257	0.96 (0.294,1.627)	0.785 (0.169,1.401)	-0.175 (-0.851,0.5)	2.907	2.572	-0.524	0.0058118	0.0137475	0.60306	47.2527	13.1868	13.1868	13.1868	13.1868	Not specific
MCAM	0.522 (0.768)	-0.495 (0.647)	-0.184 (1.129)	1	2	5.135	0.0101121	1.017 (0.341,1.693)	0.706 (0.081,1.331)	-0.311 (-0.995,0.374)	3.034	2.281	-0.915	0.00412459	0.0276849	0.365224	2.14592	7.35745	58.6143	2.45248	29.4298	Oligodendrocyte
CNTN2	0.539 (0.889)	-0.244 (0.841)	-0.39 (0.945)	1	3	5.02	0.0110928	0.784 (0.101,1.467)	0.929 (0.298,1.56)	0.145 (-0.547,0.837)	2.316	2.971	0.423	0.025516	0.0048944	0.674275	4.49598	8.11304	85.0247	1.35217	1.01413	Oligodendrocyte
OGN	0.309 (0.749)	-0.671 (0.861)	0.175 (0.988)	1	2	4.965	0.0115958	0.98 (0.318,1.642)	0.134 (-0.477,0.746)	-0.845 (-1.516,-0.175)	2.988	0.444	-2.546	0.00467279	0.659603	0.0146669	20	13.3333	13.3333	13.3333	40	Not specific
NCAM2	0.519 (0.89)	-0.428 (0.884)	-0.23 (0.858)	1	2	4.952	0.0117269	0.947 (0.279,1.614)	0.749 (0.133,1.366)	-0.197 (-0.873,0.479)	2.862	2.452	-0.589	0.00654236	0.0184374	0.559161	21.8196	48.6745	26.4934	0.430367	2.5822	Not specific
PRDX1	0.288 (0.544)	-0.701 (0.494)	0.219 (1.338)	1	2	4.949	0.0117514	0.989 (0.302,1.676)	0.07 (-0.565,0.704)	-0.919 (-1.615,-0.224)	2.905	0.221	-2.666	0.00583628	0.82604	0.0108395	37.2619	18.089	29.5511	11.5808	3.5173	Not specific
APOE	0.454 (0.635)	-0.217 (0.84)	-0.319 (0.837)	1	3	4.842	0.0128182	0.671 (0.087,1.255)	0.773 (0.234,1.313)	0.102 (-0.489,0.694)	2.32	2.894	0.349	0.0252839	0.00601577	0.728982	72.4395	11.1732	4.46927	9.68343	2.23464	Astrocyte		-1
CCK	0.497 (0.648)	-0.244 (0.793)	-0.345 (1.133)	1	3	4.351	0.0191794	0.741 (0.068,1.415)	0.842 (0.22,1.464)	0.101 (-0.581,0.783)	2.22	2.731	0.298	0.0318389	0.0091969	0.766818	0.49285	96.0223	0.618716	0.0606584	2.80545	Neuron
AXL	0.374 (0.842)	0.185 (1.181)	-0.536 (0.814)	1	3	4.242	0.0209891	0.189 (-0.522,0.899)	0.91 (0.254,1.567)	0.722 (0.002,1.441)	0.536	2.8	2.025	0.594806	0.00769322	0.0493028	42.7668	2.68516	5.73954	43.522	5.28642	Not specific
CDH13	0.46 (0.688)	-0.363 (0.762)	-0.217 (1.03)	1	2	4.179	0.0221161	0.824 (0.182,1.465)	0.677 (0.085,1.27)	-0.147 (-0.796,0.503)	2.592	2.306	-0.455	0.0130819	0.0260896	0.651395	1.20248	84.3002	9.26543	2.194	3.03785	Neuron
PAPLN	0.278 (0.777)	-0.632 (1.062)	0.179 (1.01)	1	2	3.722	0.0324849	0.911 (0.193,1.628)	0.1 (-0.563,0.763)	-0.811 (-1.538,-0.084)	2.56	0.303	-2.251	0.0141449	0.763112	0.0296713	84.7182	4.58453	1.14613	7.25883	2.29226	Astrocyte
TTR	0.434 (0.841)	-0.373 (1.029)	-0.181 (0.725)	1	2	3.668	0.0340134	0.807 (0.155,1.459)	0.614 (0.012,1.217)	-0.192 (-0.853,0.468)	2.496	2.058	-0.588	0.0165562	0.0458373	0.559902	20	20	20	20	20	Not detected			1
CLU	0.4 (0.703)	-0.418 (0.986)	-0.112 (0.824)	1	2	3.662	0.034211	0.818 (0.188,1.448)	0.513 (-0.069,1.095)	-0.305 (-0.943,0.333)	2.62	1.778	-0.965	0.0121758	0.0826196	0.339957	89.5049	4.49592	2.24097	0.12424	3.63401	Astrocyte		-1
BTD	0.44 (0.928)	-0.487 (1.056)	-0.102 (0.826)	1	2	3.646	0.0346539	0.927 (0.219,1.634)	0.542 (-0.111,1.196)	-0.384 (-1.101,0.332)	2.644	1.675	-1.083	0.0114626	0.101425	0.284879	33.6061	23.1444	27.3524	10.2864	5.61075	Not specific
EXTL2	0.359 (0.889)	-0.586 (0.693)	0.058 (1.146)	1	2	3.558	0.0373661	0.946 (0.226,1.666)	0.301 (-0.364,0.966)	-0.645 (-1.374,0.085)	2.65	0.913	-1.784	0.0112987	0.366496	0.0816997	21.3063	52.4463	16.8994	6.07017	3.27789	Neuron
KLK11	0.47 (0.871)	-0.228 (1.159)	-0.329 (0.856)	1	3	3.386	0.0433162	0.698 (-0.024,1.421)	0.799 (0.131,1.466)	0.1 (-0.632,0.832)	1.95	2.414	0.277	0.0578875	0.0202062	0.783245	20	20	20	20	20	Not detected
MOG	0.435 (0.79)	-0.475 (0.945)	-0.106 (1.098)	1	2	3.383	0.0434356	0.91 (0.187,1.633)	0.541 (-0.127,1.208)	-0.369 (-1.101,0.363)	2.541	1.634	-1.018	0.0148284	0.109668	0.314358	2.72626	2.22025	91.2442	1.52796	2.28135	Oligodendrocyte
BASP1	0.303 (0.353)	-0.583 (1.726)	0.116 (0.474)	1	2	3.223	0.0498662	0.886 (0.161,1.611)	0.187 (-0.483,0.857)	-0.699 (-1.433,0.036)	2.466	0.564	-1.92	0.017833	0.575664	0.0616549	1.70057	72.3614	7.58429	13.2118	5.14189	Neuron
ITIH5	0.431 (1.01)	-0.08 (0.895)	-0.398 (0.935)	1	3	3.166	0.0523761	0.511 (-0.215,1.237)	0.829 (0.158,1.499)	0.318 (-0.418,1.053)	1.42	2.494	0.872	0.162859	0.0166728	0.38821	0.830783	1.04941	1.04941	1.04941	96.021	Endothelial
CHI3L1	0.436 (0.837)	-0.173 (0.988)	-0.333 (1.032)	1	3	2.97	0.0621781	0.608 (-0.115,1.331)	0.769 (0.101,1.437)	0.16 (-0.572,0.893)	1.698	2.323	0.442	0.0968296	0.0250669	0.66047	87.241	5.73011	2.06284	4.39309	0.573011	Astrocyte	1
PCMT1	0.407 (1.002)	-0.056 (0.939)	-0.391 (0.929)	1	3	2.874	0.0676213	0.463 (-0.268,1.193)	0.798 (0.123,1.473)	0.335 (-0.405,1.075)	1.278	2.386	0.914	0.208221	0.0216102	0.365682	12.9117	56.241	17.2502	8.48431	5.11282	Neuron
IL18BP	0.397 (0.972)	-0.453 (1.18)	-0.082 (0.746)	1	2	2.838	0.0697872	0.849 (0.118,1.58)	0.478 (-0.197,1.154)	-0.371 (-1.111,0.37)	2.344	1.43	-1.011	0.0238558	0.160214	0.317916	3.94737	3.94737	3.94737	84.2105	3.94737	Microglia
GFAP	0.405 (0.803)	-0.11 (0.986)	-0.348 (1.099)	1	3	2.61	0.085394	0.515 (-0.219,1.249)	0.752 (0.074,1.431)	0.237 (-0.507,0.981)	1.415	2.238	0.644	0.164427	0.0305946	0.523067	81.6473	4.29663	9.92998	1.15941	2.96672	Astrocyte	1 en -1	-1
NRGN	0.411 (0.266)	-0.208 (1.041)	-0.281 (1.324)	1	3	2.485	0.0955351	0.619 (-0.118,1.355)	0.692 (0.012,1.373)	0.074 (-0.672,0.82)	1.695	2.053	0.199	0.0974152	0.0462883	0.843105	8.15851	23.31	5.59441	4.662	58.2751	Endothelial
SLITRK1	0.356 (0.226)	-0.021 (0.202)	-0.363 (1.601)	1	3	2.257	0.117242	0.378 (-0.362,1.118)	0.719 (0.035,1.403)	0.341 (-0.408,1.091)	1.03	2.123	0.919	0.308765	0.0397233	0.363436	2.47495	52.155	41.8689	0.965834	2.53531	Neuron
HBEGF	0.33 (0.796)	-0.443 (0.858)	-0.018 (1.199)	1	2	2.223	0.120924	0.773 (0.032,1.514)	0.348 (-0.336,1.032)	-0.425 (-1.175,0.325)	2.106	1.026	-1.144	0.0411942	0.310798	0.259172	2.31316	4.55728	13.6994	54.0889	25.3412	Microglia
PRDX3	0.366 (0.276)	-0.081 (1.104)	-0.329 (1.299)	1	3	2.15	0.129118	0.447 (-0.295,1.189)	0.695 (0.01,1.38)	0.248 (-0.503,0.999)	1.216	2.046	0.666	0.230638	0.0470075	0.509297	30.5337	34.5796	14.7236	15.3577	4.80547	Not specific
TGFA	0.356 (0.984)	-0.362 (0.955)	-0.107 (0.985)	1	2	2.049	0.141562	0.718 (-0.025,1.461)	0.463 (-0.223,1.15)	-0.254 (-1.007,0.498)	1.949	1.362	-0.682	0.0579924	0.180462	0.498968	NA	NA	NA	NA	NA	NA
B2M	0.29 (0.731)	-0.316 (0.897)	-0.071 (0.954)	1	2	1.829	0.173114	0.606 (-0.049,1.26)	0.36 (-0.244,0.965)	-0.245 (-0.908,0.417)	1.868	1.203	-0.747	0.0687112	0.235682	0.459087	5.54191	2.40585	13.748	45.2741	33.0302	Not specific	-1	-1
ENPP2	0.329 (0.616)	-0.227 (1.275)	-0.179 (0.826)	1	2	1.824	0.173883	0.555 (-0.131,1.242)	0.508 (-0.126,1.142)	-0.047 (-0.742,0.648)	1.633	1.617	-0.137	0.109939	0.113285	0.891606	2.57157	4.10107	89.9546	1.18774	2.185	Oligodendrocyte		-1	-1
CD14	0.296 (0.96)	-0.346 (0.962)	-0.055 (0.871)	1	2	1.719	0.191643	0.642 (-0.066,1.349)	0.35 (-0.303,1.004)	-0.291 (-1.008,0.425)	1.831	1.082	-0.82	0.0742368	0.285333	0.416591	2.35479	1.88383	9.41915	83.5165	2.82575	Microglia
F3	0.347 (0.665)	-0.172 (1.409)	-0.24 (0.886)	1	3	1.711	0.193073	0.518 (-0.231,1.267)	0.586 (-0.106,1.278)	0.068 (-0.69,0.827)	1.396	1.71	0.181	0.169903	0.0946369	0.85727	91.1919	4.55718	2.14115	0.12056	1.98925	Astrocyte
PPY	0.202 (1.078)	-0.415 (0.536)	0.096 (1.135)	1	2	1.49	0.236988	0.618 (-0.135,1.37)	0.106 (-0.589,0.801)	-0.512 (-1.274,0.25)	1.657	0.308	-1.355	0.105039	0.759781	0.18268	NA	NA	NA	NA	NA	NA
MELTF	0.173 (1.006)	-0.407 (1.394)	0.122 (0.498)	1	2	1.392	0.25978	0.58 (-0.174,1.334)	0.051 (-0.646,0.747)	-0.529 (-1.293,0.235)	1.552	0.147	-1.398	0.128197	0.883903	0.169398	9.09091	25.1748	8.39161	36.3636	20.979	Not specific
KLK10	0.219 (1.052)	0.12 (0.906)	-0.322 (0.987)	1	3	1.344	0.27176	0.099 (-0.656,0.854)	0.541 (-0.156,1.239)	0.442 (-0.323,1.207)	0.265	1.565	1.166	0.792257	0.125006	0.250171	16.6667	33.3333	16.6667	16.6667	16.6667	Not specific
SERPINA1	0.246 (1.212)	-0.135 (0.46)	-0.16 (0.324)	1	3	1.272	0.290883	0.381 (-0.234,0.996)	0.406 (-0.161,0.974)	0.025 (-0.597,0.648)	1.251	1.445	0.082	0.217775	0.155963	0.934755	2.38095	0.714286	10.7143	85.4762	0.714286	Microglia	-1
IL6R	0.165 (0.991)	-0.306 (0.992)	0.054 (1.027)	1	2	0.81	0.451696	0.471 (-0.293,1.235)	0.111 (-0.594,0.817)	-0.36 (-1.134,0.414)	1.244	0.319	-0.938	0.22023	0.751516	0.353625	5.51315	3.05344	6.10687	82.782	2.54453	Microglia
VEGFA	0.178 (0.959)	-0.12 (0.872)	-0.099 (1.156)	1	2	0.423	0.657741	0.298 (-0.473,1.069)	0.277 (-0.435,0.99)	-0.021 (-0.802,0.76)	0.78	0.785	-0.054	0.439788	0.43657	0.9575	NA	NA	NA	NA	NA	NA
OLR1	0.156 (0.803)	-0.165 (1.131)	-0.042 (1.121)	1	2	0.373	0.690832	0.321 (-0.451,1.093)	0.198 (-0.515,0.911)	-0.122 (-0.904,0.659)	0.839	0.561	-0.316	0.406473	0.577612	0.753575	NA	NA	NA	NA	NA	NA
CCL1	0.146 (1.079)	-0.143 (1.076)	-0.048 (0.894)	1	2	0.312	0.733392	0.289 (-0.484,1.062)	0.194 (-0.52,0.908)	-0.095 (-0.878,0.688)	0.755	0.548	-0.245	0.454702	0.586382	0.80772	NA	NA	NA	NA	NA	NA
MIF	0.113 (0.883)	-0.137 (1.21)	-0.017 (0.999)	1	2	0.216	0.806928	0.25 (-0.525,1.025)	0.13 (-0.586,0.846)	-0.12 (-0.905,0.665)	0.651	0.366	-0.309	0.518348	0.716015	0.758805	7.45841	70.568	9.63855	4.58979	7.74527	Neuron
CSF1	0.099 (0.946)	-0.096 (0.861)	-0.033 (1.189)	1	2	0.142	0.868417	0.195 (-0.581,0.971)	0.132 (-0.585,0.849)	-0.063 (-0.849,0.723)	0.507	0.371	-0.162	0.614655	0.712553	0.871725	18.406	2.80472	6.45086	67.0796	5.25885	Microglia
IL3	0.036 (0.843)	-0.004 (1.222)	-0.036 (1.038)	1	3	0.021	0.979645	0.04 (-0.738,0.818)	0.072 (-0.647,0.791)	0.032 (-0.756,0.821)	0.104	0.202	0.082	0.918047	0.840627	0.934757	NA	NA	NA	NA	NA	NA
FGF4	-0.304 (1.071)	0.627 (0.824)	-0.147 (0.877)	2	1	3.734	0.0321668	-0.932 (-1.649,-0.214)	-0.158 (-0.821,0.505)	0.774 (0.047,1.501)	-2.62	-0.48	2.149	0.0121787	0.633965	0.037402	NA	NA	NA	NA	NA	NA
FGA	0.075 (1.124)	0.467 (0.719)	-0.43 (0.911)	2	3	3.109	0.0550527	-0.392 (-1.119,0.335)	0.505 (-0.166,1.177)	0.897 (0.161,1.633)	-1.089	1.518	2.46	0.28256	0.136429	0.0181091	20	20	20	20	20	Not detected	1 en -1	1
HGF	-0.02 (0.771)	0.531 (0.686)	-0.377 (1.255)	2	3	3.102	0.0553735	-0.551 (-1.277,0.176)	0.357 (-0.314,1.029)	0.908 (0.172,1.644)	-1.528	1.074	2.489	0.133935	0.288889	0.0168724	NA	NA	NA	NA	NA	NA
FTL	0.032 (0.801)	0.472 (1.084)	-0.388 (1.023)	2	3	2.75	0.075428	-0.44 (-1.173,0.292)	0.419 (-0.257,1.096)	0.86 (0.118,1.601)	-1.214	1.251	2.339	0.231706	0.217912	0.0241648	22.3161	3.1572	17.72	45.4632	11.3435	Not specific
SORT1	0.157 (1.008)	0.335 (1.12)	-0.418 (0.792)	2	3	2.427	0.100585	-0.179 (-0.916,0.559)	0.574 (-0.107,1.256)	0.753 (0.006,1.5)	-0.489	1.702	2.035	0.627336	0.0962186	0.0482023	12.4511	21.813	35.167	16.4877	14.0811	Not specific
TNFSF10	-0.32 (0.941)	0.437 (1.057)	0.013 (0.949)	2	1	2.119	0.13278	-0.757 (-1.499,-0.015)	-0.333 (-1.019,0.353)	0.424 (-0.328,1.176)	-2.058	-0.98	1.137	0.0458566	0.332521	0.261798	NA	NA	NA	NA	NA	NA
NPPB	-0.349 (0.944)	0.318 (0.937)	0.133 (1.049)	2	1	1.853	0.169299	-0.667 (-1.414,0.08)	-0.482 (-1.172,0.207)	0.185 (-0.571,0.941)	-1.803	-1.411	0.493	0.078569	0.165518	0.624687	NA	NA	NA	NA	NA	NA
FSHB	-0.227 (1.116)	0.21 (0.955)	0.083 (0.914)	2	1	0.749	0.479002	-0.437 (-1.202,0.328)	-0.31 (-1.017,0.397)	0.127 (-0.648,0.902)	-1.153	-0.884	0.332	0.255535	0.381568	0.741881	NA	NA	NA	NA	NA	NA
KITLG	0.04 (1.024)	0.162 (0.919)	-0.164 (1.07)	2	3	0.376	0.688727	-0.122 (-0.893,0.65)	0.205 (-0.508,0.918)	0.326 (-0.456,1.108)	-0.318	0.579	0.842	0.752214	0.565476	0.404472	4.16567	74.268	2.28517	1.42823	17.8529	Neuron
CRP	-0.108 (0.993)	0.118 (0.982)	0.026 (0.986)	2	1	0.194	0.824399	-0.227 (-0.978,0.525)	-0.134 (-0.829,0.56)	0.092 (-0.669,0.853)	-0.609	-0.391	0.244	0.546011	0.697878	0.808064	20	20	20	20	20	Not detected
LEP	-0.038 (1.095)	0.071 (1.125)	-0.013 (0.849)	2	1	0.042	0.958803	-0.109 (-0.887,0.669)	-0.025 (-0.744,0.694)	0.084 (-0.704,0.872)	-0.283	-0.07	0.216	0.778511	0.944852	0.830025	NA	NA	NA	NA	NA	NA
PAPPA	-0.489 (0.703)	-0.219 (0.997)	0.684 (0.933)	3	1	7.984	0.00115182	-0.27 (-0.933,0.393)	-1.173 (-1.785,-0.56)	-0.903 (-1.574,-0.232)	-0.821	-3.864	-2.714	0.416384	0.000379979	0.0095991	NA	NA	NA	NA	NA	NA
TIMP1	-0.085 (0.789)	-0.516 (0.788)	0.477 (0.693)	3	2	6.089	0.00476322	0.431 (-0.144,1.007)	-0.562 (-1.093,-0.03)	-0.993 (-1.576,-0.411)	1.514	-2.133	-3.44	0.137589	0.0387876	0.00132577	31.4208	9.68703	8.34575	22.6031	27.9434	Not specific
IGFBP2	-0.063 (0.741)	-0.566 (0.883)	0.492 (0.886)	3	2	5.613	0.00691473	0.503 (-0.131,1.137)	-0.555 (-1.14,0.03)	-1.058 (-1.7,-0.416)	1.602	-1.913	-3.327	0.116612	0.0625596	0.00183267	35.1351	16.2162	16.2162	16.2162	16.2162	Not specific
AFM	0.144 (0.932)	-0.705 (0.804)	0.376 (0.906)	3	2	5.41	0.00811789	0.849 (0.172,1.527)	-0.231 (-0.857,0.394)	-1.081 (-1.767,-0.395)	2.53	-0.746	-3.179	0.0152455	0.459616	0.0027769	20	20	20	20	20	Not detected			1
PRDX6	0.038 (0.485)	-0.59 (0.52)	0.403 (1.344)	3	2	4.218	0.0214122	0.628 (-0.055,1.311)	-0.365 (-0.996,0.266)	-0.993 (-1.684,-0.301)	1.855	-1.167	-2.896	0.0706067	0.249711	0.00597313	57.3313	13.6075	8.13893	15.0129	5.90935	Astrocyte
RETN	-0.095 (1.108)	-0.454 (0.498)	0.442 (1.029)	3	2	3.16	0.0526505	0.359 (-0.367,1.085)	-0.537 (-1.208,0.133)	-0.896 (-1.632,-0.161)	0.997	-1.617	-2.459	0.324433	0.11339	0.018126	NA	NA	NA	NA	NA	NA
C1QB	0.187 (0.845)	-0.577 (1.102)	0.235 (0.897)	3	2	3.117	0.0546654	0.764 (0.051,1.477)	-0.048 (-0.706,0.611)	-0.812 (-1.534,-0.09)	2.163	-0.146	-2.269	0.0362806	0.884303	0.0284604	2.48656	0.403226	3.62903	92.8763	0.604839	Microglia
SPP1	-0.134 (0.809)	-0.403 (0.668)	0.444 (1.244)	3	2	2.943	0.0636659	0.269 (-0.461,0.998)	-0.578 (-1.252,0.096)	-0.847 (-1.586,-0.108)	0.744	-1.731	-2.314	0.461099	0.090719	0.025652	17.6471	17.6471	17.6471	29.4118	17.6471	Not specific
PRDX2	0.035 (0.507)	-0.504 (0.243)	0.341 (1.509)	3	2	2.659	0.0817978	0.539 (-0.194,1.271)	-0.306 (-0.983,0.37)	-0.845 (-1.587,-0.103)	1.484	-0.914	-2.298	0.14535	0.366075	0.0265898	50.443	17.7189	10.2482	8.30074	13.2892	Astrocyte
ACE	0.182 (0.787)	-0.537 (1.177)	0.21 (0.97)	3	2	2.528	0.0919345	0.719 (-0.017,1.455)	-0.028 (-0.708,0.652)	-0.747 (-1.492,-0.002)	1.972	-0.083	-2.022	0.0552677	0.934108	0.0495293	12.5	12.5	12.5	12.5	50	Endothelial
SNCA	0.021 (0.582)	-0.485 (0.264)	0.341 (1.486)	3	2	2.512	0.0932367	0.507 (-0.229,1.243)	-0.32 (-1,0.36)	-0.827 (-1.572,-0.081)	1.389	-0.95	-2.238	0.172071	0.347406	0.0305524	2.1856	66.9856	21.5843	6.67494	2.56956	Neuron
COCH	0.118 (0.839)	-0.518 (0.952)	0.263 (1.102)	3	2	2.428	0.100534	0.636 (-0.102,1.373)	-0.145 (-0.826,0.536)	-0.781 (-1.527,-0.034)	1.74	-0.429	-2.109	0.0891571	0.670043	0.0409065	1.22951	86.0656	2.45902	4.09836	6.14754	Neuron
PRL	-0.375 (0.973)	0.05 (1.249)	0.361 (0.693)	3	1	2.401	0.102922	-0.426 (-1.163,0.312)	-0.737 (-1.418,-0.055)	-0.311 (-1.058,0.436)	-1.164	-2.182	-0.841	0.250992	0.0347893	0.405347	NA	NA	NA	NA	NA	NA
CCL5	-0.261 (0.437)	-0.176 (0.278)	0.409 (1.547)	3	1	2.224	0.120804	-0.086 (-0.826,0.655)	-0.671 (-1.355,0.013)	-0.585 (-1.335,0.165)	-0.233	-1.978	-1.574	0.816797	0.0544751	0.122928	NA	NA	NA	NA	NA	NA
ANGPT2	-0.056 (0.756)	-0.397 (0.758)	0.357 (1.279)	3	2	2.09	0.136412	0.341 (-0.402,1.083)	-0.413 (-1.099,0.273)	-0.754 (-1.506,-0.002)	0.926	-1.215	-2.022	0.35999	0.231078	0.0495605	NA	NA	NA	NA	NA	NA
TGFB1	0.168 (1.165)	-0.485 (0.847)	0.185 (0.839)	3	2	2.016	0.145856	0.654 (-0.09,1.397)	-0.017 (-0.704,0.671)	-0.67 (-1.424,0.083)	1.773	-0.049	-1.795	0.0834802	0.96138	0.0798614	NA	NA	NA	NA	NA	NA
CXCL10	-0.249 (0.804)	-0.158 (1.058)	0.383 (1.085)	3	1	1.929	0.157984	-0.092 (-0.837,0.654)	-0.632 (-1.321,0.056)	-0.541 (-1.296,0.214)	-0.248	-1.853	-1.445	0.805435	0.070916	0.155767	NA	NA	NA	NA	NA	NA
VWF	-0.258 (0.748)	-0.061 (0.754)	0.32 (1.316)	3	1	1.437	0.248976	-0.198 (-0.951,0.556)	-0.579 (-1.275,0.118)	-0.381 (-1.144,0.382)	-0.529	-1.677	-1.007	0.599312	0.100912	0.319616	1.01523	1.01523	1.01523	1.01523	95.9391	Endothelial
SERPINE1	-0.256 (0.948)	-0.051 (0.829)	0.31 (1.136)	3	1	1.365	0.266403	-0.205 (-0.96,0.55)	-0.566 (-1.263,0.131)	-0.361 (-1.126,0.403)	-0.548	-1.639	-0.954	0.586381	0.10862	0.345612	NA	NA	NA	NA	NA	NA
NEFL	-0.21 (0.769)	-0.119 (1.298)	0.312 (0.95)	3	1	1.252	0.296503	-0.091 (-0.847,0.666)	-0.522 (-1.221,0.177)	-0.431 (-1.197,0.335)	-0.242	-1.506	-1.135	0.810166	0.139497	0.262744	3.68486	85.3062	2.66093	1.30438	7.04363	Neuron
C4A	-0.054 (1.076)	-0.239 (1.221)	0.236 (0.618)	3	2	0.843	0.437691	0.186 (-0.563,0.934)	-0.29 (-0.982,0.401)	-0.476 (-1.234,0.282)	0.501	-0.847	-1.267	0.619232	0.401964	0.212288	63.0119	9.12447	9.12447	9.12447	9.61466	Astrocyte
CD40	0.022 (0.836)	-0.213 (1.003)	0.137 (1.18)	3	2	0.415	0.66322	0.235 (-0.536,1.006)	-0.115 (-0.827,0.598)	-0.35 (-1.131,0.431)	0.615	-0.325	-0.904	0.541939	0.746647	0.371303	NA	NA	NA	NA	NA	NA
MMP3	-0.114 (1.028)	-0.005 (1.046)	0.124 (0.986)	3	1	0.225	0.799123	-0.109 (-0.884,0.666)	-0.238 (-0.954,0.478)	-0.129 (-0.914,0.655)	-0.284	-0.671	-0.332	0.778126	0.505763	0.741369	NA	NA	NA	NA	NA	NA
TNFRSF1B	-0.048 (0.707)	-0.077 (0.553)	0.109 (1.468)	3	2	0.145	0.865256	0.029 (-0.747,0.806)	-0.157 (-0.874,0.56)	-0.187 (-0.973,0.599)	0.076	-0.443	-0.479	0.939416	0.660229	0.634204	NA	NA	NA	NA	NA	NA
AGRP	0.042 (1.162)	-0.123 (0.787)	0.047 (1.011)	3	2	0.119	0.888314	0.165 (-0.611,0.942)	-0.005 (-0.722,0.712)	-0.17 (-0.957,0.616)	0.429	-0.014	-0.437	0.66993	0.988833	0.664599	NA	NA	NA	NA	NA	NA
S100B	-0.081 (0.841)	0.045 (0.886)	0.053 (1.262)	3	1	0.087	0.916857	-0.126 (-0.903,0.651)	-0.134 (-0.852,0.584)	-0.008 (-0.795,0.779)	-0.328	-0.377	-0.021	0.744649	0.707797	0.983738	49.081	6.39809	41.3116	0.838089	2.37118	Not specific	1
NA is not available. Protein levels were Z transformed according to the mean and standard deviation the total group.

## Sheet: Supplementary table S6
Supplementary table S6. GO biological pathway enrichment.
Contrast	Cohort	Go termID	GO label	Panther hierarchical grouping	term level	Homo sapiens - REFLIST (20996)	Input number of proteins	Expected number of proteins	Fold Enrichment	raw P-value	FDR adjusted P-value	Genes	AD_ADNI	AD_EMIF
S1 > s2, s3	ADNI	GO:0022610	biological adhesion	4	3	957	22	3.02039	7.28382	1.00925e-13	7.95994e-10	APP, CNTNAP2, CADM3, NEGR1, CLSTN3, NCAN, NRXN1, MCAM, CLSTN1, NRXN3, NRXN2, L1CAM, CNTN1, CNTN2, SPARCL1, ADGRL1, CDH13, NCAM1, NRCAM, NCAM2, NEO1, LRRC4B	S1 > controls	NA
S1 > s2, s3	ADNI	GO:0007155	cell adhesion	3	2	951	22	3.00146	7.32977	8.91325e-14	1.40598e-09	APP, CNTNAP2, CADM3, NEGR1, CLSTN3, NCAN, NRXN1, MCAM, CLSTN1, NRXN3, NRXN2, L1CAM, CNTN1, CNTN2, SPARCL1, ADGRL1, CDH13, NCAM1, NRCAM, NCAM2, NEO1, LRRC4B	S1 > controls	NA
S1 > s2, s3	ADNI	GO:0031175	neuron projection development	5	2	683	18	2.15562	8.35026	3.20762e-12	1.68657e-08	APP, CNTNAP2, NRXN1, NRXN3, CCK, L1CAM, SOD1, UBB, CNTN1, CNTN2, NCAM1, NRCAM, NPTX1, NCAM2, APOE, NEO1, NBL1, TNFRSF21	S1 > controls	NA
S1 > s2, s3	ADNI	GO:0048666	neuron development	4	3	833	18	2.62904	6.84662	7.83365e-11	2.47136e-07	APP, CNTNAP2, NRXN1, NRXN3, CCK, L1CAM, SOD1, UBB, CNTN1, CNTN2, NCAM1, NRCAM, NPTX1, NCAM2, APOE, NEO1, NBL1, TNFRSF21	S1 > controls	NA
S1 > s2, s3	ADNI	GO:0098609	cell-cell adhesion	2	1	514	15	1.62224	9.24648	6.9929e-11	2.75765e-07	CADM3, NEGR1, CLSTN3, NRXN1, CLSTN1, NRXN3, NRXN2, L1CAM, CNTN2, SPARCL1, ADGRL1, CDH13, NRCAM, NCAM2, LRRC4B	S1 > controls	NA
S1 > s2, s3	ADNI	GO:0007399	nervous system development	11	7	2189	27	6.90872	3.90811	1.39278e-10	3.66161e-07	IGSF8, APP, CNTNAP2, CLSTN3, NCAN, NRXN1, NRXN3, NRXN2, KLK6, UBB, NCAM1, NRCAM, NPTX1, NCAM2, APOE, NEO1, SERPINF1, CCK, L1CAM, PLXDC1, SOD1, CNTN1, CNTN2, SERPINI1, PAM, NBL1, TNFRSF21	S1 > controls	NA
S1 > s2, s3	ADNI	GO:0046903	secretion	7	4	1061	19	3.34863	5.67397	4.72743e-10	1.06529e-06	CHGA, APP, PTPRN, NRXN1, APLP2, GOT2, NRXN2, SOD1, GRM4, TTR, PKM, VGF, CD59, SCG3, FAM3C, PTGDS, ALDOA, SCG2, PAM	S1 > controls	NA
S1 > s2, s3	ADNI	GO:0120036	plasma membrane bounded cell projection organization	6	3	1166	19	3.68002	5.16302	2.21433e-09	3.88098e-06	APP, CNTNAP2, NRXN1, NRXN3, CCK, L1CAM, SOD1, UBB, CNTN1, CNTN2, CDH13, NCAM1, NRCAM, NPTX1, NCAM2, APOE, NEO1, NBL1, TNFRSF21	S1 > controls	NA
S1 > s2, s3	ADNI	GO:0030182	neuron differentiation	8	4	1028	18	3.24448	5.54789	2.14663e-09	4.23262e-06	APP, CNTNAP2, NRXN1, NRXN3, CCK, L1CAM, SOD1, UBB, CNTN1, CNTN2, NCAM1, NRCAM, NPTX1, NCAM2, APOE, NEO1, NBL1, TNFRSF21	S1 > controls	NA
S1 > s2, s3	ADNI	GO:0030030	cell projection organization	7	4	1212	19	3.8252	4.96706	4.14398e-09	6.53672e-06	APP, CNTNAP2, NRXN1, NRXN3, CCK, L1CAM, SOD1, UBB, CNTN1, CNTN2, CDH13, NCAM1, NRCAM, NPTX1, NCAM2, APOE, NEO1, NBL1, TNFRSF21	S1 > controls	NA
S1 > s2, s3	ADNI	GO:0032940	secretion by cell	5	3	948	17	2.99199	5.68184	4.68163e-09	6.71345e-06	CHGA, APP, PTPRN, NRXN1, APLP2, NRXN2, SOD1, GRM4, TTR, PKM, VGF, CD59, SCG3, FAM3C, PTGDS, ALDOA, SCG2	S1 > controls	NA
S1 > s2, s3	ADNI	GO:0048812	neuron projection morphogenesis	3	2	495	13	1.56227	8.32121	5.27138e-09	6.92923e-06	APP, CNTNAP2, NRXN1, NRXN3, CCK, L1CAM, UBB, CNTN2, NCAM1, NRCAM, NPTX1, NEO1, NBL1	S1 > controls	NA
S1 > s2, s3	ADNI	GO:0120039	plasma membrane bounded cell projection morphogenesis	4	3	499	13	1.5749	8.25451	5.78898e-09	7.02426e-06	APP, CNTNAP2, NRXN1, NRXN3, CCK, L1CAM, UBB, CNTN2, NCAM1, NRCAM, NPTX1, NEO1, NBL1	S1 > controls	NA
S1 > s2, s3	ADNI	GO:0048699	generation of neurons	9	5	1249	19	3.94198	4.81992	6.72588e-09	7.07293e-06	APP, CNTNAP2, SERPINF1, NRXN1, NRXN3, CCK, L1CAM, SOD1, UBB, CNTN1, CNTN2, NCAM1, NRCAM, NPTX1, NCAM2, APOE, NEO1, NBL1, TNFRSF21	S1 > controls	NA
S1 > s2, s3	ADNI	GO:0048858	cell projection morphogenesis	5	4	503	13	1.58752	8.18887	6.35224e-09	7.15715e-06	APP, CNTNAP2, NRXN1, NRXN3, CCK, L1CAM, UBB, CNTN2, NCAM1, NRCAM, NPTX1, NEO1, NBL1	S1 > controls	NA
S1 > s2, s3	ADNI	GO:0032990	cell part morphogenesis	8	5	522	13	1.64749	7.8908	9.76803e-09	8.10952e-06	APP, CNTNAP2, NRXN1, NRXN3, CCK, L1CAM, UBB, CNTN2, NCAM1, NRCAM, NPTX1, NEO1, NBL1	S1 > controls	NA
S1 > s2, s3	ADNI	GO:0007611	learning or memory	5	4	252	10	0.795339	12.5733	8.7889e-09	8.15507e-06	APP, CNTNAP2, SERPINF1, NRXN1, NRXN3, CNTN2, NRXN2, CCK, APOE, NPTX2	S1 > controls	NA
S1 > s2, s3	ADNI	GO:0140352	export from cell	6	4	996	17	3.14348	5.40802	9.64141e-09	8.44909e-06	CHGA, APP, PTPRN, NRXN1, APLP2, NRXN2, SOD1, GRM4, TTR, PKM, VGF, CD59, SCG3, FAM3C, PTGDS, ALDOA, SCG2	NA	NA
S1 > s2, s3	ADNI	GO:0061564	axon development	4	1	419	12	1.32241	9.07435	8.65197e-09	8.52976e-06	APP, NRXN1, NRXN3, CNTN2, NCAM1, CCK, NRCAM, NPTX1, NCAM2, L1CAM, NEO1, TNFRSF21	S1 > controls	NA
S1 > s2, s3	ADNI	GO:0098742	cell-cell adhesion via plasma-membrane adhesion molecules	2	1	259	10	0.817431	12.2334	1.12985e-08	8.91111e-06	CADM3, CLSTN3, NRXN1, CLSTN1, CNTN2, SPARCL1, ADGRL1, CDH13, L1CAM, LRRC4B	S1 > controls	NA
S1 > s2, s3	ADNI	GO:0008038	neuron recognition	2	1	47	6	0.148337	40.4484	1.5658e-08	1.17614e-05	APP, CNTNAP2, CNTN2, NRCAM, NCAM2, TNFRSF21	S1 > controls	NA
S1 > s2, s3	ADNI	GO:0048731	system development	12	8	4279	34	13.505	2.51759	2.15822e-08	1.54744e-05	IGSF8, APP, CNTNAP2, CLSTN3, NCAN, PTPRN, NRXN1, NRXN3, NRXN2, KLK6, UBB, NCAM1, NRCAM, NPTX1, NCAM2, APOE, NEO1, SERPINF1, MCAM, GOT2, CCK, L1CAM, PLXDC1, SOD1, PKM, VGF, CNTN1, CNTN2, CDH13, SERPINI1, SCG2, PAM, NBL1, TNFRSF21	S1 > controls	NA
S1 > s2, s3	ADNI	GO:0007612	learning	4	3	142	8	0.448167	17.8505	2.27654e-08	1.56131e-05	APP, CNTNAP2, NRXN1, NRXN3, CNTN2, NRXN2, CCK, NPTX2	S1 > controls	NA
S1 > s2, s3	ADNI	GO:0050808	synapse organization	2	4	285	10	0.89949	11.1174	2.70846e-08	1.78014e-05	APP, CLSTN3, NRXN1, CNTN2, NRXN2, SPARCL1, NRCAM, APOE, L1CAM, LRRC4B	S1 > controls	NA
S1 > s2, s3	ADNI	GO:0022008	neurogenesis	10	6	1369	19	4.32071	4.39743	2.90058e-08	1.83015e-05	APP, CNTNAP2, SERPINF1, NRXN1, NRXN3, CCK, L1CAM, SOD1, UBB, CNTN1, CNTN2, NCAM1, NRCAM, NPTX1, NCAM2, APOE, NEO1, NBL1, TNFRSF21	S1 > controls	NA
S1 > s2, s3	ADNI	GO:0050890	cognition	7	5	294	10	0.927895	10.7771	3.59504e-08	2.18109e-05	APP, CNTNAP2, SERPINF1, NRXN1, NRXN3, CNTN2, NRXN2, CCK, APOE, NPTX2	S1 > controls	NA
S1 > s2, s3	ADNI	GO:0000902	cell morphogenesis	6	5	711	14	2.24399	6.23888	4.40269e-08	2.57215e-05	APP, CNTNAP2, NRXN1, NRXN3, CCK, L1CAM, SOD1, UBB, CNTN2, NCAM1, NRCAM, NPTX1, NEO1, NBL1	S1 > controls	NA
S1 > s2, s3	EMIF	GO:0050771	negative regulation of axonogenesis	10	1	68	5	0.072639	68.8336	1.21658e-08	2.74148e-05	RTN4R, LINGO1, DCC, OMG, FSTL4	NA	S1 > controls
S1 > s2, s3	EMIF	GO:0010975	regulation of neuron projection development	6	3	438	8	0.467881	17.0984	1.10427e-08	2.90312e-05	NTNG1, RTN4R, LINGO1, DCC, OMG, RTN4RL2, PTN, FSTL4	NA	S1 > controls
S1 > s2, s3	ADNI	GO:0032989	cellular component morphogenesis	9	6	604	13	1.90629	6.81954	5.23061e-08	2.9467e-05	APP, CNTNAP2, NRXN1, NRXN3, CCK, L1CAM, UBB, CNTN2, NCAM1, NRCAM, NPTX1, NEO1, NBL1	S1 > controls	NA
S1 > s2, s3	EMIF	GO:0031175	neuron projection development	2	1	683	9	0.729595	12.3356	1.72598e-08	3.02507e-05	NTNG1, RTN4R, APP, CNTNAP2, DCC, CAMK2A, OMG, RTN4RL2, PTN	NA	S1 > controls
S1 > s2, s3	EMIF	GO:0031344	regulation of cell projection organization	8	5	638	9	0.681525	13.2057	9.63874e-09	3.04083e-05	NTNG1, RTN4R, LINGO1, APP, DCC, OMG, RTN4RL2, PTN, FSTL4	NA	S1 > controls
S1 > s2, s3	EMIF	GO:0048699	generation of neurons	19	4	1249	11	1.33421	8.2446	1.60559e-08	3.16583e-05	NTNG1, RTN4R, LINGO1, APP, CNTNAP2, DCC, CAMK2A, OMG, RTN4RL2, PTN, FSTL4	NA	S1 > controls
S1 > s2, s3	ADNI	GO:0034330	cell junction organization	3	5	501	12	1.58121	7.58913	5.88795e-08	3.20264e-05	APP, CADM3, CLSTN3, NRXN1, CNTN2, NRXN2, SPARCL1, CDH13, NRCAM, APOE, L1CAM, LRRC4B	NA	NA
S1 > s2, s3	EMIF	GO:0051961	negative regulation of nervous system development	28	3	142	6	0.151687	39.5551	8.38775e-09	3.30771e-05	RTN4R, LINGO1, DCC, OMG, PTN, FSTL4	NA	S1 > controls
S1 > s2, s3	EMIF	GO:0120035	regulation of plasma membrane bounded cell projection organization	7	4	621	9	0.663365	13.5672	7.64864e-09	4.02166e-05	NTNG1, RTN4R, LINGO1, APP, DCC, OMG, RTN4RL2, PTN, FSTL4	NA	S1 > controls
S1 > s2, s3	EMIF	GO:0010721	negative regulation of cell development	30	3	176	6	0.188007	31.9137	2.89097e-08	4.14565e-05	RTN4R, LINGO1, DCC, OMG, PTN, FSTL4	NA	S1 > controls
S1 > s2, s3	EMIF	GO:0051129	negative regulation of cellular component organization	13	4	718	9	0.766982	11.7343	2.64313e-08	4.16928e-05	RTN4R, LINGO1, APP, DCC, LAMP2, OMG, RTN4RL2, PTN, FSTL4	NA	S1 > controls
S1 > s2, s3	EMIF	GO:0031345	negative regulation of cell projection organization	12	3	180	6	0.19228	31.2045	3.29091e-08	4.3259e-05	RTN4R, LINGO1, DCC, OMG, RTN4RL2, FSTL4	NA	S1 > controls
S1 > s2, s3	EMIF	GO:0022008	neurogenesis	20	5	1369	11	1.46239	7.52191	4.12031e-08	4.99952e-05	NTNG1, RTN4R, LINGO1, APP, CNTNAP2, DCC, CAMK2A, OMG, RTN4RL2, PTN, FSTL4	NA	S1 > controls
S1 > s2, s3	EMIF	GO:0007399	nervous system development	24	6	2189	13	2.33833	5.55951	4.46261e-08	5.02809e-05	NTNG1, RTN4R, LINGO1, APP, CNTNAP2, PCDH9, DCC, CAMK2A, OMG, RTN4RL2, PTN, FSTL4, BCAN	NA	S1 > controls
S1 > s2, s3	ADNI	GO:0099177	regulation of trans-synaptic signaling	8	2	425	11	1.34134	8.20072	1.04752e-07	5.33017e-05	APP, GRM4, VGF, CLSTN3, NRXN1, CLSTN1, CNTN2, NPTX1, APOE, NPTX2, NPTXR	S1 > controls	NA
S1 > s2, s3	EMIF	GO:0050768	negative regulation of neurogenesis	14	2	137	6	0.146346	40.9987	6.82282e-09	5.38116e-05	RTN4R, LINGO1, DCC, OMG, PTN, FSTL4	NA	S1 > controls
S1 > s2, s3	ADNI	GO:0050804	modulation of chemical synaptic transmission	7	1	424	11	1.33819	8.22007	1.02357e-07	5.38193e-05	APP, GRM4, VGF, CLSTN3, NRXN1, CLSTN1, CNTN2, NPTX1, APOE, NPTX2, NPTXR	S1 > controls	NA
S1 > s2, s3	ADNI	GO:0007610	behavior	6	5	548	12	1.72955	6.93824	1.52193e-07	7.50216e-05	APP, CNTNAP2, NEGR1, SERPINF1, NRXN1, NRXN3, CNTN2, NRXN2, CCK, APOE, NPTX2, SOD1	S1 > controls	NA
S1 > s2, s3	ADNI	GO:0007275	multicellular organism development	13	9	4877	35	15.3923	2.27386	1.83864e-07	8.5302e-05	IGSF8, APP, CNTNAP2, CLSTN3, NCAN, PTPRN, NRXN1, NRXN3, NRXN2, KLK6, UBB, NCAM1, NRCAM, NPTX1, FAM3C, NCAM2, APOE, NEO1, SERPINF1, MCAM, GOT2, CCK, L1CAM, PLXDC1, SOD1, PKM, VGF, CNTN1, CNTN2, CDH13, SERPINI1, SCG2, PAM, NBL1, TNFRSF21	S1 > controls	NA
S1 > s2, s3	ADNI	GO:0048667	cell morphogenesis involved in neuron differentiation	15	2	449	11	1.41709	7.76238	1.79367e-07	8.57375e-05	APP, NRXN1, NRXN3, CNTN2, NCAM1, CCK, NRCAM, NPTX1, L1CAM, NEO1, SOD1	S1 > controls	NA
S1 > s2, s3	EMIF	GO:0048666	neuron development	3	2	833	9	0.889828	10.1143	9.32938e-08	9.81078e-05	NTNG1, RTN4R, APP, CNTNAP2, DCC, CAMK2A, OMG, RTN4RL2, PTN	NA	S1 > controls
S1 > s2, s3	EMIF	GO:0010977	negative regulation of neuron projection development	11	2	135	6	0.14421	41.6061	6.26872e-09	9.88828e-05	RTN4R, LINGO1, DCC, OMG, RTN4RL2, FSTL4	NA	S1 > controls
S1 > s2, s3	ADNI	GO:0065008	regulation of biological quality	5	4	4007	31	12.6465	2.45127	2.79883e-07	0.000126139	PCSK1, APP, CLSTN3, PTPRN, NRXN1, CLSTN1, NRXN2, KLK6, GRM4, TTR, UBB, CD59, NRCAM, APOE, NEO1, LRRC4B, CHGA, GOT1, SERPINF1, CACNA2D1, GOT2, CCK, L1CAM, SOD1, NELL2, VGF, CNTN2, ADGRL1, ALDOA, PAM, NBL1	S1 > controls	NA
S1 > s2, s3	ADNI	GO:0007409	axonogenesis	14	1	384	10	1.21194	8.2512	3.994e-07	0.000175004	APP, NRXN1, NRXN3, CNTN2, NCAM1, CCK, NRCAM, NPTX1, L1CAM, NEO1	S1 > controls	NA
S1 > s2, s3	ADNI	GO:0048856	anatomical structure development	7	5	5266	36	16.6201	2.16606	4.2227e-07	0.000180024	IGSF8, APP, CNTNAP2, CLSTN3, NCAN, PTPRN, NRXN1, NRXN3, NRXN2, KLK6, UBB, NCAM1, NRCAM, NPTX1, FAM3C, NCAM2, APOE, NEO1, SERPINF1, MCAM, GOT2, CCK, L1CAM, PLXDC1, SOD1, PKM, VGF, CNTN1, CNTN2, SPARCL1, CDH13, SERPINI1, SCG2, PAM, NBL1, TNFRSF21	S1 > controls	NA
S1 > s2, s3	EMIF	GO:0045596	negative regulation of cell differentiation	31	4	638	8	0.681525	11.7384	1.92879e-07	0.000190155	RTN4R, LINGO1, APP, DCC, SORT1, OMG, PTN, FSTL4	NA	S1 > controls
S1 > s2, s3	ADNI	GO:0031644	regulation of nervous system process	4	1	144	7	0.454479	15.4022	4.73061e-07	0.00019637	APP, NRXN1, CCK, NPTX1, NPTX2, NPTXR, TNFRSF21	S1 > controls	NA
S1 > s2, s3	ADNI	GO:0007158	neuron cell-cell adhesion	1	0	17	4	0.0536538	74.552	5.12908e-07	0.000207452	NRXN1, NRXN3, NRXN2, NCAM2	S1 > controls	NA
S1 > s2, s3	ADNI	GO:0098962	regulation of postsynaptic neurotransmitter receptor activity	1	0	19	4	0.059966	66.7045	7.55287e-07	0.000297847	APP, NPTX1, NPTX2, NPTXR	NA	NA
S1 > s2, s3	ADNI	GO:0106030	neuron projection fasciculation	8	1	20	4	0.0631221	63.3692	9.04205e-07	0.000331696	CNTN2, NRCAM, NCAM2, TNFRSF21	S1 > controls	NA
S1 > s2, s3	ADNI	GO:0071625	vocalization behavior	8	0	20	4	0.0631221	63.3692	9.04205e-07	0.000339594	CNTNAP2, NRXN1, NRXN3, NRXN2	S1 > controls	NA
S1 > s2, s3	ADNI	GO:0007413	axonal fasciculation	1	0	20	4	0.0631221	63.3692	9.04205e-07	0.000347876	CNTN2, NRCAM, NCAM2, TNFRSF21	S1 > controls	NA
S1 > s2, s3	ADNI	GO:0032502	developmental process	6	7	5729	37	18.0813	2.04631	1.04135e-06	0.000373323	IGSF8, APP, CNTNAP2, CLSTN3, NCAN, PTPRN, NRXN1, NRXN3, NRXN2, KLK6, UBB, NCAM1, NRCAM, NPTX1, FAM3C, NCAM2, APOE, NEO1, GOT1, SERPINF1, MCAM, GOT2, CCK, L1CAM, PLXDC1, SOD1, PKM, VGF, CNTN1, CNTN2, SPARCL1, CDH13, SERPINI1, SCG2, PAM, NBL1, TNFRSF21	S1 > controls	NA
S1 > s2, s3	ADNI	GO:0000904	cell morphogenesis involved in differentiation	16	3	554	11	1.74848	6.29117	1.36406e-06	0.00047815	APP, NRXN1, NRXN3, CNTN2, NCAM1, CCK, NRCAM, NPTX1, L1CAM, NEO1, SOD1	S1 > controls	NA
S1 > s2, s3	EMIF	GO:0030182	neuron differentiation	5	3	1028	9	1.09813	8.19575	5.46654e-07	0.000507231	NTNG1, RTN4R, APP, CNTNAP2, DCC, CAMK2A, OMG, RTN4RL2, PTN	NA	S1 > controls
S1 > s2, s3	EMIF	GO:0050770	regulation of axonogenesis	5	2	158	5	0.168779	29.6246	6.861e-07	0.000601252	RTN4R, LINGO1, DCC, OMG, FSTL4	NA	S1 > controls
S1 > s2, s3	ADNI	GO:0048468	cell development	5	4	1615	18	5.09711	3.53141	1.8065e-06	0.000619471	APP, CNTNAP2, NRXN1, NRXN3, CCK, L1CAM, SOD1, UBB, CNTN1, CNTN2, NCAM1, NRCAM, NPTX1, NCAM2, APOE, NEO1, NBL1, TNFRSF21	S1 > controls	NA
S1 > s2, s3	ADNI	GO:0032501	multicellular organismal process	14	10	6909	41	21.8055	1.88026	1.97355e-06	0.000662356	IGSF8, APP, CNTNAP2, CLSTN3, NCAN, PTPRN, NRXN1, NRXN3, NRXN2, KLK6, UBB, CD59, NCAM1, NRCAM, NPTX1, FAM3C, NCAM2, APOE, NPTX2, NEO1, CHGA, SERPINF1, CACNA2D1, MCAM, GOT2, CCK, L1CAM, PDYN, PLXDC1, SOD1, PKM, VGF, CNTN1, CNTN2, CDH13, SERPINI1, ALDOA, SCG2, PAM, NBL1, TNFRSF21	S1 > controls	NA
S1 > s2, s3	ADNI	GO:0044057	regulation of system process	5	2	583	11	1.84001	5.97823	2.21496e-06	0.000727891	CHGA, APP, CACNA2D1, NRXN1, CCK, NPTX1, APOE, NPTX2, NPTXR, TNFRSF21, SOD1	S1 > controls	NA
S1 > s2, s3	ADNI	GO:0042297	vocal learning	1	0	6	3	0.0189366	158.423	2.46328e-06	0.000761879	CNTNAP2, NRXN1, NRXN2	S1 > controls	NA
S1 > s2, s3	ADNI	GO:0098596	imitative learning	2	1	6	3	0.0189366	158.423	2.46328e-06	0.000777117	CNTNAP2, NRXN1, NRXN2	S1 > controls	NA
S1 > s2, s3	ADNI	GO:0098597	observational learning	3	2	6	3	0.0189366	158.423	2.46328e-06	0.000792977	CNTNAP2, NRXN1, NRXN2	S1 > controls	NA
S1 > s2, s3	ADNI	GO:0045745	positive regulation of G protein-coupled receptor signaling pathway	8	0	27	4	0.0852149	46.9402	2.63356e-06	0.000798882	CHGA, APP, CNTN2, KLK6	S1 > controls	NA
S1 > s2, s3	ADNI	GO:0007411	axon guidance	1	0	278	8	0.877397	9.11787	3.11611e-06	0.000927426	APP, NRXN1, NRXN3, CNTN2, NCAM1, NRCAM, L1CAM, NEO1	S1 > controls	NA
S1 > s2, s3	ADNI	GO:0097485	neuron projection guidance	2	1	279	8	0.880554	9.08519	3.19758e-06	0.000934048	APP, NRXN1, NRXN3, CNTN2, NCAM1, NRCAM, L1CAM, NEO1	S1 > controls	NA
S1 > s2, s3	ADNI	GO:0002576	platelet degranulation	1	0	128	6	0.403982	14.8522	4.01469e-06	0.00115141	APP, APLP2, SCG3, FAM3C, ALDOA, SOD1	S1 > controls	NA
S1 > s2, s3	EMIF	GO:0120036	plasma membrane bounded cell projection organization	6	2	1166	9	1.24555	7.22575	1.5571e-06	0.00122808	NTNG1, RTN4R, APP, CNTNAP2, DCC, CAMK2A, OMG, RTN4RL2, PTN	NA	S1 > controls
S1 > s2, s3	ADNI	GO:0030534	adult behavior	8	0	131	6	0.41345	14.512	4.563e-06	0.0012853	APP, CNTNAP2, NRXN1, NRXN3, CNTN2, NRXN2	S1 > controls	NA
S1 > s2, s3	EMIF	GO:0050767	regulation of neurogenesis	15	3	352	6	0.376014	15.9569	1.55069e-06	0.0012874	RTN4R, LINGO1, DCC, OMG, PTN, FSTL4	NA	S1 > controls
S1 > s2, s3	ADNI	GO:0050807	regulation of synapse organization	3	2	208	7	0.65647	10.6631	5.00233e-06	0.00138433	APP, CLSTN3, NRXN1, CLSTN1, ADGRL1, APOE, LRRC4B	S1 > controls	NA
S1 > s2, s3	ADNI	GO:0099174	regulation of presynapse organization	4	1	33	4	0.104151	38.4056	5.45009e-06	0.00145711	APP, CLSTN3, NRXN1, LRRC4B	S1 > controls	NA
S1 > s2, s3	EMIF	GO:0051093	negative regulation of developmental process	4	2	870	8	0.929352	8.60815	1.96722e-06	0.00147766	RTN4R, LINGO1, APP, DCC, SORT1, OMG, PTN, FSTL4	NA	S1 > controls
S1 > s2, s3	ADNI	GO:1905606	regulation of presynapse assembly	1	0	33	4	0.104151	38.4056	5.45009e-06	0.00148224	APP, CLSTN3, NRXN1, LRRC4B	S1 > controls	NA
S1 > s2, s3	EMIF	GO:0030030	cell projection organization	7	3	1212	9	1.29468	6.95151	2.14309e-06	0.00153659	NTNG1, RTN4R, APP, CNTNAP2, DCC, CAMK2A, OMG, RTN4RL2, PTN	NA	S1 > controls
S1 > s2, s3	ADNI	GO:0009653	anatomical structure morphogenesis	7	6	2135	20	6.73829	2.96811	5.87145e-06	0.0015436	APP, CNTNAP2, NRXN1, MCAM, NRXN3, CCK, L1CAM, PLXDC1, SOD1, UBB, CNTN2, CDH13, NCAM1, NRCAM, NPTX1, APOE, SCG2, NEO1, PAM, NBL1	S1 > controls	NA
S1 > s2, s3	EMIF	GO:0030900	forebrain development	2	2	380	6	0.405924	14.7811	2.39831e-06	0.00164483	RTN4R, APP, BCAN, CNTNAP2, PCDH9, PTN	NA	S1 > controls
S1 > s2, s3	ADNI	GO:0098598	learned vocalization behavior or vocal learning	16	1	9	3	0.028405	105.615	6.40802e-06	0.00165705	CNTNAP2, NRXN1, NRXN2	S1 > controls	NA
S1 > s2, s3	ADNI	GO:0050803	regulation of synapse structure or activity	4	3	219	7	0.691187	10.1275	6.93763e-06	0.00176507	APP, CLSTN3, NRXN1, CLSTN1, ADGRL1, APOE, LRRC4B	S1 > controls	NA
S1 > s2, s3	ADNI	GO:0042551	neuron maturation	3	2	36	4	0.11362	35.2051	7.48836e-06	0.00187494	APP, CNTNAP2, CNTN2, NRCAM	S1 > controls	NA
S1 > s2, s3	ADNI	GO:0006935	chemotaxis	10	2	546	10	1.72323	5.80304	8.70038e-06	0.00214437	CHGA, APP, NRXN1, NRXN3, CNTN2, NCAM1, NRCAM, L1CAM, SCG2, NEO1	S1 > controls	NA
S1 > s2, s3	ADNI	GO:0042330	taxis	11	3	549	10	1.7327	5.77133	9.11808e-06	0.00221275	CHGA, APP, NRXN1, NRXN3, CNTN2, NCAM1, NRCAM, L1CAM, SCG2, NEO1	S1 > controls	NA
S1 > s2, s3	ADNI	GO:0031223	auditory behavior	10	1	11	3	0.0347172	86.4126	1.05547e-05	0.00244839	CNTNAP2, NRXN1, NRXN2	S1 > controls	NA
S1 > s2, s3	ADNI	GO:0045161	neuronal ion channel clustering	2	1	11	3	0.0347172	86.4126	1.05547e-05	0.00248493	CNTNAP2, CNTN2, NRCAM	S1 > controls	NA
S1 > s2, s3	EMIF	GO:0007155	cell adhesion	1	0	951	8	1.01588	7.87496	3.79895e-06	0.00249686	NTNG1, APP, BCAN, CNTNAP2, PCDH9, OMG, EPDR1, MSLN	NA	S1 > controls
S1 > s2, s3	ADNI	GO:0099601	regulation of neurotransmitter receptor activity	2	1	87	5	0.274581	18.2095	1.04959e-05	0.00250851	APP, NRXN1, NPTX1, NPTX2, NPTXR	S1 > controls	NA
S1 > s2, s3	EMIF	GO:0022610	biological adhesion	2	1	957	8	1.02229	7.82559	3.97909e-06	0.00251065	NTNG1, APP, BCAN, CNTNAP2, PCDH9, OMG, EPDR1, MSLN	NA	S1 > controls
S1 > s2, s3	ADNI	GO:0045055	regulated exocytosis	3	1	693	11	2.18718	5.0293	1.11384e-05	0.00254632	CHGA, APP, TTR, PKM, APLP2, CD59, SCG3, FAM3C, PTGDS, ALDOA, SOD1	S1 > controls	NA
S1 > s2, s3	ADNI	GO:0007417	central nervous system development	4	0	991	13	3.1277	4.15641	1.21687e-05	0.00274212	APP, CNTNAP2, NCAN, NRXN1, PLXDC1, KLK6, UBB, CNTN1, CNTN2, NRCAM, NPTX1, SERPINI1, PAM	S1 > controls	NA
S1 > s2, s3	ADNI	GO:0008037	cell recognition	3	2	240	7	0.757465	9.24135	1.23703e-05	0.0027483	APP, CNTNAP2, CNTN2, NRCAM, NCAM2, ALDOA, TNFRSF21	S1 > controls	NA
S1 > s2, s3	EMIF	GO:0051960	regulation of nervous system development	16	4	428	6	0.457198	13.1234	4.71162e-06	0.0028585	RTN4R, LINGO1, DCC, OMG, PTN, FSTL4	NA	S1 > controls
S1 > s2, s3	EMIF	GO:0031102	neuron projection regeneration	1	0	29	3	0.0309784	96.8417	5.12663e-06	0.00299509	OMG, RTN4RL2, PTN	NA	S1 > controls
S1 > s2, s3	ADNI	GO:0023052	signaling	3	2	5485	34	17.3112	1.96404	1.40882e-05	0.0030865	PCSK1, APP, CNTNAP2, CLSTN3, PTPRN, NRXN1, NRXN3, NRXN2, GRM4, TTR, UBB, CD59, NCAM1, NPTX1, FAM3C, APOE, NPTX2, CHGB, CHGA, GOT1, CACNA2D1, APLP2, SORCS1, CCK, PDYN, SOD1, VGF, CNTN1, SPARCL1, ADGRL1, CDH13, SCG2, NBL1, TNFRSF21	S1 > controls	NA
S1 > s2, s3	ADNI	GO:0006094	gluconeogenesis	1	0	44	4	0.138869	28.8042	1.56454e-05	0.0033807	GOT1, GOT2, ALDOA, ENO2	S1 > controls	NA
S1 > s2, s3	ADNI	GO:0007638	mechanosensory behavior	11	2	13	3	0.0410294	73.1183	1.61651e-05	0.00344579	CNTNAP2, NRXN1, NRXN2	S1 > controls	NA
S1 > s2, s3	ADNI	GO:0007154	cell communication	4	2	5572	34	17.5858	1.93338	1.74639e-05	0.00362467	PCSK1, APP, CNTNAP2, CLSTN3, PTPRN, NRXN1, NRXN3, NRXN2, GRM4, TTR, UBB, CD59, NCAM1, NPTX1, FAM3C, APOE, NPTX2, CHGB, CHGA, GOT1, CACNA2D1, APLP2, SORCS1, CCK, PDYN, SOD1, VGF, CNTN1, SPARCL1, ADGRL1, CDH13, SCG2, NBL1, TNFRSF21	S1 > controls	NA
S1 > s2, s3	ADNI	GO:0007156	homophilic cell adhesion via plasma membrane adhesion molecules	3	0	167	6	0.52707	11.3837	1.73412e-05	0.00364719	CADM3, CLSTN3, CLSTN1, CNTN2, CDH13, L1CAM	S1 > controls	NA
S1 > s2, s3	ADNI	GO:0051963	regulation of synapse assembly	2	1	98	5	0.309298	16.1656	1.81937e-05	0.00372711	APP, CLSTN3, NRXN1, CLSTN1, LRRC4B	S1 > controls	NA
S1 > s2, s3	ADNI	GO:0007416	synapse assembly	4	3	100	5	0.315611	15.8423	1.99714e-05	0.00388925	APP, CLSTN3, NRXN1, NRXN2, NRCAM	S1 > controls	NA
S1 > s2, s3	ADNI	GO:0019319	hexose biosynthetic process	2	1	47	4	0.148337	26.9656	1.99518e-05	0.003934	GOT1, GOT2, ALDOA, ENO2	S1 > controls	NA
S1 > s2, s3	ADNI	GO:0090128	regulation of synapse maturation	2	1	14	3	0.0441855	67.8956	1.9585e-05	0.00396068	NRXN1, CLSTN1, ADGRL1	S1 > controls	NA
S1 > s2, s3	ADNI	GO:0043687	post-translational protein modification	4	0	361	8	1.13935	7.02152	1.99425e-05	0.00398195	APP, VGF, APLP2, SPARCL1, SCG3, APOE, SCG2, CHGB	S1 > controls	NA
S1 > s2, s3	ADNI	GO:0050896	response to stimulus	13	5	8496	44	26.8143	1.64092	2.16615e-05	0.00416694	CUTA, APP, CNTNAP2, PTPRN, NRXN1, NRXN3, NRXN2, KLK6, GRM4, TTR, UBB, CD59, NCAM1, NRCAM, FAM3C, APOE, PTGDS, NEO1, CHGB, CHGA, GOT1, SERPINF1, CACNA2D1, MCAM, APLP2, GOT2, SORCS1, CCK, L1CAM, PDYN, VASN, SOD1, PKM, VGF, CNTN1, CNTN2, SPARCL1, ADGRL1, CDH13, ALDOA, SCG2, PAM, NBL1, TNFRSF21	S1 > controls	NA
S1 > s2, s3	ADNI	GO:0035176	social behavior	1	0	50	4	0.157805	25.3477	2.50712e-05	0.00470801	CNTNAP2, NRXN1, NRXN3, NRXN2	S1 > controls	NA
S1 > s2, s3	ADNI	GO:0051703	biological process involved in intraspecies interaction between organisms	2	1	50	4	0.157805	25.3477	2.50712e-05	0.00476474	CNTNAP2, NRXN1, NRXN3, NRXN2	S1 > controls	NA
S1 > s2, s3	ADNI	GO:0120035	regulation of plasma membrane bounded cell projection organization	3	2	621	10	1.95994	5.10219	2.59033e-05	0.00480704	APP, NEGR1, SERPINF1, NRXN1, CNTN1, CNTN2, SERPINI1, APOE, L1CAM, KLK6	S1 > controls	NA
S1 > s2, s3	ADNI	GO:0006928	movement of cell or subcellular component	13	2	1591	16	5.02136	3.18638	2.77902e-05	0.00509724	CHGA, IGSF8, APP, CACNA2D1, NRXN1, NRXN3, CCK, L1CAM, SOD1, UBB, CNTN2, CDH13, NCAM1, NRCAM, SCG2, NEO1	S1 > controls	NA
S1 > s2, s3	ADNI	GO:0046364	monosaccharide biosynthetic process	3	2	53	4	0.167274	23.9129	3.10942e-05	0.0056377	GOT1, GOT2, ALDOA, ENO2	S1 > controls	NA
S1 > s2, s3	EMIF	GO:0060284	regulation of cell development	17	4	490	6	0.523428	11.4629	1.01125e-05	0.00569694	RTN4R, LINGO1, DCC, OMG, PTN, FSTL4	NA	S1 > controls
S1 > s2, s3	ADNI	GO:0031344	regulation of cell projection organization	4	3	638	10	2.0136	4.96624	3.24709e-05	0.00582041	APP, NEGR1, SERPINF1, NRXN1, CNTN1, CNTN2, SERPINI1, APOE, L1CAM, KLK6	S1 > controls	NA
S1 > s2, s3	EMIF	GO:0048812	neuron projection morphogenesis	1	0	495	6	0.528769	11.3471	1.07068e-05	0.00582378	NTNG1, RTN4R, APP, CNTNAP2, DCC, PTN	NA	S1 > controls
S1 > s2, s3	EMIF	GO:0120039	plasma membrane bounded cell projection morphogenesis	2	1	499	6	0.533042	11.2561	1.12025e-05	0.00589027	NTNG1, RTN4R, APP, CNTNAP2, DCC, PTN	NA	S1 > controls
S1 > s2, s3	EMIF	GO:0006892	post-Golgi vesicle-mediated transport	2	2	134	4	0.143142	27.9444	1.28001e-05	0.00593848	APP, LAMP1, SORT1, SORCS1	NA	NA
S1 > s2, s3	EMIF	GO:0048858	cell projection morphogenesis	3	2	503	6	0.537315	11.1666	1.17166e-05	0.00596187	NTNG1, RTN4R, APP, CNTNAP2, DCC, PTN	NA	S1 > controls
S1 > s2, s3	EMIF	GO:2000310	regulation of NMDA receptor activity	1	0	40	3	0.0427288	70.2102	1.2659e-05	0.00605098	APP, CAMK2A, GRIA4	NA	NA
S1 > s2, s3	EMIF	GO:0007275	multicellular organism development	27	8	4877	15	5.20971	2.87924	1.24081e-05	0.0061164	NTNG1, RTN4R, LINGO1, APP, CNTNAP2, PCDH9, DCC, SORT1, CAMK2A, OMG, RTN4RL2, PTN, MSLN, FSTL4, BCAN	NA	S1 > controls
S1 > s2, s3	ADNI	GO:0006887	exocytosis	4	2	785	11	2.47754	4.43988	3.466e-05	0.006143	CHGA, APP, TTR, PKM, APLP2, CD59, SCG3, FAM3C, PTGDS, ALDOA, SOD1	S1 > controls	NA
S1 > s2, s3	EMIF	GO:0032990	cell part morphogenesis	5	3	522	6	0.557611	10.7602	1.44275e-05	0.00650227	NTNG1, RTN4R, APP, CNTNAP2, DCC, PTN	NA	S1 > controls
S1 > s2, s3	ADNI	GO:0006006	glucose metabolic process	7	3	115	5	0.362952	13.7759	3.80141e-05	0.0066626	PKM, GOT1, GOT2, ALDOA, ENO2	S1 > controls	NA
S1 > s2, s3	EMIF	GO:0048731	system development	25	7	4279	14	4.57092	3.06284	1.62769e-05	0.00713199	NTNG1, RTN4R, LINGO1, APP, CNTNAP2, PCDH9, DCC, CAMK2A, OMG, RTN4RL2, PTN, MSLN, FSTL4, BCAN	NA	S1 > controls
S1 > s2, s3	ADNI	GO:0007267	cell-cell signaling	2	1	1125	13	3.55062	3.66133	4.52665e-05	0.00776124	PCSK1, CLSTN3, CACNA2D1, PTPRN, NRXN1, NRXN2, PDYN, GRM4, UBB, VGF, NPTX1, APOE, NPTX2	S1 > controls	NA
S1 > s2, s3	ADNI	GO:0048514	blood vessel morphogenesis	2	1	406	8	1.28138	6.24327	4.51876e-05	0.00783285	NRXN1, MCAM, NRXN3, CDH13, NRCAM, APOE, SCG2, PLXDC1	S1 > controls	NA
S1 > s2, s3	ADNI	GO:0051965	positive regulation of synapse assembly	1	0	59	4	0.18621	21.4811	4.62307e-05	0.00784132	CLSTN3, NRXN1, CLSTN1, LRRC4B	S1 > controls	NA
S1 > s2, s3	ADNI	GO:0051130	positive regulation of cellular component organization	4	2	1135	13	3.58218	3.62907	4.95344e-05	0.00831229	APP, NEGR1, CLSTN3, SERPINF1, NRXN1, CLSTN1, CCK, L1CAM, CNTN1, ADGRL1, SERPINI1, APOE, LRRC4B	S1 > controls	NA
S1 > s2, s3	ADNI	GO:0019550	glutamate catabolic process to aspartate	1	0	2	2	0.00631221	316.846	5.82422e-05	0.00937461	GOT1, GOT2	S1 > controls	NA
S1 > s2, s3	ADNI	GO:0098916	anterograde trans-synaptic signaling	2	1	420	8	1.32556	6.03516	5.70883e-05	0.00938032	GRM4, CLSTN3, NRXN1, NRXN2, NPTX1, APOE, NPTX2, PDYN	NA	NA
S1 > s2, s3	EMIF	GO:0048468	cell development	4	3	1615	9	1.72518	5.21686	2.20841e-05	0.00941499	NTNG1, RTN4R, APP, CNTNAP2, DCC, CAMK2A, OMG, RTN4RL2, PTN	NA	S1 > controls
S1 > s2, s3	ADNI	GO:0019551	glutamate catabolic process to 2-oxoglutarate	1	0	2	2	0.00631221	316.846	5.82422e-05	0.00947125	GOT1, GOT2	S1 > controls	NA
S1 > s2, s3	ADNI	GO:0007268	chemical synaptic transmission	1	0	420	8	1.32556	6.03516	5.70883e-05	0.00947906	GRM4, CLSTN3, NRXN1, NRXN2, NPTX1, APOE, NPTX2, PDYN	NA	NA
S1 > s2, s3	ADNI	GO:1901214	regulation of neuron death	2	1	311	7	0.981549	7.13159	6.20854e-05	0.00989227	CHGA, APP, GRM4, UBB, SERPINF1, APOE, SOD1	S1 > controls	NA
S1 > s2, s3	ADNI	GO:0009628	response to abiotic stimulus	12	4	1162	13	3.66739	3.54475	6.28637e-05	0.00991612	APP, CNTNAP2, GOT1, SERPINF1, NRXN1, NRXN2, CCK, VASN, SOD1, PKM, UBB, VGF, PAM	S1 > controls	NA
S1 > s2, s3	ADNI	GO:0001525	angiogenesis	1	0	314	7	0.991017	7.06345	6.58568e-05	0.0102854	NRXN1, MCAM, NRXN3, CDH13, NRCAM, SCG2, PLXDC1	S1 > controls	NA
S1 > s2, s3	ADNI	GO:0099537	trans-synaptic signaling	3	2	437	8	1.37922	5.80039	7.49495e-05	0.0115907	GRM4, CLSTN3, NRXN1, NRXN2, NPTX1, APOE, NPTX2, PDYN	S1 > controls	NA
S1 > s2, s3	ADNI	GO:0010975	regulation of neuron projection development	2	1	438	8	1.38237	5.78714	7.61305e-05	0.011659	NEGR1, SERPINF1, CNTN1, CNTN2, SERPINI1, APOE, L1CAM, KLK6	S1 > controls	NA
S1 > s2, s3	ADNI	GO:0051668	localization within membrane	7	2	69	4	0.217771	18.3679	8.2508e-05	0.0123951	NRXN1, NRXN2, CDH13, APOE	S1 > controls	NA
S1 > s2, s3	ADNI	GO:0010996	response to auditory stimulus	15	2	24	3	0.0757465	39.6058	8.23707e-05	0.0124934	CNTNAP2, NRXN1, NRXN2	S1 > controls	NA
S1 > s2, s3	EMIF	GO:1990089	response to nerve growth factor	2	0	55	3	0.0587521	51.062	3.13245e-05	0.013003	APP, SORT1, PTN	NA	NA
S1 > s2, s3	EMIF	GO:0048856	anatomical structure development	26	8	5266	15	5.62525	2.66655	3.33854e-05	0.0131655	NTNG1, RTN4R, LINGO1, APP, CNTNAP2, PCDH9, DCC, SORT1, CAMK2A, OMG, RTN4RL2, PTN, MSLN, FSTL4, BCAN	NA	S1 > controls
S1 > s2, s3	ADNI	GO:0051128	regulation of cellular component organization	3	3	2360	19	7.44841	2.55088	8.85501e-05	0.0131773	APP, NEGR1, CLSTN3, SERPINF1, NRXN1, CLSTN1, CCK, L1CAM, ENO2, KLK6, CNTN1, CNTN2, ADGRL1, CDH13, NRCAM, SERPINI1, APOE, PAM, LRRC4B	S1 > controls	NA
S1 > s2, s3	EMIF	GO:0032989	cellular component morphogenesis	6	4	604	6	0.645205	9.29937	3.25804e-05	0.0131775	NTNG1, RTN4R, APP, CNTNAP2, DCC, PTN	NA	S1 > controls
S1 > s2, s3	ADNI	GO:0097118	neuroligin clustering involved in postsynaptic membrane assembly	1	0	3	2	0.00946832	211.231	9.6873e-05	0.0135228	NRXN1, NRXN2	S1 > controls	NA
S1 > s2, s3	ADNI	GO:0006106	fumarate metabolic process	2	1	3	2	0.00946832	211.231	9.6873e-05	0.0136435	GOT1, GOT2	S1 > controls	NA
S1 > s2, s3	ADNI	GO:0016192	vesicle-mediated transport	8	3	1958	17	6.17966	2.75096	9.33625e-05	0.0137635	CHGA, APP, NRXN1, APLP2, CLSTN1, SORCS1, SOD1, TTR, PKM, UBB, CNTN2, CD59, SCG3, FAM3C, APOE, PTGDS, ALDOA	S1 > controls	NA
S1 > s2, s3	ADNI	GO:0045163	clustering of voltage-gated potassium channels	1	0	3	2	0.00946832	211.231	9.6873e-05	0.0137664	CNTNAP2, CNTN2	S1 > controls	NA
S1 > s2, s3	ADNI	GO:0006532	aspartate biosynthetic process	3	0	3	2	0.00946832	211.231	9.6873e-05	0.0138916	GOT1, GOT2	S1 > controls	NA
S1 > s2, s3	ADNI	GO:0021700	developmental maturation	15	5	229	6	0.722748	8.30165	9.58246e-05	0.0139957	APP, CNTNAP2, PTPRN, NRXN1, CNTN2, NRCAM	S1 > controls	NA
S1 > s2, s3	ADNI	GO:0033366	protein localization to secretory granule	1	0	3	2	0.00946832	211.231	9.6873e-05	0.014019	CHGA, SCG3	S1 > controls	NA
S1 > s2, s3	ADNI	GO:0051881	regulation of mitochondrial membrane potential	1	0	73	4	0.230396	17.3614	0.000101623	0.0140614	GOT1, UBB, CCK, SOD1	S1 > controls	NA
S1 > s2, s3	ADNI	GO:0061621	canonical glycolysis	1	0	27	3	0.0852149	35.2051	0.000113565	0.0153109	PKM, ALDOA, ENO2	S1 > controls	NA
S1 > s2, s3	ADNI	GO:0061718	glucose catabolic process to pyruvate	2	1	27	3	0.0852149	35.2051	0.000113565	0.0154429	PKM, ALDOA, ENO2	S1 > controls	NA
S1 > s2, s3	ADNI	GO:0006735	NADH regeneration	12	1	27	3	0.0852149	35.2051	0.000113565	0.0155772	PKM, ALDOA, ENO2	S1 > controls	NA
S1 > s2, s3	ADNI	GO:0051641	cellular localization	2	4	3003	22	9.47779	2.32122	0.000116699	0.0156001	CHGA, APP, CNTNAP2, CACNA2D1, PTPRN, NRXN1, APLP2, CLSTN1, NRXN2, SOD1, GRM4, TTR, PKM, UBB, CNTN2, CDH13, CD59, SCG3, FAM3C, APOE, PTGDS, ALDOA	S1 > controls	NA
S1 > s2, s3	ADNI	GO:0099536	synaptic signaling	4	3	467	8	1.4739	5.42777	0.000117774	0.0156115	GRM4, CLSTN3, NRXN1, NRXN2, NPTX1, APOE, NPTX2, PDYN	S1 > controls	NA
S1 > s2, s3	ADNI	GO:0061615	glycolytic process through fructose-6-phosphate	9	2	28	3	0.088371	33.9478	0.000125451	0.0162202	PKM, ALDOA, ENO2	S1 > controls	NA
S1 > s2, s3	ADNI	GO:0061620	glycolytic process through glucose-6-phosphate	8	1	28	3	0.088371	33.9478	0.000125451	0.0163542	PKM, ALDOA, ENO2	S1 > controls	NA
S1 > s2, s3	ADNI	GO:0001941	postsynaptic membrane organization	5	2	28	3	0.088371	33.9478	0.000125451	0.0164905	NRXN1, NRXN2, APOE	S1 > controls	NA
S1 > s2, s3	EMIF	GO:0022603	regulation of anatomical structure morphogenesis	9	3	955	7	1.02015	6.86173	4.33559e-05	0.0166804	NTNG1, RTN4R, LINGO1, DCC, OMG, PTN, FSTL4	NA	S1 > controls
S1 > s2, s3	ADNI	GO:0097116	gephyrin clustering involved in postsynaptic density assembly	1	0	4	2	0.0126244	158.423	0.000145014	0.0178707	NRXN1, NRXN2	S1 > controls	NA
S1 > s2, s3	ADNI	GO:1905908	positive regulation of amyloid fibril formation	1	0	4	2	0.0126244	158.423	0.000145014	0.0180115	APP, APOE	S1 > controls	NA
S1 > s2, s3	ADNI	GO:0071205	protein localization to juxtaparanode region of axon	1	0	4	2	0.0126244	158.423	0.000145014	0.0181544	CNTNAP2, CNTN2	S1 > controls	NA
S1 > s2, s3	ADNI	GO:1901652	response to peptide	4	0	480	8	1.51493	5.28077	0.000141783	0.0181828	APP, PKM, GOT1, VGF, SERPINF1, CACNA2D1, PTPRN, GOT2	S1 > controls	NA
S1 > s2, s3	ADNI	GO:0051179	localization	3	5	5807	33	18.3275	1.80057	0.000143651	0.0182738	CUTA, IGSF8, APP, CNTNAP2, PTPRN, NRXN1, CLSTN1, NRXN2, GRM4, TTR, UBB, CD59, NRCAM, FAM3C, APOE, PTGDS, CHGA, CACNA2D1, APLP2, GOT2, SORCS1, CCK, L1CAM, SOD1, PKM, VGF, CNTN2, CDH13, SCG3, ALDOA, SCG2, PAM, NBL1	S1 > controls	NA
S1 > s2, s3	ADNI	GO:0006533	aspartate catabolic process	7	0	4	2	0.0126244	158.423	0.000145014	0.0182996	GOT1, GOT2	S1 > controls	NA
S1 > s2, s3	ADNI	GO:0003008	system process	9	7	2040	17	6.43846	2.64038	0.000153919	0.0186763	CHGA, APP, CNTNAP2, SERPINF1, CACNA2D1, NRXN1, MCAM, NRXN3, NRXN2, CCK, PDYN, SOD1, CNTN2, NCAM2, APOE, NPTX2, ALDOA	S1 > controls	NA
S1 > s2, s3	ADNI	GO:0019318	hexose metabolic process	4	4	156	5	0.492353	10.1553	0.000152973	0.0187054	PKM, GOT1, GOT2, ALDOA, ENO2	S1 > controls	NA
S1 > s2, s3	ADNI	GO:0010976	positive regulation of neuron projection development	1	0	157	5	0.495509	10.0906	0.000157465	0.0189607	NEGR1, SERPINF1, CNTN1, SERPINI1, APOE	S1 > controls	NA
S1 > s2, s3	ADNI	GO:0001568	blood vessel development	3	2	489	8	1.54334	5.18358	0.000160669	0.0191999	NRXN1, MCAM, NRXN3, CDH13, NRCAM, APOE, SCG2, PLXDC1	NA	NA
S1 > s2, s3	ADNI	GO:0006007	glucose catabolic process	3	2	31	3	0.0978393	30.6625	0.000165886	0.0196743	PKM, ALDOA, ENO2	S1 > controls	NA
S1 > s2, s3	EMIF	GO:0007417	central nervous system development	4	4	991	7	1.05861	6.61247	5.48025e-05	0.0205822	RTN4R, APP, BCAN, CNTNAP2, PCDH9, DCC, PTN	NA	S1 > controls
S1 > s2, s3	ADNI	GO:0065007	biological regulation	2	6	12571	54	39.6754	1.36104	0.000175819	0.0206967	PCSK1, APP, CLSTN3, PTPRN, CLSTN1, ENO2, CNDP1, GRM4, NRCAM, FAM3C, PTGDS, NEO1, CHGB, SERPINF1, CACNA2D1, APLP2, SORCS1, PDYN, PKM, VGF, SPARCL1, CDH13, NPTXR, ALDOA, SCG2, NBL1, TNFRSF21, NRXN1, NRXN3, NRXN2, KLK6, TTR, UBB, CD59, NCAM1, NPTX1, APOE, NPTX2, LRRC4B, CHGA, NEGR1, GOT1, MCAM, GOT2, CCK, L1CAM, VASN, SOD1, NELL2, CNTN1, CNTN2, ADGRL1, SERPINI1, PAM	S1 > controls	NA
S1 > s2, s3	ADNI	GO:0010038	response to metal ion	2	1	371	7	1.17092	5.97823	0.000181529	0.0212106	CUTA, APP, GOT1, SERPINF1, NRXN1, PAM, SOD1	S1 > controls	NA
S1 > s2, s3	EMIF	GO:0048671	negative regulation of collateral sprouting	1	0	9	2	0.00961398	208.03	5.94356e-05	0.0213076	DCC, FSTL4	NA	S1 > controls
S1 > s2, s3	EMIF	GO:0051241	negative regulation of multicellular organismal process	29	4	1002	7	1.07036	6.53987	5.87599e-05	0.0215553	RTN4R, LINGO1, APP, DCC, OMG, PTN, FSTL4	NA	S1 > controls
S1 > s2, s3	ADNI	GO:0097114	NMDA glutamate receptor clustering	3	0	5	2	0.0157805	126.738	0.000202608	0.0228281	NRXN1, APOE	S1 > controls	NA
S1 > s2, s3	ADNI	GO:0009605	response to external stimulus	14	4	2508	19	7.91551	2.40035	0.00019806	0.0229721	CHGA, APP, CNTNAP2, GOT1, NRXN1, NRXN3, NRXN2, CCK, L1CAM, SOD1, PKM, UBB, VGF, CNTN2, NCAM1, NRCAM, APOE, SCG2, NEO1	S1 > controls	NA
S1 > s2, s3	ADNI	GO:0106119	negative regulation of sterol biosynthetic process	3	1	5	2	0.0157805	126.738	0.000202608	0.0229923	APOE, SOD1	S1 > controls	NA
S1 > s2, s3	ADNI	GO:0090206	negative regulation of cholesterol metabolic process	2	1	5	2	0.0157805	126.738	0.000202608	0.0231589	APOE, SOD1	S1 > controls	NA
S1 > s2, s3	ADNI	GO:0023061	signal release	1	0	167	5	0.52707	9.48641	0.000208145	0.0232856	GRM4, VGF, PTPRN, NRXN1, NRXN2	S1 > controls	NA
S1 > s2, s3	ADNI	GO:0045541	negative regulation of cholesterol biosynthetic process	1	0	5	2	0.0157805	126.738	0.000202608	0.023328	APOE, SOD1	S1 > controls	NA
S1 > s2, s3	ADNI	GO:0008585	female gonad development	1	0	89	4	0.280893	14.2403	0.000211151	0.0234556	UBB, VGF, PTPRN, SOD1	S1 > controls	NA
S1 > s2, s3	EMIF	GO:0030154	cell differentiation	21	6	3509	12	3.74839	3.20138	7.15461e-05	0.0240121	NTNG1, RTN4R, LINGO1, APP, CNTNAP2, DCC, SORT1, CAMK2A, OMG, RTN4RL2, PTN, FSTL4	NA	S1 > controls
S1 > s2, s3	ADNI	GO:0001944	vasculature development	4	3	512	8	1.61593	4.95072	0.000218554	0.0241082	NRXN1, MCAM, NRXN3, CDH13, NRCAM, APOE, SCG2, PLXDC1	NA	NA
S1 > s2, s3	EMIF	GO:0051128	regulation of cellular component organization	2	3	2360	10	2.521	3.96668	6.90056e-05	0.0241888	NTNG1, RTN4R, LINGO1, APP, DCC, LAMP2, OMG, RTN4RL2, PTN, FSTL4	NA	S1 > controls
S1 > s2, s3	ADNI	GO:0051962	positive regulation of nervous system development	3	1	268	6	0.845836	7.09357	0.000220896	0.0241973	CLSTN3, SERPINF1, NRXN1, CLSTN1, L1CAM, LRRC4B	S1 > controls	NA
S1 > s2, s3	EMIF	GO:0061564	axon development	6	0	419	5	0.447584	11.1711	7.08727e-05	0.0243032	NTNG1, RTN4R, APP, DCC, RTN4RL2	NA	S1 > controls
S1 > s2, s3	EMIF	GO:0099177	regulation of trans-synaptic signaling	3	4	425	5	0.453994	11.0134	7.57405e-05	0.0243823	NTNG1, APP, DCC, CAMK2A, PTN	NA	S1 > controls
S1 > s2, s3	EMIF	GO:0050804	modulation of chemical synaptic transmission	2	3	424	5	0.452925	11.0393	7.49118e-05	0.0246179	NTNG1, APP, DCC, CAMK2A, PTN	NA	S1 > controls
S1 > s2, s3	EMIF	GO:0000902	cell morphogenesis	4	3	711	6	0.759505	7.89988	8.02035e-05	0.0253026	NTNG1, RTN4R, APP, CNTNAP2, DCC, PTN	NA	S1 > controls
S1 > s2, s3	EMIF	GO:0090160	Golgi to lysosome transport	1	0	11	2	0.0117504	170.207	8.41815e-05	0.0255361	LAMP1, SORT1	NA	NA
S1 > s2, s3	EMIF	GO:0048869	cellular developmental process	22	7	3562	12	3.805	3.15374	8.32674e-05	0.0257541	NTNG1, RTN4R, LINGO1, APP, CNTNAP2, DCC, SORT1, CAMK2A, OMG, RTN4RL2, PTN, FSTL4	NA	S1 > controls
S1 > s2, s3	ADNI	GO:0040011	locomotion	12	4	1339	13	4.22603	3.07618	0.000255549	0.0278002	CHGA, IGSF8, APP, NRXN1, NRXN3, CCK, L1CAM, CNTN2, CDH13, NCAM1, NRCAM, SCG2, NEO1	S1 > controls	NA
S1 > s2, s3	ADNI	GO:0046545	development of primary female sexual characteristics	2	1	94	4	0.296674	13.4828	0.00025818	0.0278941	UBB, VGF, PTPRN, SOD1	S1 > controls	NA
S1 > s2, s3	EMIF	GO:1900272	negative regulation of long-term synaptic potentiation	1	0	12	2	0.0128186	156.023	9.81482e-05	0.0281489	APP, PTN	NA	S1 > controls
S1 > s2, s3	EMIF	GO:0048667	cell morphogenesis involved in neuron differentiation	6	0	449	5	0.479631	10.4247	9.78522e-05	0.0285837	NTNG1, RTN4R, APP, DCC, PTN	NA	S1 > controls
S1 > s2, s3	EMIF	GO:0032502	developmental process	23	8	5729	15	6.11983	2.45105	9.71092e-05	0.0289019	NTNG1, RTN4R, LINGO1, APP, CNTNAP2, PCDH9, DCC, SORT1, CAMK2A, OMG, RTN4RL2, PTN, MSLN, FSTL4, BCAN	NA	S1 > controls
S1 > s2, s3	ADNI	GO:0097119	postsynaptic density protein 95 clustering	3	0	6	2	0.0189366	105.615	0.000269595	0.0289292	NRXN1, NRXN2	S1 > controls	NA
S1 > s2, s3	EMIF	GO:0007420	brain development	3	3	745	6	0.795824	7.53935	0.000103586	0.029178	RTN4R, APP, BCAN, CNTNAP2, PCDH9, PTN	NA	S1 > controls
S1 > s2, s3	ADNI	GO:0005996	monosaccharide metabolic process	5	5	180	5	0.568099	8.80128	0.000291594	0.030664	PKM, GOT1, GOT2, ALDOA, ENO2	NA	NA
S1 > s2, s3	ADNI	GO:0051649	establishment of localization in cell	2	1	2365	18	7.46419	2.41151	0.000290904	0.0307968	CHGA, APP, CACNA2D1, PTPRN, NRXN1, APLP2, NRXN2, SOD1, GRM4, TTR, PKM, UBB, CD59, SCG3, FAM3C, APOE, PTGDS, ALDOA	NA	NA
S1 > s2, s3	ADNI	GO:1901890	positive regulation of cell junction assembly	2	1	97	4	0.306142	13.0658	0.000289767	0.0308837	CLSTN3, NRXN1, CLSTN1, LRRC4B	NA	NA
S1 > s2, s3	ADNI	GO:0007626	locomotory behavior	16	0	181	5	0.571255	8.75266	0.000298928	0.0312271	APP, NEGR1, CNTN2, APOE, SOD1	S1 > controls	NA
S1 > s2, s3	EMIF	GO:0099601	regulation of neurotransmitter receptor activity	2	1	87	3	0.0929352	32.2806	0.000116655	0.0322827	APP, CAMK2A, GRIA4	NA	S1 > controls
S1 > s2, s3	EMIF	GO:0030207	chondroitin sulfate catabolic process	5	0	14	2	0.0149551	133.734	0.000129259	0.0345582	BCAN, IDS	NA	S1 > controls
S1 > s2, s3	ADNI	GO:0006734	NADH metabolic process	14	2	40	3	0.126244	23.7635	0.000335269	0.034793	PKM, ALDOA, ENO2	S1 > controls	NA
S1 > s2, s3	EMIF	GO:0021794	thalamus development	1	0	14	2	0.0149551	133.734	0.000129259	0.035154	CNTNAP2, PTN	NA	NA
S1 > s2, s3	ADNI	GO:0050877	nervous system process	8	6	1380	13	4.35543	2.98478	0.000341555	0.0352137	APP, CNTNAP2, SERPINF1, NRXN1, NRXN3, NRXN2, CCK, PDYN, SOD1, CNTN2, NCAM2, APOE, NPTX2	NA	NA
S1 > s2, s3	ADNI	GO:0090287	regulation of cellular response to growth factor stimulus	4	0	292	6	0.921583	6.51054	0.00034631	0.035472	GOT1, UBB, NRXN1, NEO1, NBL1, VASN	NA	NA
S1 > s2, s3	ADNI	GO:0006096	glycolytic process	10	3	41	3	0.1294	23.1839	0.000358995	0.0365341	PKM, ALDOA, ENO2	S1 > controls	NA
S1 > s2, s3	EMIF	GO:0060322	head development	5	4	788	6	0.841758	7.12794	0.000140657	0.0369787	RTN4R, APP, BCAN, CNTNAP2, PCDH9, PTN	NA	S1 > controls
S1 > s2, s3	EMIF	GO:0045595	regulation of cell differentiation	18	5	1576	8	1.68352	4.75196	0.000143415	0.0370857	RTN4R, LINGO1, APP, DCC, SORT1, OMG, PTN, FSTL4	NA	S1 > controls
S1 > s2, s3	ADNI	GO:0006757	ATP generation from ADP	11	4	42	3	0.132556	22.6319	0.000383776	0.0388056	PKM, ALDOA, ENO2	S1 > controls	NA
S1 > s2, s3	ADNI	GO:0042552	myelination	1	0	106	4	0.334547	11.9565	0.000401149	0.040304	CNTN2, TNFRSF21, KLK6, SOD1	S1 > controls	NA
S1 > s2, s3	ADNI	GO:0010469	regulation of signaling receptor activity	3	2	194	5	0.612285	8.16614	0.000407583	0.0406912	APP, NRXN1, NPTX1, NPTX2, NPTXR	S1 > controls	NA
S1 > s2, s3	ADNI	GO:0097107	postsynaptic density assembly	2	1	8	2	0.0252488	79.2115	0.00043152	0.0407592	NRXN1, NRXN2	S1 > controls	NA
S1 > s2, s3	ADNI	GO:0046688	response to copper ion	1	0	44	3	0.138869	21.6031	0.00043658	0.0409918	APP, PAM, SOD1	S1 > controls	NA
S1 > s2, s3	ADNI	GO:0099612	protein localization to axon	2	1	8	2	0.0252488	79.2115	0.00043152	0.0410048	CNTNAP2, CNTN2	S1 > controls	NA
S1 > s2, s3	ADNI	GO:0006531	aspartate metabolic process	2	1	8	2	0.0252488	79.2115	0.00043152	0.0412533	GOT1, GOT2	NA	NA
S1 > s2, s3	ADNI	GO:0006538	glutamate catabolic process	3	1	8	2	0.0252488	79.2115	0.00043152	0.0415048	GOT1, GOT2	S1 > controls	NA
S1 > s2, s3	ADNI	GO:0008366	axon ensheathment	2	1	108	4	0.340859	11.735	0.000429535	0.0415674	CNTN2, TNFRSF21, KLK6, SOD1	S1 > controls	NA
S1 > s2, s3	ADNI	GO:0046660	female sex differentiation	3	2	108	4	0.340859	11.735	0.000429535	0.041824	UBB, VGF, PTPRN, SOD1	S1 > controls	NA
S1 > s2, s3	ADNI	GO:1901888	regulation of cell junction assembly	3	2	196	5	0.618597	8.08281	0.000426638	0.0420611	APP, CLSTN3, NRXN1, CLSTN1, LRRC4B	NA	NA
S1 > s2, s3	ADNI	GO:0007272	ensheathment of neurons	3	2	108	4	0.340859	11.735	0.000429535	0.0420838	CNTN2, TNFRSF21, KLK6, SOD1	S1 > controls	NA
S1 > s2, s3	ADNI	GO:0051960	regulation of nervous system development	4	2	428	7	1.35081	5.18206	0.000424855	0.0421488	CLSTN3, SERPINF1, NRXN1, CLSTN1, L1CAM, TNFRSF21, LRRC4B	S1 > controls	NA
S1 > s2, s3	ADNI	GO:0043113	receptor clustering	6	1	45	3	0.142025	21.1231	0.000464643	0.0433685	NRXN1, NRXN2, APOE	S1 > controls	NA
S1 > s2, s3	ADNI	GO:0042391	regulation of membrane potential	2	1	436	7	1.37606	5.08698	0.000473676	0.0439516	APP, GOT1, UBB, CACNA2D1, NRXN1, CCK, SOD1	S1 > controls	NA
S1 > s2, s3	ADNI	GO:0048168	regulation of neuronal synaptic plasticity	4	0	46	3	0.145181	20.6639	0.000493837	0.0455543	APP, CNTN2, APOE	S1 > controls	NA
S1 > s2, s3	ADNI	GO:0071692	protein localization to extracellular region	3	0	113	4	0.35664	11.2158	0.000506739	0.0464726	VGF, PTPRN, SCG2, NBL1	NA	NA
S1 > s2, s3	ADNI	GO:0090129	positive regulation of synapse maturation	1	0	9	2	0.028405	70.4103	0.000526343	0.0469069	NRXN1, ADGRL1	S1 > controls	NA
S1 > s2, s3	ADNI	GO:0006107	oxaloacetate metabolic process	4	0	9	2	0.028405	70.4103	0.000526343	0.0471735	GOT1, GOT2	S1 > controls	NA
S1 > s2, s3	ADNI	GO:1901215	negative regulation of neuron death	1	0	205	5	0.647002	7.72795	0.000520839	0.0472168	CHGA, APP, SERPINF1, APOE, SOD1	NA	NA
S1 > s2, s3	ADNI	GO:0019674	NAD metabolic process	13	2	47	3	0.148337	20.2242	0.000524182	0.0472483	PKM, ALDOA, ENO2	NA	NA
S1 > s2, s3	ADNI	GO:0051239	regulation of multicellular organismal process	6	3	2647	19	8.35421	2.2743	0.000520538	0.0474622	CHGA, APP, CLSTN3, SERPINF1, CACNA2D1, NRXN1, CLSTN1, CCK, L1CAM, VASN, SOD1, PKM, NPTX1, APOE, NPTX2, NPTXR, PTGDS, TNFRSF21, LRRC4B	S1 > controls	NA
S1 > s2, s3	ADNI	GO:0007613	memory	3	0	115	4	0.362952	11.0207	0.000540219	0.0476057	APP, SERPINF1, CCK, APOE	NA	NA
S1 > s2, s3	ADNI	GO:0051094	positive regulation of developmental process	6	1	1259	12	3.97354	3.01998	0.000538883	0.0477547	APP, PKM, CLSTN3, SERPINF1, NRXN1, CLSTN1, ADGRL1, NRCAM, APOE, L1CAM, NBL1, LRRC4B	S1 > controls	NA
S1 > s2, s3	EMIF	GO:0048640	negative regulation of developmental growth	3	1	103	3	0.110027	27.2661	0.000189459	0.048202	RTN4R, DCC, FSTL4	NA	S1 > controls
S1 > s2, s3	ADNI	GO:0016052	carbohydrate catabolic process	6	5	116	4	0.366108	10.9257	0.000557537	0.0485889	PKM, ALDOA, ENO2, CTBS	NA	NA
S1 > s2, s3	ADNI	GO:0007157	heterophilic cell-cell adhesion via plasma membrane cell adhesion molecules	1	0	48	3	0.151493	19.8029	0.000555696	0.0486975	CADM3, NRXN1, ADGRL1	S1 > controls	NA
S2 < s1, s3	EMIF	GO:0002253	activation of immune response	5	2	529	5	0.488031	10.2452	9.85148e-05	0.0267926	C6, C8B, C8A, CFB, C2	NA	S2 < controls
S2 < s1, s3	EMIF	GO:0002526	acute inflammatory response	4	3	72	4	0.0664239	60.2193	6.3397e-07	0.000769249	SERPINA1, F12, SERPINF2, KLKB1	NA	S2 < controls
S2 < s1, s3	EMIF	GO:0002460	adaptive immune response based on somatic recombination of immune receptors built from immunoglobulin superfamily domains	5	4	266	4	0.245399	16.3	9.55436e-05	0.0264404	C6, C8B, C8A, C2	NA	S2 < controls
S2 < s1, s3	EMIF	GO:0019724	B cell mediated immunity	4	3	204	4	0.188201	21.2539	3.46604e-05	0.0130175	C6, C8B, C8A, C2	NA	S2 < controls
S2 < s1, s3	EMIF	GO:0007596	blood coagulation	2	2	298	5	0.274921	18.187	6.51859e-06	0.00395478	SERPINA1, F12, PLG, GC, KLKB1	NA	S2 < controls
S2 < s1, s3	EMIF	GO:0007597	blood coagulation, intrinsic pathway	1	0	17	2	0.0156834	127.523	0.000136351	0.0358467	F12, KLKB1	NA	S2 < controls
S2 < s1, s3	EMIF	GO:0050817	coagulation	3	3	300	5	0.276766	18.0658	6.73037e-06	0.00393203	SERPINA1, F12, PLG, GC, KLKB1	NA	S2 < controls
S2 < s1, s3	EMIF	GO:0006956	complement activation	3	1	177	5	0.163292	30.62	5.34041e-07	0.000842397	C6, C8B, C8A, CFB, C2	NA	S2 < controls
S2 < s1, s3	EMIF	GO:0006957	complement activation, alternative pathway	1	0	15	3	0.0138383	216.789	5.36967e-07	0.000770011	C8B, C8A, CFB	NA	S2 < controls
S2 < s1, s3	EMIF	GO:0006958	complement activation, classical pathway	1	0	161	4	0.148531	26.9304	1.39674e-05	0.00688507	C6, C8B, C8A, C2	NA	S2 < controls
S2 < s1, s3	EMIF	GO:0019835	cytolysis	6	0	33	3	0.0304443	98.5407	4.64947e-06	0.00318873	C6, C8B, C8A	NA	S2 < controls
S2 < s1, s3	EMIF	GO:0006952	defense response	5	5	1416	9	1.30634	6.8895	1.72091e-06	0.00135728	SERPINA1, C6, F12, SERPINF2, C8B, KLKB1, C8A, CFB, C2	NA	S2 < controls
S2 < s1, s3	EMIF	GO:0002542	Factor XII activation	1	0	2	2	0.00184511	1083.95	4.82388e-06	0.00317049	F12, KLKB1	NA	S2 < controls
S2 < s1, s3	EMIF	GO:0042730	fibrinolysis	6	0	20	4	0.0184511	216.789	5.41231e-09	4.26869e-05	F12, SERPINF2, PLG, KLKB1	NA	S2 < controls
S2 < s1, s3	EMIF	GO:0007599	hemostasis	4	3	302	5	0.278611	17.9461	6.94752e-06	0.00391394	SERPINA1, F12, PLG, GC, KLKB1	NA	S2 < controls
S2 < s1, s3	EMIF	GO:0006959	humoral immune response	6	2	386	5	0.356106	14.0408	2.23487e-05	0.0095278	C6, C8B, C8A, CFB, C2	NA	S2 < controls
S2 < s1, s3	EMIF	GO:0002455	humoral immune response mediated by circulating immunoglobulin	2	1	167	4	0.154067	25.9628	1.6077e-05	0.00745879	C6, C8B, C8A, C2	NA	S2 < controls
S2 < s1, s3	EMIF	GO:0002252	immune effector process	4	2	1095	7	1.0102	6.92934	3.49575e-05	0.0128237	SERPINA1, C6, A1BG, C8B, C8A, CFB, C2	NA	S2 < controls
S2 < s1, s3	EMIF	GO:0016064	immunoglobulin mediated immune response	3	2	201	4	0.185433	21.5711	3.2747e-05	0.0129138	C6, C8B, C8A, C2	NA	S2 < controls
S2 < s1, s3	EMIF	GO:0045087	innate immune response	2	1	840	6	0.774945	7.74248	8.04349e-05	0.0234959	C6, F12, C8B, C8A, CFB, C2	NA	S2 < controls
S2 < s1, s3	EMIF	GO:0002254	kinin cascade	3	2	3	2	0.00276766	722.632	8.03537e-06	0.004225	F12, KLKB1	NA	S2 < controls
S2 < s1, s3	EMIF	GO:0002443	leukocyte mediated immunity	7	5	755	6	0.696528	8.61415	4.45787e-05	0.0149614	SERPINA1, C6, A1BG, C8B, C8A, C2	NA	S2 < controls
S2 < s1, s3	EMIF	GO:0002449	lymphocyte mediated immunity	6	4	254	4	0.234329	17.07	8.01345e-05	0.0238499	C6, C8B, C8A, C2	NA	S2 < controls
S2 < s1, s3	EMIF	GO:0030195	negative regulation of blood coagulation	2	1	52	4	0.0479728	83.3806	1.83621e-07	0.000413778	F12, SERPINF2, PLG, KLKB1	NA	S2 < controls
S2 < s1, s3	EMIF	GO:2000267	negative regulation of blood coagulation, intrinsic pathway	1	0	5	2	0.00461277	433.579	1.68557e-05	0.00759664	F12, KLKB1	NA	NA
S2 < s1, s3	EMIF	GO:0050819	negative regulation of coagulation	3	2	56	4	0.051663	77.4248	2.43218e-07	0.000426281	F12, SERPINF2, PLG, KLKB1	NA	S2 < controls
S2 < s1, s3	EMIF	GO:0010951	negative regulation of endopeptidase activity	1	0	245	4	0.226026	17.6971	6.98321e-05	0.0211833	SERPINA1, SERPINF2, SERPINA6, SERPINA7	NA	S2 < controls
S2 < s1, s3	EMIF	GO:0051918	negative regulation of fibrinolysis	1	0	10	2	0.00922554	216.789	5.28297e-05	0.0173612	SERPINF2, PLG	NA	S2 < controls
S2 < s1, s3	EMIF	GO:1900047	negative regulation of hemostasis	10	2	53	4	0.0488954	81.8073	1.97365e-07	0.000389154	F12, SERPINF2, PLG, KLKB1	NA	S2 < controls
S2 < s1, s3	EMIF	GO:0010466	negative regulation of peptidase activity	2	1	255	4	0.235251	17.0031	8.1344e-05	0.0233295	SERPINA1, SERPINF2, SERPINA6, SERPINA7	NA	S2 < controls
S2 < s1, s3	EMIF	GO:2000258	negative regulation of protein activation cascade	4	1	10	2	0.00922554	216.789	5.28297e-05	0.0170069	F12, KLKB1	NA	NA
S2 < s1, s3	EMIF	GO:1903035	negative regulation of response to wounding	12	3	91	4	0.0839524	47.646	1.55578e-06	0.00144358	F12, SERPINF2, PLG, KLKB1	NA	S2 < controls
S2 < s1, s3	EMIF	GO:0061045	negative regulation of wound healing	11	2	75	4	0.0691916	57.8105	7.41149e-07	0.000779392	F12, SERPINF2, PLG, KLKB1	NA	S2 < controls
S2 < s1, s3	EMIF	GO:0002353	plasma kallikrein-kinin cascade	2	1	3	2	0.00276766	722.632	8.03537e-06	0.00437069	F12, KLKB1	NA	S2 < controls
S2 < s1, s3	EMIF	GO:0002576	platelet degranulation	3	0	128	5	0.118087	42.3417	1.121e-07	0.000353653	SERPINA1, SERPINF2, ALB, PLG, A1BG	NA	S2 < controls
S2 < s1, s3	EMIF	GO:0030194	positive regulation of blood coagulation	2	1	23	3	0.0212187	141.384	1.70297e-06	0.00141383	F12, SERPINF2, PLG	NA	S2 < controls
S2 < s1, s3	EMIF	GO:0050820	positive regulation of coagulation	3	2	24	3	0.0221413	135.493	1.91473e-06	0.00143823	F12, SERPINF2, PLG	NA	S2 < controls
S2 < s1, s3	EMIF	GO:0051919	positive regulation of fibrinolysis	1	0	4	3	0.00369022	812.961	2.31797e-08	0.000121879	F12, PLG, KLKB1	NA	S2 < controls
S2 < s1, s3	EMIF	GO:1900048	positive regulation of hemostasis	4	2	23	3	0.0212187	141.384	1.70297e-06	0.00149237	F12, SERPINF2, PLG	NA	S2 < controls
S2 < s1, s3	EMIF	GO:1903036	positive regulation of response to wounding	6	3	68	3	0.0627337	47.8212	3.64676e-05	0.0130736	F12, SERPINF2, PLG	NA	S2 < controls
S2 < s1, s3	EMIF	GO:0090303	positive regulation of wound healing	5	2	57	3	0.0525856	57.0499	2.19743e-05	0.0096284	F12, SERPINF2, PLG	NA	S2 < controls
S2 < s1, s3	EMIF	GO:0030193	regulation of blood coagulation	5	2	71	4	0.0655013	61.0675	6.00953e-07	0.000789953	F12, SERPINF2, PLG, KLKB1	NA	S2 < controls
S2 < s1, s3	EMIF	GO:2000266	regulation of blood coagulation, intrinsic pathway	2	1	6	2	0.00553532	361.316	2.2462e-05	0.00932408	F12, KLKB1	NA	NA
S2 < s1, s3	EMIF	GO:0050878	regulation of body fluid levels	9	4	494	6	0.455742	13.1654	4.09865e-06	0.00293873	SERPINA1, F12, SERPINF2, PLG, GC, KLKB1	NA	S2 < controls
S2 < s1, s3	EMIF	GO:0050818	regulation of coagulation	4	3	76	4	0.0701141	57.0499	7.79702e-07	0.000768689	F12, SERPINF2, PLG, KLKB1	NA	S2 < controls
S2 < s1, s3	EMIF	GO:0030449	regulation of complement activation	1	0	117	5	0.107939	46.3225	7.27519e-08	0.000286897	C6, C8B, C8A, CFB, C2	NA	S2 < controls
S2 < s1, s3	EMIF	GO:0051917	regulation of fibrinolysis	13	1	14	4	0.0129158	309.699	1.56406e-09	2.46714e-05	F12, SERPINF2, PLG, KLKB1	NA	S2 < controls
S2 < s1, s3	EMIF	GO:1900046	regulation of hemostasis	8	3	72	4	0.0664239	60.2193	6.3397e-07	0.000714303	F12, SERPINF2, PLG, KLKB1	NA	S2 < controls
S2 < s1, s3	EMIF	GO:0002920	regulation of humoral immune response	3	1	140	5	0.129158	38.7124	1.72579e-07	0.000453711	C6, C8B, C8A, CFB, C2	NA	S2 < controls
S2 < s1, s3	EMIF	GO:0002697	regulation of immune effector process	2	1	473	5	0.436368	11.4582	5.83337e-05	0.0184031	C6, C8B, C8A, CFB, C2	NA	S2 < controls
S2 < s1, s3	EMIF	GO:0010755	regulation of plasminogen activation	6	0	13	2	0.0119932	166.761	8.39088e-05	0.0236353	F12, SERPINF2	NA	S2 < controls
S2 < s1, s3	EMIF	GO:2000257	regulation of protein activation cascade	3	2	11	2	0.0101481	197.081	6.24008e-05	0.0193002	F12, KLKB1	NA	NA
S2 < s1, s3	EMIF	GO:1903317	regulation of protein maturation	9	3	66	3	0.0608886	49.2703	3.34688e-05	0.0128765	F12, SERPINF2, KLKB1	NA	S2 < controls
S2 < s1, s3	EMIF	GO:0070613	regulation of protein processing	7	2	64	3	0.0590435	50.81	3.06369e-05	0.0123915	F12, SERPINF2, KLKB1	NA	S2 < controls
S2 < s1, s3	EMIF	GO:0030162	regulation of proteolysis	8	3	734	6	0.677155	8.86061	3.81076e-05	0.013358	SERPINA1, F12, SERPINF2, SERPINA6, SERPINA7, KLKB1	NA	S2 < controls
S2 < s1, s3	EMIF	GO:1903034	regulation of response to wounding	7	4	162	4	0.149454	26.7641	1.4304e-05	0.00683729	F12, SERPINF2, PLG, KLKB1	NA	S2 < controls
S2 < s1, s3	EMIF	GO:0061041	regulation of wound healing	6	3	131	4	0.120855	33.0976	6.31766e-06	0.00398619	F12, SERPINF2, PLG, KLKB1	NA	S2 < controls
S2 < s1, s3	EMIF	GO:0006950	response to stress	6	6	3634	12	3.35256	3.57935	1.34735e-05	0.00685586	SERPINA1, C6, F12, SERPINF2, ALB, PLG, C8B, GC, KLKB1, C8A, CFB, C2	NA	S2 < controls
S2 < s1, s3	EMIF	GO:0009611	response to wounding	6	4	543	5	0.500947	9.9811	0.00011128	0.0297514	SERPINA1, F12, PLG, GC, KLKB1	NA	S2 < controls
S2 < s1, s3	EMIF	GO:0042060	wound healing	5	3	444	5	0.409614	12.2066	4.33146e-05	0.0148531	SERPINA1, F12, PLG, GC, KLKB1	NA	S2 < controls
S2 > s1, s3	EMIF	GO:0002253	activation of immune response	14	2	529	9	1.87507	4.79983	0.000113346	0.0248322	C1QB, C4A, C1QA, C1S, C7, C1R, VSIG4, ACTB, C1QC	NA	S2 > controls
S2 > s1, s3	EMIF	GO:0002250	adaptive immune response	9	5	649	10	2.30041	4.34705	0.000103065	0.0242649	C1QB, C4A, C1QA, C1S, C7, C1R, YWHAZ, CTSS, IL18BP, C1QC	NA	NA
S2 > s1, s3	EMIF	GO:0002460	adaptive immune response based on somatic recombination of immune receptors built from immunoglobulin superfamily domains	8	4	266	8	0.94285	8.48491	5.49636e-06	0.00262726	C1QB, C4A, C1QA, C1S, C7, C1R, IL18BP, C1QC	NA	NA
S2 > s1, s3	EMIF	GO:0001525	angiogenesis	1	0	314	8	1.11299	7.18785	1.77491e-05	0.00608641	NRP1, COL18A1, MMP2, FN1, PDGFA, HSPG2, YWHAZ	NA	NA
S2 > s1, s3	EMIF	GO:0019724	B cell mediated immunity	7	3	204	7	0.723088	9.6807	9.63324e-06	0.00370621	C1QB, C4A, C1QA, C1S, C7, C1R, C1QC	NA	NA
S2 > s1, s3	EMIF	GO:0022610	biological adhesion	2	1	957	12	3.39213	3.5376	0.000137906	0.028251	NRP1, COL18A1, ISLR, VCAM1, MXRA8, FN1, MSN, FOLR2, PPIA, LYVE1, ACTB, THBS4	NA	S2 > controls
S2 > s1, s3	EMIF	GO:0044419	biological process involved in interspecies interaction between organisms	4	3	2118	23	7.50736	3.06366	6.66136e-07	0.00095524	YWHAE, C1QB, COLEC12, NRP1, C1QA, GSN, VCAM1, CSF1, C1S, DCD, C1R, FN1, MSN, IL18BP, C4A, C7, MRC1, PENK, MXRA8, VSIG4, PPIA, B2M, C1QC	NA	NA
S2 > s1, s3	EMIF	GO:0048514	blood vessel morphogenesis	2	1	406	8	1.43909	5.55908	0.000104416	0.0242214	NRP1, COL18A1, MMP2, FN1, PDGFA, HSPG2, YWHAZ	NA	NA
S2 > s1, s3	EMIF	GO:0001775	cell activation	3	2	1084	16	3.84229	4.16418	1.11118e-06	0.000922515	C1QA, GSN, VCAM1, CSF1, FN1, MSN, PDGFA, PRDX6, CST6, YWHAZ, ACTB, CTSS, LGALS1, CHI3L1, PPIA, B2M	NA	S2 > controls
S2 > s1, s3	EMIF	GO:0007155	cell adhesion	1	0	951	12	3.37087	3.55992	0.00013011	0.0277345	NRP1, COL18A1, ISLR, VCAM1, MXRA8, FN1, MSN, FOLR2, PPIA, LYVE1, ACTB, THBS4	NA	S2 > controls
S2 > s1, s3	EMIF	GO:0150146	cell junction disassembly	2	1	12	3	0.0425346	70.5308	1.86572e-05	0.00626166	C1QB, C1QA, C1QC	NA	NA
S2 > s1, s3	EMIF	GO:0022411	cellular component disassembly	3	2	400	8	1.41782	5.64247	9.43881e-05	0.0225588	C1QB, MMP11, C1QA, GSN, MMP2, A2M, CTSS, C1QC	NA	NA
S2 > s1, s3	EMIF	GO:0070887	cellular response to chemical stimulus	6	4	2898	27	10.2721	2.62848	1.01701e-06	0.000943665	COLEC12, NRP1, CSF1, LTBP2, TXN, ACTB, CTSS, IL18BP, LGALS1, MRC1, PENK, B2M, GSN, VCAM1, MMP2, TPM1, IGFBP2, FN1, TALDO1, MSN, PRDX6, YWHAZ, CHI3L1, P4HB, FOLR2, PPIA	NA	S2 > controls
S2 > s1, s3	EMIF	GO:0071345	cellular response to cytokine stimulus	4	2	1007	14	3.56936	3.92227	1.13903e-05	0.00408342	GSN, VCAM1, CSF1, MMP2, FN1, TALDO1, MSN, YWHAZ, IL18BP, MRC1, CHI3L1, P4HB, PPIA, B2M	NA	S2 > controls
S2 > s1, s3	EMIF	GO:0071349	cellular response to interleukin-12	10	1	48	4	0.170138	23.5103	3.41041e-05	0.00960639	TALDO1, MSN, P4HB, PPIA	NA	S2 > controls
S2 > s1, s3	EMIF	GO:0071310	cellular response to organic substance	5	3	2331	24	8.26235	2.90474	9.08674e-07	0.00102382	COLEC12, NRP1, GSN, VCAM1, CSF1, MMP2, IGFBP2, FN1, TALDO1, MSN, LTBP2, YWHAZ, ACTB, CTSS, IL18BP, LGALS1, MRC1, PENK, CHI3L1, P4HB, FOLR2, PPIA, B2M	NA	S2 > controls
S2 > s1, s3	EMIF	GO:0034599	cellular response to oxidative stress	1	0	245	6	0.868415	6.90914	0.000260615	0.0472522	MMP2, TPM1, PENK, PPIA, PRDX6, IL18BP	NA	S2 > controls
S2 > s1, s3	EMIF	GO:0006956	complement activation	13	1	177	8	0.627385	12.7513	2.89728e-07	0.000571271	C1QB, C4A, C1QA, C1S, C7, C1R, VSIG4, C1QC	NA	S2 > controls
S2 > s1, s3	EMIF	GO:0006958	complement activation, classical pathway	1	0	161	7	0.570672	12.2662	2.14716e-06	0.00130267	C1QB, C4A, C1QA, C1S, C7, C1R, C1QC	NA	NA
S2 > s1, s3	EMIF	GO:0019221	cytokine-mediated signaling pathway	2	1	682	11	2.41738	4.55038	2.98568e-05	0.00905695	VCAM1, CSF1, MMP2, FN1, TALDO1, MSN, P4HB, PPIA, B2M, YWHAZ, IL18BP	NA	S2 > controls
S2 > s1, s3	EMIF	GO:0006952	defense response	2	1	1416	22	5.01908	4.38327	2.39207e-09	9.43313e-06	C1QB, COLEC12, C1QA, CD163, GSN, VCAM1, CSF1, C1S, DCD, C1R, IGFBP4, FN1, HSPG2, C4A, C7, MRC1, PENK, CHI3L1, VSIG4, FOLR2, B2M, C1QC	NA	S2 > controls
S2 > s1, s3	EMIF	GO:0098542	defense response to other organism	2	1	1032	15	3.65798	4.10063	3.07775e-06	0.00167409	C1QB, COLEC12, C1QA, GSN, VCAM1, CSF1, C1S, DCD, C1R, C4A, C7, MRC1, VSIG4, B2M, C1QC	NA	NA
S2 > s1, s3	EMIF	GO:0006887	exocytosis	3	2	785	13	2.78247	4.67211	3.89292e-06	0.0020469	GSN, PROS1, FN1, PDGFA, PRDX6, CST6, CTSS, POTEKP, ISLR, CHI3L1, A2M, PPIA, B2M	NA	S2 > controls
S2 > s1, s3	EMIF	GO:0140352	export from cell	5	4	996	14	3.53037	3.96559	1.00787e-05	0.00378528	GSN, PROS1, FN1, PDGFA, LTBP2, PRDX6, CST6, CTSS, POTEKP, ISLR, CHI3L1, A2M, PPIA, B2M	NA	NA
S2 > s1, s3	EMIF	GO:0045229	external encapsulating structure organization	4	2	385	10	1.36465	7.32788	1.23427e-06	0.000884973	COL18A1, MMP11, VCAM1, MMP2, FN1, PDGFA, P4HB, A2M, HSPG2, CTSS	NA	NA
S2 > s1, s3	EMIF	GO:0022617	extracellular matrix disassembly	1	0	66	4	0.23394	17.0984	0.000110097	0.0248095	MMP11, MMP2, A2M, CTSS	NA	S2 > controls
S2 > s1, s3	EMIF	GO:0030198	extracellular matrix organization	2	1	382	10	1.35402	7.38543	1.15228e-06	0.000908805	COL18A1, MMP11, VCAM1, MMP2, FN1, PDGFA, P4HB, A2M, HSPG2, CTSS	NA	S2 > controls
S2 > s1, s3	EMIF	GO:0043062	extracellular structure organization	3	2	383	10	1.35756	7.36614	1.17907e-06	0.000885647	COL18A1, MMP11, VCAM1, MMP2, FN1, PDGFA, P4HB, A2M, HSPG2, CTSS	NA	S2 > controls
S2 > s1, s3	EMIF	GO:0006959	humoral immune response	3	2	386	10	1.3682	7.30889	1.26271e-06	0.000866	C1QB, C4A, C1QA, C1S, C7, DCD, C1R, VSIG4, B2M, C1QC	NA	S2 > controls
S2 > s1, s3	EMIF	GO:0002455	humoral immune response mediated by circulating immunoglobulin	2	1	167	7	0.59194	11.8255	2.71129e-06	0.00152743	C1QB, C4A, C1QA, C1S, C7, C1R, C1QC	NA	NA
S2 > s1, s3	EMIF	GO:0002252	immune effector process	12	6	1095	17	3.88128	4.38	2.37584e-07	0.000535378	C1QB, C1QA, GSN, C1S, C1R, PRDX6, CST6, ACTB, CTSS, C4A, LGALS1, C7, CHI3L1, VSIG4, PPIA, B2M, C1QC	NA	S2 > controls
S2 > s1, s3	EMIF	GO:0006955	immune response	4	3	1972	23	6.98985	3.29048	1.88418e-07	0.000594421	C1QB, COLEC12, C1QA, GSN, VCAM1, CSF1, C1S, DCD, C1R, PRDX6, CST6, YWHAZ, CTSS, IL18BP, C4A, LGALS1, C7, MRC1, CHI3L1, VSIG4, PPIA, B2M, C1QC	NA	S2 > controls
[truncated: 1,046 more rows]

## Sheet: Supplementary table S7
Supplementary table S7. Transcription factor enrichment.
[truncated: 402 more rows]

[truncated: 1 more sheets: Supplementary table S8]
